# Supplementary material for: Identifying the true number of specimens of the extinct blue antelope (Hippotragus leucophaeus)
Source: Sci Rep. 2021 Jan 22;11:2100. doi: 10.1038/s41598-020-80142-2 (PMC7822880; doi:10.1038/s41598-020-80142-2)
Supplement: Supplementary file 1 — Supplementary Data 1. [file 41598_2020_80142_MOESM1_ESM.xlsx]

## Sheet: Tabelle1
Name	Description	corresponding figure
Supplementary Data 1. / 41598_2020_80142_MOESM1_ESM.xlsx	Supplementary file explanations (this file)
Supplementary Data 2. / 41598_2020_80142_MOESM2_ESM.phy	Alignment with each sample mapped to the Hippotragus reference with the highest mapping success, outgroup Ovis aries musimon (for reference accession numbers see main text), without control region	Figure 3
Supplementary Data 3. / 41598_2020_80142_MOESM3_ESM.phy	Alignment of all samples mapped to Hippotragus niger mitochondrial genome, outgroup Ovis aries musimon (for reference accession numbers see main text), without control region	Figure S16
Supplementary Data 4. / 41598_2020_80142_MOESM4_ESM.phy	Alignment of all samples mapped to Hippotragus equinus mitochondrial genome, outgroup Ovis aries musimon (for reference accession numbers see main text), without control region	Figure S17
Supplementary Data 5. / 41598_2020_80142_MOESM5_ESM.phy	Alignment of all samples mapped to Hippotragus leucophaeus mitochondrial genome, outgroup Ovis aries musimon (for reference accession numbers see main text), without control region	Figure S18
Supplementary Data 6. / 41598_2020_80142_MOESM6_ESM.nex	Alignment of the four Hippotragus leucophaeus samples including control region, no ambiguities	Figure 4
Supplementary Information / 41598_2020_80142_MOESM7_ESM.pdf	Supplementary Document S1: Detailed sample information, Sequencing yield, Pooling strategies, Sequences for mitochondrial diversity comparison, Maximum-likelihood trees with different mapping references, MITObim table, Sample overview table
