# Supplementary material for: Identifying the true number of specimens of the extinct blue antelope (Hippotragus leucophaeus)
Source: Sci Rep. 2021 Jan 22;11:2100. doi: 10.1038/s41598-020-80142-2 (PMC7822880; doi:10.1038/s41598-020-80142-2)
Supplement: Supplementary file 2 — Supplementary Data 2. [file 41598_2020_80142_MOESM2_ESM.phy]

 13 15450
NMWST715  GTTAATGTAGCTTAAA---TAAAGCAAGGTACTGAAGATACCTAGATGANNNNNNNN-NNNNNNNAAACNNNNNNNNNNNNNNNNNNNNNNNNNRTTAACTTTCAATAGACTTACACATGCAAGCATCTACNNNNNNNNNNN--NNNNNNNNNNNNNNNNNNNNNNNNNNNNNNNNNNNNNNNNNNNNNNNN-NNNNNNNNNNNNNNNNNNNNNNNNNNNNNNNNNNNNNNACGGGAGACAGCAGTGACAAAAATTAAGCCATGAACGAAAGTTTGACTAAGCCATATTGACTAGGRTTGGTAAATCTCGTGCCAGCCACNNNNNTCATACGATTAACCCAAGCTAACAGGAACACGGCGTAAAACGTGTTAAAGCACTACATTAAATAGAGTTAAATCTTAATTAAACTGTAAAAAGCCGTAATTATAAT-AAAATAAATGACGAAAGTAACTCTACAACAGCTGACACACTATAGCTAAGACCCAAACTGGGATTAGATACCCCACTATGCTTAGCCCTAAACACAAATAATTAC-AAAACAAAATTATTCGCCAGAGTACTACCGGCAACAGCNNAANNNNNAAAGGACTTGGCGGTGCTTTATACCCTTCTAGAGGAGCCTGTTCTATAATCGATAAACCCCGATAAACCTCACCATTCCTTGCTAATACAGTCTATATACCGCCATCTTCAGCAAACCCT-AAAAAGGAATAAAAGTAAGCATAATCATTACACATAAAAACGTTAGGTCAAGGTGTAACTTATGGAATGGGAAGAAATGGGCTACATTTTCTACTTCAAGAAAACCCACACGAAAGTTATTATGAAACTAATAACCAAAGGAGGATTTAGCAGTAAGCTAAGAATAGAGTGCTTAGCTGAACCAGNNNATGAAGCACGCACACACCGCCCGTCACCCTCCTCAAGTAATTAC-ACGCACCTAAAYTTA-TTACACGCACCAACAATATGAGAGGAGACAAGTCGTAACAAGGTAAGCATACTGGAAAGTGTGCTTGGACAAA-CAAAACATAGCTTAAATAAAGCATCTAGTTTACACCTAGAAGATTTCGGACC-NNNNNNNNNNNNNAACTAMNNNTAGCCCAAA--CTCCCACTTTCTAATTTAACAACCAAAACAAAATAAAATAAAACATTTATTTTAATTTAAAGTATAGGAGATAGAAATTCTAAACATGGCGCTATAGAGAAAGTACCGCAAGGGAACGATGAAAG-AAAAAGTTAAAGTACAAAAAAGCAAAGATTAACCCTTGTACCTTTTGCATAATGAATTAACGAGCAAAAAACTTAACAAAGTGAACTTTAGCTAAGTAACCCNNAACCAGACGAGCTACTCATGGACAGTTTACCAGAACCAACTCATCTATGTGGCAAAATAGTGAGAAGATCCATAAGTAGAGGTGNNNNGCCTAACGAGCCTGGTGATAGCTGGTTGTCCAGGAAATGAATCTTAGTTCAGCTTTAAAGATACCAAAAATATAAACAAATTCCAC-TGTATATTTAAAGGCTAGTCTAAAAAGGTACAGCTTTTTAGAAACGGATACAACCTTCACTAGAGAGTAAAATTCAACAACACCATAGTAGGCCTAAAAGCAGCCATCAATTAAGAAAGCGTTAAAGCTCAACAACAACAACAATGTTAATCCCAACAGTA--AACAACCAACTNNNNNNNNTAATACTGGACCATTCTATAATAAAATAGAAGTGACAATGTTAGTATGAGTAACAAGAAATACTTTCTCCTCGCACAAGTTTAAATCAGTATCTGATAATATACTGACTGTTAACAGTAGATCAATATAACCTAACAATAAACAACTTATCAAACTTACTGTTAATCCAACACAGGGGTGCACTTAGGAAAGATTCAAAGAAGTAAAAGGAACTCGGCAAACAT-AAACCCCGCCTGTTTACCAAAAACATCACCNNNNNNNNNNNNNNNNNNNNNNNNNNNGCCTGCCCAGTGACANMACGTTAAACGGCCGCGGTATTCTGACCGTGCAAAGGTAGCATAATCATTTNNNNNNNNNNNNNNNNNNNNNNNNNNNNNNNNNNNNNNNNNNNNNCTGTCTCTTACTTCCGATCAGTGAAATTGACCTCCCCGTGAAAAGGCGGGGATGAATTAACAAGACGANNNNNNNNNNNNGAGCTTCAACTAACTAATCCAAAGAAAAATAAACTTAATCACCAAGAGATAACAACACTCTTTATGGATTAGCAGTTTCGGTTGGGGTGACCTCGGAGAATAAAAAATCCTCCGAGCGATTTTAAAGACTAGNNCTACAAGTCAAACCAAATTATCGCTTATTGATCCAAACATTTGATCAACGGAATAANNNNNNNNNNNNNNNNNNNNNNNNNNNNNNNNNNNNNNNNNNNNNNNNNNNNNNNNNNNNNNNNNNNNNNNNNNNNNNNNNNNNNNNNNNNNNNNNNNNNNNNNNAAAGGTTCGTTTGTTCAACGATTAAAGTCCTACGTGATCTGAGTTCAGACCGGAGYAATCCAGGTCGGTTTCTATCTGTCATGTATTTCTCCCAGTACGAAAGGACAAGAGAAATGAGGCCAACTTCAATAAAGCGCCTCAGACCAATTAATGACCTCGTCTCAATTAANNTCACAGASAAACCCTGCCCTAGAAAAGGGCCCAGTTAAGGTGGCAGAGCCNNNNNNTTGCGTAAAACTTAAACCTTTATACTCAGAGATTCAAATTCTCTCCTTAAC-AAATGTTTATAGTTAATACCCTCATACTGATTNNNNNNNNNNNNNNNNNNNNNNNNNNNNNNNNNNNNNNNNNNNGAAAAGTCCTAGGCTACATACAATTTCGAAAAGGCCCAAATGTCGTAGGCCCATACGGCCTACTTCAACCCATTGCCGATGCAATTAAACTNNNNNNNNNNNNNNNNNNNNNNNNNNNNNNNNNNNNNNNNNNNNNNNNNNNNNNNNNNNNNNNNNNNNNNNNNNNNNNNNNNNNNNNNNNNNNNNNNNNNNNNNNNNNNNNNNNNNNNCTTATTAACATAAACTTAGGAGTCCTCTTTATATTAGCCATATCAAGCCTAGCCGTATACTCAATCCTCTGATCAGGCTGAGCCTCCAACTCAAAATATGCCCTCATCGGGGCCCTACGAGCNNNNNNACAAANAATCTCATATGAAGTAACACTAGCAATCANNNNNNNNNNNNNNNNNNNNNNNNNNNNNNNNNNNNNNNNNNNNNNNNNNNNNNNNNNACAAGAACGAACATGGCTAATCTTCCCAGCATGACCTCTAGCAATAATATGATTTATCTCAACACTAGCAGAAACAAACCGAGCANNNNNNNNNNNNNNNNNNNNNNNNNNNNNNNNNNNNNNNNNNNNNNNNNNAGAATATGCAGCAGGACCATTCGCCCTATTTTTCATAGCAGAATATGCCAACAT-CATCATAATAAATATCTTCACAACAACCCTATTCCTAGGAGCATTCCACAACCCATATATACCAGAACTCTACACTATTAACTTCACCATTAAATCACTACTACTCACAATTACTTTCCTATGAATTCGAGCATCCTACCCACGATTCCGCTANGACCAACTAATACACTTACTATGAAAAAACTTTCTGCCTCTAACACTAGCCCTGTGTATATGNNNNNNNNNNNNNNNNNNNNNNNNNNNNNNNGTCCCCCCACAAACATAAGAAATATGTCTGACAAAAGAGTTACTTTGATAGAGTAAATAATAGAGGTCTAAGCCCTCTTATTTCTAGAACTATAGGAATTGAACCTAATCCTAAGAACCCAAAACTCTTCGTGCTCCCAATTACACCAAATTCTAACAGTAAGGTCAGCTAATTAAGCTATCGGGCCCATACCCCGAAAATGTTGGTTNNNNNCCTTCYCGTACTAATAAACCCAATTATCTCTATCATCATCCTAACAACCGTCATATTCGGAACCATTATCGTNNNAATTAGCTCACACTGACTACTCATCTGAATTGGGTTCGAAATAAATATACTTGCTATTATCCCCATTATAATAAAAAAATATAACCCACGAGCTACAGAAGCATCAACCAAATATTTCCTAACTCAATCAACAGCCTCCATNNNACTAATAATAGCTGTCATCATCAACTTAATATCCTCAGGCCAATGAACTGTAATAAAACTGTTTAATCCAATGGCCTCTATACTCATAACAATNNNNCTCACCATAAAACTAGGAATANNTCCTTTCCACTTCTGAGTCCCNNNNNNNNNNNNNNNNNNNNNNNNNNNCTCAGGCCTAATTTTACTTACATGACAAAAACTAGCACCCATATCAGTACTTTACCAAANNNNNNNNNNNNNNNNNNNNNNNNNNNNNNNNNNNNNNNNNNNNNNNNNNNNNNNNNNNNNNNNNNNNNNNNNNNNNNNNNNNNNNNNNCTACGAAAAATTATAGCCTACTCATCAATTGCTCACATNNNNNNNNTAACNNNNNNNNNACCYTACAACCCCACTATAACGTTACTAAANNNNNNNNNNNNNNNNNNNNNNNNNNNNNNNNNNNNNNNNNNNNNNNNNNNNNNNNNNNNNNNNNNNNNNNNNNNNNNNNNNNNNNNATGAAACAAAGCACCTATCATAACTGTCTTAGCCCTCATCACTCTTNNNNNNATAGGAGGACTNNNNNNATTTTCAGGGTTCATACCAAAATGAATAATCATCCAAGAAATGACAAAAAATGACAATATTATCCTACNCACCTTCATAGCAATCACAGCACTATTAAACCTATACTTCTATANNNNNNNNNNNNNNNNNNNNNNNNNNNNNNNNNNNCCCTCCACAAACAACATAAAAATAAAATGACAATTTTCCACCACAAAACAAATAACCCTTCTACCAACAATAACAGNNNNNNNNNNNNNNNNNNNNNNNNNNACACCAATCCTATCAATCCTAGAATAGGAATTTAGGTTAAACAGACCAAGGGCCTTCAAAGCCCTAAGCAAGTATAATTTACTTAATTCCTGACAAGGACTGCAAGACTATACCTTACATCAGCTGAATGCAAATCAACCACTTTAATTAAGCTAAGTCNNNNNNNNNNNNNNNNNNNNNNNNNNNNNNNNNNNNNNNNNNNNNNNNNNNNNNNNNNNNNNNNNNNCTTCAATCTACTTCTCCCGCCGCGAGAAAAAAAAGGCGGGAGAAGCCCCGGCAGAA-TTGAAGCTGCTTCTTTGAATTTGCAATTCAACATGTTAATTCACCACAGAGCTTGGTAAAAAGAGGAATTAAACCTCTGTCCTTAGATTTACAGTCTAATGCTTCACTCAGCCATTTTACNNNNNNNNNNNNNNNNNNNNNNNNNNNNNNNNNNNNNNNNNNNNNNNNNNNNNNNNNNNNNNCTATTCGGTGCTTGAGCCGGCATAGTAGGAACCGCCCTAAGCTTACTTATTCGCGCTGAATTAGGCCNNNNNGGNNNNNNNNNNNNNNNNNNNNNNNNCTACAACGNNNNNNNNNNNNNACATGCATTCGTAATAATCTTCTNNNNNNNNNNNNNNNNNNNNNNNNNNNGGTTTGGCAACTGATTANNTCCTTTAATAATTGGAGCCCCTGACATGGCATTNNNNCGAATAAACNNTATAAGCTTTTGACTGCTTCCCCCTTCTTTTCTATTACTCCTAGCATCTTCCATAGTTGAAGCGGGAGCAGGAACAGGCTNNANNNNNNNNNNNNNNNNNNNNNNCAACCTAGCCCATGCAGGAGCCTCAGTGGATCTCACCATTTTCTCTCTACACCTAGCAGGTGTTTCCTCAATCCTGGGAGCCATCAACTTTATCACAACAATTATTAACATAAAACCCCCTGCTATAANNNNNNNNNNNNCACNNNNNNNNNNNNNNNNNNTATTAATTACTGNNNNNNNNNNNNNNNNNNNNNNNNNNNNNNNNNNNNCCGGTATTACAATACTACTAACGGATCGAAATCTAAATAYTACCTTCTTTGACCCGGCGGGAGGAGGGGATCCCATCCTATATCAGCATCTATTCTGATTCTTTGGCCNNNNNNNNNNNTACATTCTTATTCTACCTGGATTCGGAATAATTTCTCACATCGTAACCTACTATTCAGGGAAGAAAGAACCATTTGNNNNCATGGGGATAGNNNNNNNNNNNNNNTCAATTGGGTTCNNNNNNNNNNNNNNNNNNNNNNNNNNNNNNNNNNNNNNNNNNNNNNNNNNNNNNNNNNNNNNNNNNNNNNNNNNNNNNNNNNNNNNNNNNNNNNNNNNNACCGGAGTAAAAGTCTTTAGCTGACTANNNNNNNNNNNTGGNNNTAACATTAAATGATCTCCCGCTATAATATGAGCCCTAGGCTTTATTTTCCTCTTTACAGTCGGAGGCCTANNNNNNNNNNTCCTAGCCAATTCTTCCCTCGACATTGTTCTTCACGATACATACTATGTAGTCGCACATTTCCACTACGTATTGTCAATAGGAGCCGTATTCGCTATCATAGGAGGATTCGTACATTGATTTCCATTATTCTCAGGCTATACTCTAAACATAACATGAGCCAAAATCCACTTCGCAATTATATTTGTAGGCGTAAACATAACTTTCTTCCCACAACATTTCTTAGGCTTATCTGGTATGCCACGACGATATTCTGACTACCCAGACGCATACACAATGTGAAACACTATTTCATCTATAGGCTCATTTATTTCACTAACAGCAGTAATACTAATAGTCTTCATCATCTGAGAGGCATTTGCATCCAAACGGAAAGTCCTAACCGTGGACCTAACCACAACAAATCTAGNNNNACTAAACGGATGTCCCCCACCATATCACACATTTGAAGAACCCGCATATGTCAACCTAAAGTAAGAAAGGAAGGAATCGAANNNNNNNNNNNNNNNNNNNNNNNNNNNNNNNNNNNNNNNNGTCTTTCTCAATT-ATGAGGTGTTAGTAAAATATTACATAATCTTGTCAAGATTAAATTACAGGTGANNNNNNNNNNNNNNNNNNNNNNNNNNNNNNNNNNNNNNNNNNNNNNNNNNNNCAACATCACCCATCATAGAAGAACTGCTACATTTCCATGATCATACACTAATAATTGTCTTTTTAATTAGCTCATTAGTACTTTATATTATTTCACTAATATTAACAACAAAATTAACTCATACTAGTACTATAGATGCGCAGGAAGTAGAGACAATTTGAACCATTCTACCAGCTATTATCTTGATTATAATTGCCCTCCCATCCCTACGAATTTTATACATAATAGACGAAATCAACAATCCATCTCTCACAGTAAAAACTATAGGGCATCAATGATACTGAAGCTACGAATACACAGATTATGAAGACCTTAGCTTCGATTCCTATATAATTCCAACATCGGAATTAAAACCAGGAGAACTACGCCTACTGGAAGTAGACAATCGANNNNTATTACCCATAGAAATAACAATTCGAATGCTAATCTCTTYCGAAGACGNNNNNNNNNNNNNNNNNNNNNCTTCCCTAGGACTGAAAACGGACGCAATTCCAGGCCGCCTAAATCAANNNNNNNNNNNNNNNNNNNNNNNNNNNNNNNNCTACGGCCAATGTTCAGAGATCTGTGGATCAAATCACAGTTTTATACCAATTGTCCTCGAACTAGTCCCACTAAAATATTTTGAAAAATGATCTGCATCAGTGCTATAAGATCGTCAAGAAGCTATGCCAGCGTTAACCTTTTAAGTTAAAGATCGAGAGCATATCAACTCTCCTTGATGACATGCCACAACTAGATACATCAACNNNNNNNNNNNTAATCCTATCTATATTCCTAGTCCTTTTCATCATTTTCCAATTAAAAATTTCAAAACACAATTTTTACCACAACCCAGAACTAACATCAATGAAAACACCAAAGCAAAATAACCCCTGAGAAACAAAATGAACGAAAATCTATTTGCCTCTTTCATTACCCCTATAATTCTAGGCYNNNNNNNNNNNNNNNNNATTGTCTTATTTCCCAGCTTACTGTTTCCTACATCAAATCGACTAATTAACAATCGCCTCATCTCTCTCCAACAATGGGNNNNCCAACTTGTATCAAAACAAATAATGAGTATTCACAACGCCAAGGGACAAACATGGACGTTGATACTAATATCTCTAATTCTATTTATTGGATCAACAAACCTACTGGGCCTGTTANNNNNNNNNNNNNNNNNNNNNNNNNNNNNNNNNNNNNNNNNNNNNNNNNNNNNNNNNNTATGAGCGGGGNNTGTAATTACAGGTTTTCGTAGCAAAACTAAAGCATCNNNNNNNNNNNNNNNNNNNNNNNNNNNNNNNNNNNNNNNNNNNNNNNNNNNNNNNNNNNNNNNNNNNNNNNGCCTCTTTATTCAACCAATAGCCCTTGCTGTACGACTAACAGCCAATATCACNNNAGNNNNNNNACTAANNMACTTAATCGGAGGAGCCACCCTAGCACTAATAAATATCAGCACCACAGTAGCCCTCANNNNNTTTATTATTNNNNNNNTACTAACGATCCTCGAATTTGCAGTAGCTATAATTCAAGCTTATGTATTTACCCTTTTAGTTAGCCTATATCTGNNNNNNAACACGTAATGACACACCAAACGCATGCTTACCACATAGTAAACCCAAGCCCCTGACCCCTCACAGGAGCACTGTCCGCCCTCCTAATAANNNNNNNNNTGATTATATGATTCCACTTCAACTCAACAACCCTGTTGATGCTTGGCCTAACAACAAATATACTAACAATATACCAATGATGACGAGATATTATCCGAGAAAGTACATTTCAAGGCCACCACACCCCAACTGTCCAAAAGGGCCTCCGCTACGGAATAGTCTTATTTATTATTTCAGAAGTTTTATTTTTTACCGGGTTCTTCTGAGCTTTTTATCACTCAAGTCTTGCTCCCACACCNNAACTRNGTGGCTGCTGNNNNNNNNNNNNNNNNNNNNNNNNNNNNNNNNNNNNNNNNNNNNNNNNTAATACCTYCGTCCTCTTAGCCTCAGGGGTTTCAATCACTTGAGCCCACCACAGCCTCATAGAAGGAAACCGCAATCACATGCTACAAGCCCTATNNNNNNNNNTCGCCCTAGGTGTGTATTTCACGCTACTCCAAGCCTCAGAATACTATGAAGCACCTTTTACCATCTCAGATGGAGTCTACGGCTCAACTTTCTTTGTAGNNNNNRGGTTCCACGGCCTCCATGTAATCATCGGATCCASCTTCTTAATCGTCTGCTTCTTCCGCCAACTAAANNNNNNNNNNNNNTCTAGTCACCACTTTGGCTTTGAAGCTGCCGNNNNNNNNNNACAYTTCGTAGACGTAGTGTGACTCTTCCTCTATATCTCTATCTATTGATGAGGATCATATTCTTTTAGTATCAACCNNNNCAACTGACTTCCAATCAGTTAGTTTCGGTCTAACCCGAAAAAGAATAATAAACCTTATAATAGCCCTTCTAACCAANNNNNNNNNNNNNNNNNTACTCGTCACCATTGCATTCTGACTTCCCCAATTAAATGTATACTCAGAAAAAACAAGTCCATACGAATGCGNNNNNNNNNCC--ANNNNNTCAGCCCGCCTCCCTTTCTCCATGAAATTTTTCCTGGTAGCCATTACATTTCTCCTTTTTGATTTAGAAATCGCATTACTCCTACNNNNNNNNNNNNNCTCACAAACAACTAACCTAAACACAATGCTCACCATAGCCCTCTTCCTAATTTCCCTACTAGCTGTTAGCTTGGCCTATGAATGAACCCAAAAGGGATTAGAATGAACTGAATATGGTACTTAGTTTAAAACAAA-ATAAATGATTTCGACTCATTAGATTATGATTGAACTCATAATTACCAAATGTCCTTCGTACATATAAATATCATAGTAGCATTCGCAGTATCTCTTACAGGACTACTAATATATCGATCCCACCTAATATCATCTCTTTTATGCCTAGNNNNNNNNNNNNNNNNNNNNNNNNNNNNNNNNNNNNNAACAATCCTGAACTCACACTTCACTCTAGCCAGCATAATACCCATTATCCTACTAGTATTCGCAGCCTGCGAAGCAGCGCTAGGTTTATCCTNNNNNNNNNNNNNNNNNNNNACATACGGTACTGACTACGTACAAAACCTCAACTTATTACAATGCTAAAATATATTGTCCCTACAATAATACTTATACCCCTAACCTGGCTATCAAAAAACAACATAATATGAATTAACCCTACACTTCATAGCCTNNNNNNNNNNNNNNNNNNCCTGCTCCTTATAAACCAATTCAACGACAGCAGTCTCAACTTTTCATTGATCTTCTTTTCCGATCCTTTATCTACACCATTACTGATTCTAACTATATGACTTCTCCCTCTAATGCTAATAGCTAGCCAACATCACTTATCAAAAGAAAACCTAACCCGAAAAAAACTATTTATCTCTATATTAATCCTATTACAACTATTTCTAATCATAACATTTACTGCTGCGGAACTAATCTTCTTTTATATCCTATTCGAAGCCACATTAGTTCCAACTCTCATTATTATTACCCNNNNNNNNNNNNNNNNNGAACGCCTAANNNNNNNNNNNNNNNNNNNNNNNNNNNNNNNNNNNNNNNNNNNNNNNNNACTAATTGCATTAATCCATATTCAAAATACAACAGGAACCCTAAATTTCCTAATCCTCCAANNNNNNNNNNNNNNNNNNNNNNNNTCCTGATCCAACGTCTTCACATGANNAGCANNNANNNNNNNNNNNNNNNNNNNNNNNNNNNNNNNNNNNNNNNNNNNNNNNNNNNNNNNAGCYCATNNAGAAGCCCCTATTGCAGGCTCCATAGTCCTAGCAGCAATCTTACTAAAACTGGGAGGATATGGCATACTACGAATTACATTAATTCTAAATCCAATAACTAACTTCATAGCATATCCCTTTATCATACTATCTTTATGAGGCATAATCATAACTAGCTCAATTTGCCTCCGCCAAACGGACCTAAAATCACTCATCGCATANNCNNNNNNNNNNNACATAGCACTTGTCATCGTGGCTATCCTTATCCAAACACCTTGAAGTTACACTGGAGCTATCNNNNNNNNNNNNNNNNNNNNNNNNNNNNNNTCTATGCTCTTCTGCCTAGCAAACTCTAACTACGAACGAATCCACAGCCGTACAATAATTTTAGCTCGCGGCTTACAAACACTNNNNNNNNNNNNNNNNNNNNNNNNNNNNNNNNNNNNNNNNNNNNNNNNNNNNNNNNNNCCAACAATCAACCTAATCGGAGAACTATTCGTAGTAATATCAACCTTTTCGTGATCCAACATCACAATCATCTTAATAGGACTTAACATANNNNNNNNNNNNNNNNNNNNNNNNNNNNNNNNNNNNNNNNNNNNNNNNNNNNNNNNNNNNNNCCATATCAACAACATCCCACCTTCCTTTANNNNNNNNNNNNNNNNNNNNNNNNNNNNNNNNNNNNNNNTNNNNNNNNNNNNNNNNNNNNCAAAAATTATTCTAGGCCNCTTGTACTGTGAATATAGTTTAAAAAAAACATTAGACTGTGAATCTAACAATAGAAGCCCATTGCCTTCTTATTTACCGAAAAAGCATGCAAGAACTGCTAATTCTTATGCCTCCATGCCTAACAACATGGCTTTTTCAAACTTTTAAAGGATGGCAGTTATCCGTTGGTCTTAGGAATCAAAAAATTGGTGCAACTCCAAATAAAAGTAATAAACATATTCTCCTCCTTCACACTAACAANCNNNNNNNNNNTGACCGTACCCATCATTATAANNNNCTTCAGCACCCACAAAACCTCAAACTACCCACTCTACGTGAAAATAACTATTTCATATGCCTTCATCACCAGCATAATTCCCACAATAATATTCATTCACACAGGACAAGAGATAGTTATCTCAAACTGACACTGATTNNNCATTCAAACCCTCAAACTATCACTCAGCTTCAAAATAGACTACTTCTCAATAATATTTGTCCCAGTAGCATTATTCGTCACATGATCCATCATAGAGTTCTCAATATGNNNNNNNNNNNNNNNNNNNNNNNNNNNCCAGTTTTTCAAATATCTACTCCTATTCCTCATTACAATACTANNNCTTGNNNNNNCAAATAACCTCTTTCAACTATTCATMGGCTNNNNNNNNNNNNNNNNNNNNNNNNNNNNNNNNNNNNNNNNNTGATACGGACGAGCAGATGCAAACACAGCAGCTCTACAAGCAATCCTGTACAACCGCATCGGCGACATTGGATTTATTCTAGCAATAGNNNNNNNNNTAGNNNNNNNNNNNNNNNNNNNNNNNNNNNAAATCTTTATACTAAAACCAGACAACTCAAACCTACCTCTAATAAGCCTAGTACTTGCCGCAACAGGAAAATCCGCANNNNNNGGCCNNNNNNNNNNNNNNNNNNNNNNNNNNNNNNNNNNNNCTCCCGTCTMAGCATTACTTCACTCAAGCACAATAGTAGTAGCAGGCATTTTTCTATTAATCCGTTTCTATCCACTAACAGAAAACAACAAATTTGCCCAATCCATTANNNTATNNNNNNNNNNNNNNNNNNNNNNNNNNNNNNNNNTATGTGCCCTTACCCAAAATGATATCAAAAAAATCATTGCTTTCTCCACATCCAGCCAACTAGGCCTCATAATAGTGACAATCGGCATCAACCANNNNTACCTTGCATTTCTTCACATCTGTACTCACGCCTTCTTCAAAGCTATACTATTTATATGCTCCGGCTCTATCATCCACAGCCTAAACGATGAACAGGATATCCGAAAAATAGGAGGTCTATTCAAAGCAATGCCATTCACCACAACAGCCCTCATTGTTGGTAGTCTCGCACTTACAGGAATACCTTTCCTCACCGGATTTTATTCCAAAGACATAATCATCGAGTCCGCCAACACGTCTTATACCAACGCCTGAGCCCTTCTAATAACNNNNNTCGCCNNNNNNNNNNNNNNNNNNNNNNNNNNNNNNATNNNNNNNTTCACCCTACTGGGGCAACCTCGATTCTCAGCCCTCATCTCTATNAACGAAAATAACCCYTTCCTAATCAACTCAATCAAGCGCCTNNNNNNNNNNNNNNNNNNNNNNNNNNNNNNNNNNNNNNNNNNNNNNNNNNCAACAACANNNNNNNNNNNNNNNNNNNNNNNNNNCCTAAAAACAAMAGCCCTAGCAGTCACAATCCTAGGTTTTATCCTAGCACTAGAAATCAACAACATAACCCGCAACCTAAAATTYAATNNNNNNNNNNNNNNNNNNNNNNNNNNNNNCCTACTAGGATATTACCCCACAATTNNACACCNNNNNNNNNNNTACATAAACTTAACAATAAGCCAAAAGTCAGCATCCTCTCTCCTAGACCTAATCTGACTAGAAACTATCCTACCAAAAACCATCTCATCCATCCAAATAAAAACATCCATTATAATTACAAACCAAAAAGGCCTAATCAAATTATATTTCCTCTCTTTCCTAATCACTATCCTCATCAGCATAATCCTACTTAATTTCCACGAGTAAWCTCCATAATAACCACANNNNNNNTCAACAAAGACCAGCCAGTCACAATAACCAATCAAGTACCATAACTATACAAAGCCGCAATTCCTATGGCCTCCTCACTAAAAAACCCAGAATCCCCAGTNNNATAAATAACTCAATCTCCCAANNNATTAAACTTAAACACAACTTCAACCTCTTCATCCTTTAACACATAACAGACTATCAAAAACTCTATCACCAACCCNNNNNNNNNNNNNNNNNNNNCAACCTTACTAGAAACCCAAACTTCAGGATATTGCTCAGTAGCCATAGCCGTTGTATAACCAAAAACCACTATTATCCCTCCCAAATAAATTAAAAAAACTATCAAACCCAGAAAAGATCCACCAAAATTTAACACAANNNNNNNNNNNNNNNNNNNNNNNNNNNNNNNNNNNNNNNNNNNNNNNNNAGGTGAAGGTTTTGAAGAAAACCCTACAAAACCAATCACAAAAATAATACTCAAAATAAATACAATATATACCATCATTATTCTCGCATGGAATCTAACCACGACTAATGATATGAAAAACCATCGTTNNNNTTCAACTANNNNNNNNNNNNNNNCTAACATTCGAAAAACTCACCCACTGATAAAAATCGTAAACAACGCATTCATTGANNNNNNNNNNNNNNNNNNNNNNNCATCATGATGAAACTTCGGCTCCCTCCTAGGCATCTGCTTAATCCTACAANNCCTAACAGGCCTATTCCTAGCAATACACTATACATCCGACACAATAACAGCATTTTCCTCTGTCACCCATATCTRCCGAGACGTCAACTATGGATNNNTCATTCKATNNNNNNNTGCAAACGGAGCATCGATATTTTTTATCTGCCTATTCATGCATGTAGGACGNNGCCTNNATTACGGATCATACATCTTCCTAAAAACATGAAACGTCGGAGTAATCCTCCTATTTGCAACAATAGCCACAGCATTCATAGGCTACGTCCTGCCATGAGGACAAATATCATTTTGAGGAGCAACAGTCATCACTAATCTCCTCTCAGCAATCCCATACATTGGCACAAACTTAGTCGAATGAATMTGAGGAGGATTCTNNNNNNNNNNNNNNNNNNNNNNNNNNTTCTTCGCCTTCCACTTTATTCTCCCCTTTATCATCACTGCCCTCNNNNNNNNNNNNNNNNNNNNNNNNNNNNNNNNNNNNNNNNNNNNNNCTNNNNNNNNNNNNNNNNNNNNNNNNNNNNNNNNNNNNNNNNNNNNNNNNNNNNNNNNNNNNNNNNNNNNNNNNNNNNNNNNNNNNNNNNNNNNNNNNNNNNNNNNNNNNNNNNNNNNNNNNNNNNNNNNNNNNNNNNNNNNNNNNNNNNNNNNNNNNNNNNNNNNNNNNNNNNNNNNNNNNNNNNNNNNNNNNNNNTTCCTATTTGCNNNNGCAATCCTACGATCAATCCCCAATAAACTAGGAGGAGTCCTAGCTCTAGTCCTCTCAATCCTAGTTCTAGTNCTTNNNNNNNNNNNNNNNNNNTCCAAACAACGAAGCATAATATTTCGACCAATCAGCCAATGTATCTTCTGAATCTTAGTAGCAGACTTATTAACACTCACATGGATCGGAGGACAACCAGTCGAACACCCNTATATTATTATCGGACAACTAGCGTCTATTATATACTTCCTNNNNNNNNNNNTGCTAATACCAATAGCTGGTTCCATTGAAAATAACCTCCTAAAATGAAGACAAGTCTTTGTAGTACATTAAATATACTGGTCTTGTAAACCAGAGAAGGAGAACAACCAACCTCCCTAAGACTCAAGGAAGAAGCTACAGCCACACTATCAGCACCCAAAGCTGAAGTTCTACTTAAACTATTCCCNN
NRM590107 GTTAATGTAGCTTAAA---TAAAGCAAGGTACTGAAGATACCTAGATGAGTATGTCA-ACTCCATAAACATATAGGTTTGGTCCCAGCCTTCCTGTTAACTTTCAATAGACTTACACATGCAAGCATCTACGCCCCGGTGAG--AATGCCCCCTAAGTCAACCAGACTATGAGGAGCGGGTATCAAGCACAC-TATTCGTAGCTCATGACGCCTTGCTTAACCACACCCCCACGGGAGACAGCAGTGACAAAAATTAAGCCATGAACGAAAGTTTGACTAAGCCATATTGACTAGGGTTGGTAAATCTCGTGCCAGCCACCGCGGTCATACGATTAACCCAAGCTAACAGGAACACGGCGTAAAACGTGTTAAAGCACTACATTAAATAGAGTTAAATCTTAATTAAACTGTAAAAAGCCGTAATTATAAT-AAAATAAATGACGAAAGTAACTCTACAACAGCTGACACACTATAGCTAAGACCCAAACTGGGATTAGATACCCCACTATGCTTAGCCCTAAACACAAATAATTAC-AAAACAAAATTATTCGCCAGAGTACTACCGGCAACAGCCTAAAACTCAAAGGACTTGGCGGTGCTTTATACCCTTCTAGAGGAGCCTGTTCTATAATCGATAAACCCCGATAAACCTCACCATTCCTTGCTAATACAGTCTATATACCGCCATCTTCAGCAAACCCT-AAAAAGGAATAAAAGTAAGCATAATCATTACACATAAAAACGTTAGGTCAAGGTGTAACTTATGGAATGGGAAGAAATGGGCTACATTTTCTACTTCAAGAAAACCCACACGAAAGTTATTATGAAACTAATAACCAAAGGAGGATTTAGCAGTAAGCTAAGAATAGAGTGCTTAGCTGAACCAGGCCATGAAGCACGCACACACCGCCCGTCACCCTCCTCAAGTAATTAC-ACGCACCTAAACTTA-TTACACGCACCAACAATATGAGAGGAGACAAGTCGTAACAAGGTAAGCATACTGGAAAGTGTGCTTGGACAAA-CAAAACATAGCTTAAATAAAGCATCTAGTTTACACCTAGAAGATTTCGGACC-CACGAATGTTTTGAACTACATCTAGCCCAAA--CTCCCACTTTCTAATTTAACAACCAAAACAAAATAAAATAAAACATTTATTTTAATTTAAAGTATAGGAGATAGAAATTCTAAACATGGCGCTATAGAGAAAGTACCGCAAGGGAACGATGAAAG-AAAAAGTTAAAGTACAAAAAAGCAAAGATTAACCCTTGTACCTTTTGCATAATGAATTAACGAGCAAAAAACTTAACAAAGTGAACTTTAGCTAAGTAACCCGAAACCAGACGAGCTACTCATGGACAGTTTACCAGAACCAACTCATCTATGTGGCAAAATAGTGAGAAGATCCATAAGTAGAGGTGACACGCCTAACGAGCCTGGTGATAGCTGGTTGTCCAGGAAATGAATCTTAGTTCAGCTTTAAAGATACCAAAAATATAAACAAATTCCAC-TGTATATTTAAAGGCTAGTCTAAAAAGGTACAGCTTTTTAGAAACGGATACAACCTTCACTAGAGAGTAAAATTCAACAACACCATAGTAGGCCTAAAAGCAGCCATCAATTAAGAAAGCGTTAAAGCTCAACAACAACAACAATGTTAATCCCAACAGTA--AACAACCAACTCCTAGCCCTAATACTGGACCATTCTATAATAAAATAGAAGTGACAATGTTAGTATGAGTAACAAGAAATACTTTCTCCTCGCACAAGTTTAAATCAGTATCTGATAATATACTGACTGTTAACAGTAGATCAATATAACCTAACAATAAACAACTTATCAAACTTACTGTTAATCCAACACAGGGGTGCACTTAGGAAAGATTCAAAGAAGTAAAAGGAACTCGGCAAACAT-AAACCCCGCCTGTTTACCAAAAACATCACCTCCAGCATTCCTAGTATTGGAGGCACTGCCTGCCCAGTGACA-AACGTTAAACGGCCGCGGTATTCTGACCGTGCAAAGGTAGCATAATCATTTGTTCTCTAAATAAGGACTTGTATGAATGGCCACACGAGGGTTCTACTGTCTCTTACTTCCGATCAGTGAAATTGACCTCCCCGTGAAAAGGCGGGGATGAATTAACAAGACGAGAAGACCCTATGGAGCTTCAACTAACTAATCCAAAGAAAAATAAACTTAATCACCAAGAGATAACAACACTCTTTATGGATTAGCAGTTTCGGTTGGGGTGACCTCGGAGAATAAAAAATCCTCCGAGCGATTTTAAAGACTAGACCTACAAGTCAAACCAAATTATCGCTTATTGATCCAAACATTTGATCAACGGAATAAGTTACCCTAGGGATAACAGCGCAATCCTATTCAAGAGTCCATATCGACAATAGGGTTTACGACCTCGATGTTGGATCAGGACATCCCGATGGTGCAGCCGCTATCAAAGGTTCGTTTGTTCAACGATTAAAGTCCTACGTGATCTGAGTTCAGACCGGAGCAATCCAGGTCGGTTTCTATCTGTCATGTATTTCTCCCAGTACGAAAGGACAAGAGAAATGAGGCCAACTTCAATAAAGCGCCTCAGACCAATTAATGACCTCGTCTCAATTAACCTCACAGACAAACCCTGCCCTAGAAAAGGGCCCAGTTAAGGTGGCAGAGCCCGGTAATTGCGTAAAACTTAAACCTTTATACTCAGAGATTCAAATTCTCTCCTTAAC-AAATGTTTATAGTTAATACCCTCATACTGATTATCCCCATCCTCCTAGCCGTGGCCTTCCTTACACTAGTCGAACGAAAAGTCCTAGGCTACATACAATTTCGAAAAGGCCCAAATGTCGTAGGCCCATACGGCCTACTTCAACCCATTGCCGATGCAATTAAACTTTTTACTAAGGAGCCCCTACGACCTGCCACATCCTCAATTTCAATATTCATCTTAGCACCCATCCTAGCCCTAAGCCTAGCTCTGACCATATGAATTCCCCTACCCATACCCTATCCACTTATTAACATAAACTTAGGAGTCCTCTTTATATTAGCCATATCAAGCCTAGCCGTATACTCAATCCTCTGATCAGGCTGAGCCTCCAACTCAAAATATGCCCTCATCGGGGCCCTACGAGCAGTAGCACAAACAATCTCATATGAAGTAACACTAGCAATCATCCTGTTATCAGTATTGCTAATAAACGGATCCTTCACACTCTCCACATTAATTATCACACAAGAACGAACATGGCTAATCTTCCCAGCATGACCTCTAGCAATAATATGATTTATCTCAACACTAGCAGAAACAAACCGAGCACCATTTGACCTTACCGAGGGAGAATCAGAACTGGTCTCAGGCTTTAACGTAGAATATGCAGCAGGACCATTCGCCCTATTTTTCATAGCAGAATATGCCAACAT-CATCATAATAAATATCTTCACAACAACCCTATTCCTAGGAGCATTCCACAACCCATATATACCAGAACTCTACACTATTAACTTCACCATTAAATCACTACTACTCACAATTACTTTCCTATGAATTCGAGCATCCTACCCACGATTCCGCTACGACCAACTAATACACTTACTATGAAAAAACTTTCTGCCTCTAACACTAGCCCTGTGTATATGACATGTATCCATACCTATTCTCCTATCAGGCGTCCCCCCACAAACATAAGAAATATGTCTGACAAAAGAGTTACTTTGATAGAGTAAATAATAGAGGTCTAAGCCCTCTTATTTCTAGAACTATAGGAATTGAACCTAATCCTAAGAACCCAAAACTCTTCGTGCTCCCAATTACACCAAATTCTAACAGTAAGGTCAGCTAATTAAGCTATCGGGCCCATACCCCGAAAATGTTGGTTTATACCCTTCCCGTACTAATAAACCCAATTATCTCTATCATCATCCTAACAACCGTCATATTCGGAACCATTATCGTTATAATTAGCTCACACTGACTACTCATCTGAATTGGGTTCGAAATAAATATACTTGCTATTATCCCCATTATAATAAAAAAATATAACCCACGAGCTACAGAAGCATCAACCAAATATTTCCTAACTCAATCAACAGCCTCCATACTACTAATAATAGCTGTCATCATCAACTTAATATCCTCAGGCCAATGAACTGTAATAAAACTGTTTAATCCAATGGCCTCTATACTCATAACAATGGCCCTCACCATAAAACTAGGAATAGCTCCTTTCCACTTCTGAGTCCCTGAAGTAACACAAGGCATCCCCCTATCCTCAGGCCTAATTTTACTTACATGACAAAAACTAGCACCCATATCAGTACTTTACCAAATTTCCCCATCCATCAACCTAAACCTAATCATAACCCTATCAATCCTATCAATCATGGTAGGAGGCTGAGGAGGACTAAACCAAACCCAACTACGAAAAATTATAGCCTACTCATCAATTGCTCACATGGGCTGAATAACAGCAGTTCTACCCTACAACCCCACTATAACGTTACTAAACTTAATCATCTACATTATCATAACCTCCACTATATTTACACTATTTATAGCCAATTCAACCACAACCACCTTATCACTATCCCACACATGAAACAAAGCACCTATCATAACTGTCTTAGCCCTCATCACTCTTCTATCAATAGGAGGACTCCCCCCATTTTCAGGGTTCATACCAAAATGAATAATCATCCAAGAAATGACAAAAAATGACAATATTATCCTACCCACCTTCATAGCAATCACAGCACTATTAAACCTATACTTCTATATACGACTTACCTACTCCACCGCACTTACAATATTCCCCTCCACAAACAACATAAAAATAAAATGACAATTTTCCACCACAAAACAAATAACCCTTCTACCAACAATAACAGTACTATCTACTATACTTCTACCACTTACACCAATCCTATCAATCCTAGAATAGGAATTTAGGTTAAACAGACCAAGGGCCTTCAAAGCCCTAAGCAAGTATAATTTACTTAATTCCTGACAAGGACTGCAAGACTATACCTTACATCAGCTGAATGCAAATCAACCACTTTAATTAAGCTAAGTCCTCACTAGATTGGTGGGCTCCACCCCCACGAAACTTTAGTTAACAGCTAAACACCCTAAACAACTGGCTTCAATCTACTTCTCCCGCCGCGAGAAAAAAAAGGCGGGAGAAGCCCCGGCAGAA-TTGAAGCTGCTTCTTTGAATTTGCAATTCAACATGTTAATTCACCACAGAGCTTGGTAAAAAGAGGAATTAAACCTCTGTCCTTAGATTTACAGTCTAATGCTTCACTCAGCCATTTTACCCATGTTCATCAACCGCTGACTATTTTCAACTAACCACAAAGATATCGGCACCTTGTATCTCCTATTCGGTGCTTGAGCCGGCATAGTAGGAACCGCCCTAAGCTTACTTATTCGCGCTGAATTAGGCCAACCTGGAACCCTACTTGGAGATGATCAAATCTACAACGTAGTCGTAACCGCACATGCATTCGTAATAATCTTCTTTATAGTAATGCCTATTATAATCGGAGGGTTTGGCAACTGATTAGTTCCTTTAATAATTGGAGCCCCTGACATGGCATTCCCTCGAATAAACAATATAAGCTTTTGACTGCTTCCCCCTTCTTTTCTATTACTCCTAGCATCTTCCATAGTTGAAGCGGGAGCAGGAACAGGCTGAACCGTATACCCCCCTCTAGCAGGCAACCTAGCCCATGCAGGAGCCTCAGTGGATCTCACCATTTTCTCTCTACACCTAGCAGGTGTTTCCTCAATCCTGGGAGCCATCAACTTTATCACAACAATTATTAACATAAAACCCCCTGCTATAACACAATACCAAACACCCTTGTTCGTGTGATCCGTATTAATTACTGCCGTATTACTTCTCCTATCACTCCCTGTACTGGCAGCCGGTATTACAATACTACTAACGGATCGAAATCTAAATACTACCTTCTTTGACCCGGCGGGAGGAGGGGATCCCATCCTATATCAGCATCTATTCTGATTCTTTGGCCACCCTGAAGTATACATTCTTATTCTACCTGGATTCGGAATAATTTCTCACATCGTAACCTACTATTCAGGGAAGAAAGAACCATTTGGGTACATGGGGATAGTATGAGCTATAATATCAATTGGGTTCCTAGGGTTTATTGTATGAGCTCATCATATATTCACAGTCGGCATAGACGTTGATACACGAGCCTACTTCACATCGGCCACCATAATTATTGCTATCCCAACCGGAGTAAAAGTCTTTAGCTGACTAGCAACACTTCATGGGGGTAACATTAAATGATCTCCCGCTATAATATGAGCCCTAGGCTTTATTTTCCTCTTTACAGTCGGAGGCCTAACCGGGATTGTCCTAGCCAATTCTTCCCTCGACATTGTTCTTCACGATACATACTATGTAGTCGCACATTTCCACTACGTATTGTCAATAGGAGCCGTATTCGCTATCATAGGAGGATTCGTACATTGATTTCCATTATTCTCAGGCTATACTCTAAACATAACATGAGCCAAAATCCACTTCGCAATTATATTTGTAGGCGTAAACATAACTTTCTTCCCACAACATTTCTTAGGCTTATCTGGTATGCCACGACGATATTCTGACTACCCAGACGCATACACAATGTGAAACACTATTTCATCTATAGGCTCATTTATTTCACTAACAGCAGTAATACTAATAGTCTTCATCATCTGAGAGGCATTTGCATCCAAACGGGAAGTCCTAACCGTGGACCTAACCACAACAAATCTAGAGTGACTAAACGGATGTCCCCCACCATATCACACATTTGAAGAACCCGCATATGTCAACCTAAAGTAAGAAAGGAAGGAATCGAACCCCCTACAATTGGTTTCAAGCCAACACCATAACCATTATGTCTTTCTCAATT-ATGAGGTGTTAGTAAAATATTACATAATCTTGTCAAGATTAAATTACAGGTGAAAGTCCCGTACATCCCGTATGGCATACCCCATACAACTAGGATTTCAAGACGCAACATCACCCATCATAGAAGAACTGCTACATTTCCATGATCATACACTAATAATTGTCTTTTTAATTAGCTCATTAGTACTTTATATTATTTCACTAATATTAACAACAAAATTAACTCATACTAGTACTATAGATGCGCAGGAAGTAGAGACAATTTGAACCATTCTACCAGCTATTATCTTGATTATAATTGCCCTCCCATCCCTACGAATTTTATACATAATAGACGAAATCAACAATCCATCTCTCACAGTAAAAACTATAGGGCATCAATGATACTGAAGCTACGAATACACAGATTATGAAGACCTTAGCTTCGATTCCTATATAATTCCAACATCGGAATTAAAACCAGGAGAACTACGCCTACTGGAAGTAGACAATCGAGTAGTATTACCCATAGAAATAACAATTCGAATGCTAATCTCTTCCGAAGACGTACTACACTCATGGGCAGTACCTTCCCTAGGACTGAAAACGGACGCAATTCCAGGCCGCCTAAATCAAACAACCCTTATATCAACCCGACCAGGACTATACTACGGCCAATGTTCAGAGATCTGTGGATCAAATCACAGTTTTATACCAATTGTCCTCGAACTAGTCCCACTAAAATATTTTGAAAAATGATCTGCATCAGTGCTATAAGATCGTCAAGAAGCTATGCCAGCGTTAACCTTTTAAGTTAAAGATCGAGAGCATATCAACTCTCCTTGATGACATGCCACAACTAGATACATCAACATGACCTACAATAATCCTATCTATATTCCTAGTCCTTTTCATCATTTTCCAATTAAAAATTTCAAAACACAATTTTTACCACAACCCAGAACTAACATCAATGAAAACACCAAAGCAAAATAACCCCTGAGAAACAAAATGAACGAAAATCTATTTGCCTCTTTCATTACCCCTATAATTCTAGGCCTCCCCCTTGTCACCCTAATTGTCTTATTTCCCAGCTTACTGTTTCCTACATCAAATCGACTAATTAACAATCGCCTCATCTCTCTCCAACAATGGGTACTCCAACTTGTATCAAAACAAATAATGAGTATTCACAACGCCAAGGGACAAACATGGACGTTGATACTAATATCTCTAATTCTATTTATTGGATCAACAAACCTACTGGGCCTGTTACCCCACTCATTTACACCAACTACACAACTATCAATAAATTTAGGCATGGCTATTCCCTTATGAGCGGGGGCTGTAATTACAGGTTTTCGTAGCAAAACTAAAGCATCACTTGCCCACTTCTTACCACAAGGAACACCAACTCCATTAATCCCAATACTAGTAGTTATCGAGACTATCAGCCTCTTTATTCAACCAATAGCCCTTGCTGTACGACTAACAGCCAATATCACAGCAGGCCACCTACTAATCCACTTAATCGGAGGAGCCACCCTAGCACTAATAAATATCAGCACCACAGTAGCCCTCATTACATTTATTATTCTAGTCCTACTAACGATCCTCGAATTTGCAGTAGCTATAATTCAAGCTTATGTATTTACCCTTTTAGTTAGCCTATATCTGCACGACAACACGTAATGACACACCAAACGCATGCTTACCACATAGTAAACCCAAGCCCCTGACCCCTCACAGGAGCACTGTCCGCCCTCCTAATAACATCTGGCTTGATTATATGATTCCACTTCAACTCAACAACCCTGTTGATGCTTGGCCTAACAACAAATATACTAACAATATACCAATGATGACGAGATATTATCCGAGAAAGTACATTTCAAGGCCACCACACCCCAACTGTCCAAAAGGGCCTCCGCTACGGAATAGTCTTATTTATTATTTCAGAAGTTTTATTTTTTACCGGGTTCTTCTGAGCTTTTTATCACTCAAGTCTTGCTCCCACACCCGAACTGGGTGGCTGCTGACCCCCAACAGGCATTCACCCACTCAATCCCCTAGAAGTCCCATTACTTAATACCTCCGTCCTCTTAGCCTCAGGGGTTTCAATCACTTGAGCCCACCACAGCCTCATAGAAGGAAACCGCAATCACATGCTACAAGCCCTATTTATCACCATCGCCCTAGGTGTGTATTTCACGCTACTCCAAGCCTCAGAATACTATGAAGCACCTTTTACCATCTCAGATGGAGTCTACGGCTCAACTTTCTTTGTAGCCACAGGGTTCCACGGCCTCCATGTAATCATCGGATCCACCTTCTTAATCGTCTGCTTCTTCCGCCAACTAAAATTCCACTTTACCTCTAGTCACCACTTTGGCTTTGAAGCTGCCGCCTGATATTGACATTTCGTAGACGTAGTGTGACTCTTCCTCTATATCTCTATCTATTGATGAGGATCATATTCTTTTAGTATCAACCAGTACAACTGACTTCCAATCAGTTAGTTTCGGTCTAACCCGAAAAAGAATAATAAACCTTATAATAGCCCTTCTAACCAACCTCACACTAACCACACTACTCGTCACCATTGCATTCTGACTTCCCCAATTAAATGTATACTCAGAAAAAACAAGTCCATACGAATGCGGGTTTGATCCC--ATAGGATCAGCCCGCCTCCCTTTCTCCATGAAATTTTTCCTGGTAGCCATTACATTTCTCCTTTTTGATTTAGAAATCGCATTACTCCTACCATTACCATGAGCCTCACAAACAACTAACCTAAACACAATGCTCACCATAGCCCTCTTCCTAATTTCCCTACTAGCTGTTAGCTTGGCCTATGAATGAACCCAAAAGGGATTAGAATGAACTGAATATGGTACTTAGTTTAAAACAAA-ATAAATGATTTCGACTCATTAGATTATGATTGAACTCATAATTACCAAATGTCCTTCGTACATATAAATATCATAGTAGCATTCGCAGTATCTCTTACAGGACTACTAATATATCGATCCCACCTAATATCATCTCTTTTATGCCTAGAGGGAATGATATTATCCCTATTCATTATGGCCACCCTAACAATCCTGAACTCACACTTCACTCTAGCCAGCATAATACCCATTATCCTACTAGTATTCGCAGCCTGCGAAGCAGCGCTAGGTTTATCCTTACTAGTAATGGTATCAAACACATACGGTACTGACTACGTACAAAACCTCAACTTATTACAATGCTAAAATATATTGTCCCTACAATAATACTTATACCCCTAACCTGGCTATCAAAAAACAACATAATATGAATTAACCCTACACTTCATAGCCTGCTAATTAGCCTCACAAGCCTGCTCCTTATAAACCAATTCAACGACAGCAGTCTCAACTTTTCATTGATCTTCTTTTCCGATCCTTTATCTACACCATTACTGATTCTAACTATATGACTTCTCCCTCTAATGCTAATAGCTAGCCAACATCACTTATCAAAAGAAAACCTAACCCGAAAAAAACTATTTATCTCTATATTAATCCTATTACAACTATTTCTAATCATAACATTTACTGCTGCGGAACTAATCTTCTTTTATATCCTATTCGAAGCCACATTAGTTCCAACTCTCATTATTATTACCCGATGAGGGAACCAAACAGAACGCCTAAACGCCGGCCTTTATTTCCTGTTCTACACACTAGCAGGATCCTTACCCCTACTAATTGCATTAATCTATATTCAAAATACAACAGGAACCCTAAATTTCCTAATCCTCCAATACTGAGTCCAACCAATACCCAACTCCTGATCCAACGTCTTCACATGACTAGCATGCATAATGGCCTTCATAGTAAAAATACCACTATATGGCCTCCACCTTTGATTACCTAAAGCCCATGTAGAAGCCCCTATTGCAGGCTCCATAGTCCTAGCAGCAATCTTACTAAAACTGGGAGGATATGGCATACTACGAATTACATTAATTCTAAATCCAATAACTAACTTCATAGCATATCCCTTTATCATACTATCTTTATGAGGCATAATCATAACTAGCTCAATTTGCCTCCGCCAAACGGACCTAAAATCACTCATCGCATACTCTTCCGTCAGCCACATAGCACTTGTCATCGTGGCTATCCTTATCCAAACACCTTGAAGTTACACTGGAGCTATCGCTCTAATGATCGCCCATGGTCTTACATCCTCTATGCTCTTCTGCCTAGCAAACTCTAACTACGAACGAATCCACAGCCGTACAATAATTTTAGCTCGCGGCTTACAAACACTCCTCCCACTCATAGCGACCTGATGACTCCTAGCAAGCCTAACTAACCTAGCTCTACCCCCAACAATCAACCTAATCGGAGAACTATTCGTAGTAATATCAACCTTTTCGTGATCCAACATCACAATCATCTTAATAGGACTTAACATAGTAATTACCGCCCTATACTCCCTCTACATATTAATTACAACACAACGAGGCAAATACACTCACCATATCAACAACATCCCACCTTCCTTTACACGAGAAAACGCACTCATATCATTACACATACTACCACTACTACTATTATCCCTGAACCCAAAAATTATTCTAGGCCCCTTGTACTGTGAATATAGTTTAAAAAAAACATTAGACTGTGAATCTAACAATAGAAGCCCATTGCCTTCTTATTTACCGAAAAAGCATGCAAGAACTGCTAATTCTTATGCCTCCATGCCTAACAACATGGCTTTTTCAAACTTTTAAAGGATGGCAGTTATCCGTTGGTCTTAGGAATCAAAAAATTGGTGCAACTCCAAATAAAAGTAATAAACATATTCTCCTCCTTCACACTAACAACCCTACTTCTACTGACCGTACCCATCATTATAACAGGCTTCAGCACCCACAAAACCTCAAACTACCCACTCTACGTGAAAATAACTATTTCATATGCCTTCATCACCAGCATAATTCCCACAATAATATTCATTCACACAGGACAAGAGATAGTTATCTCAAACTGACACTGATTGACCATTCAAACCCTCAAACTATCACTCAGCTTCAAAATAGACTACTTCTCAATAATATTTGTCCCAGTAGCATTATTCGTCACATGATCCATCATAGAGTTCTCAATATGATATATACACTCAGACCCCAACATTAACCAGTTTTTCAAATATCTACTCCTATTCCTCATTACAATACTAATCCTTGTTACTGCAAATAACCTCTTTCAACTATTCATCGGCTGAGAAGGAGTCGGAATCATATCGTTCCTACTCATTGGATGATGATACGGACGAGCAGATGCAAACACAGCAGCTCTACAAGCAATCCTGTACAACCGCATCGGCGACATTGGATTTATTCTAGCAATAGCATGATTCCTAGCCAACCTCAACACCTGAGACCTCCAACAAATCTTTATACTAAAACCAGACAACTCAAACCTACCTCTAATAAGCCTAGTACTTGCCGCAACAGGAAAATCCGCACAATTTGGCCTACACCCGTGACTACCTTCCGCAATAGAAGGTCCAACTCCCGTCTCAGCATTACTTCACTCAAGCACAATAGTAGTAGCAGGCATTTTTCTATTAATCCGTTTCTATCCACTAACAGAAAACAACAAATTTGCCCAATCCATTATACTATGCCTAGGGGCTATCACCACATTATTTACGGCAATATGTGCCCTTACCCAAAATGATATCAAAAAAATCATTGCTTTCTCCACATCCAGCCAACTAGGCCTCATAATAGTGACAATCGGCATCAACCAACCCTACCTTGCATTTCTTCACATCTGTACTCACGCCTTCTTCAAAGCTATACTATTTATATGCTCCGGCTCTATCATCCACAGCCTAAACGATGAACAGGATATCCGAAAAATAGGAGGTCTATTCAAAGCAATGCCATTCACCACAACAGCCCTCATTGTTGGTAGTCTCGCACTTACAGGAATACCTTTCCTCACCGGATTTTATTCCAAAGACATAATCATCGAGTCTGCCAACACGTCTTATACCAACGCCTGAGCCCTTCTAATAACACTAATCGCCACCTCTTTTACAGCCGTCTACAGCACACGCATCATTTTCTTCACCCTACTGGGGCAACCTCGATTCTCAGCCCTCATCTCTATCAACGAAAATAACCCCTTCCTAATCAACTCAATCAAGCGCCTACTAATTGGAAGCCTTTTCGCAGGATTCATTATCTCCAACAACATTCCCCCAACAACAATCCCCCAAATAACCATACCATATTACCTAAAAACAACAGCCCTAGCAGTCACAATCCTAGGTTTTATCCTAGCACTAGAAATCAACAACATAACCCGCAACCTAAAATTCAATTACCCATCAAACACCTTTAAATTCTCCAACCTACTAGGATATTACCCCACAATTATACACCGCCTAACCCCTTACATAAACTTAACAATAAGCCAAAAGTCAGCATCCTCTCTCCTAGACCTAATCTGACTAGAAACTATCCTACCAAAAACCATCTCATCCATCCAAATAAAAACATCCATTATAATTACAAACCAAAAAGGCCTAATCAAATTATATTTCCTCTCTTTCCTAATCACTATCCTCATCAGCATAATCCTACTTAATTTCCACGAGTAATCTCCATAATAACCACAACACCAATCAACAAAGACCAGCCAGTCACAATAACCAATCAAGTACCATAACTATACAAAGCCGCAATTCCTATGGCCTCCTCACTAAAAAACCCAGAATCCCCAGTATCATAAATAACTCAATCTCCCAACCCATTAAACTTAAACACAACTTCAACCTCTTCATCCTTTAACACATAACAGACTATCAAAAACTCTATCACCAACCCAGTGATAAACGCCCCTAAAACAACCTTACTAGAAACCCAAACTTCAGGATATTGCTCAGTAGCCATAGCCGTTGTATAACCAAAAACCACTATTATCCCTCCCAAATAAATTAAAAAAACTATCAAACCCAGAAAAGATCCACCAAAATTTAACACAATACCACACCCAACCCCACCACTCACAATTAACCCTAACCCCCCATAAATAGGTGAAGGTTTTGAAGAAAACCCTACAAAACCAATCACAAAAATAATACTCAAAATAAATACAATATATACCATCATTATTCTCGCATGGAATCTAACCACGACTAATGATATGAAAAACCATCGTTGTCATTCAACTACAAGAACATCAATGACTAACATTCGAAAAACTCACCCACTGATAAAAATCGTAAACAACGCATTCATTGACCTCCCAACCCCATCAAATATCTCATCATGATGAAACTTCGGCTCCCTCCTAGGCATCTGCTTAATCCTACAAATCCTAACAGGCCTATTCCTAGCAATACACTATACATCCGACACAATAACAGCATTTTCCTCTGTCACCCATATCTGCCGAGACGTCAACTATGGATGAATCATTCGATACATACATGCAAACGGAGCATCGATATTTTTTATCTGCCTATTCATGCATGTAGGACGAGGCCTCTATTACGGATCATACATCTTCCTAAAAACATGAAACGTCGGAGTAATCCTCCTATTTGCAACAATAGCCACAGCATTCATAGGCTACGTCCTGCCATGAGGACAAATATCATTTTGAGGAGCAACAGTCATCACTAATCTCCTCTCAGCAATCCCATACATTGGCACAAACTTAGTCGAATGAATCTGAGGAGGATTCTCCGTAGACAAAGCAACCCTCACCCGATTCTTCGCCTTCCACTTTATTCTCCCCTTTATCATCACTGCCCTCGCCATAGTACACCTACTCTTTCTCCACGAAACAGGCTCCAACAACCCTACAGGAATTCCATCAGACGCAGACAAAATCCCATTCCATCCCTACTATACCATTAAAGACATTATAGGCGCCCTATTACTAATCACAACCCTCATACTACTAGTACTATTCGCACCCGACCTGCTTGGAGATCCAGACAACTATACCCCAGCAAACCCACTCAACACACCCCCTCACATCAAGCCTGAATGATACTTCCTATTTGCATACGCAATCCTACGATCAATCCCCAATAAACTAGGAGGAGTCCTAGCTCTAGTCCTCTCAATCCTAGTTCTAGTCCTTATACCCATACTCCACACATCCAAACAACGAAGCATAATATTTCGACCAATCAGCCAATGTATCTTCTGAATCTTAGTAGCAGACTTATTAACACTCACATGGATCGGAGGACAACCAGTCGAACACCCATATATTATTATCGGACAACTAGCGTCTATTATATACTTCCTACTCATCCTAGTGCTAATACCAATAGCTGGTTCCATTGAAAATAACCTCCTAAAATGAAGACAAGTCTTTGTAGTACATTAAATATACTGGTCTTGTAAACCAGAGAAGGAGAACAACCAACCTCCCTAAGACTCAAGGAAGAAGCTACAGCCACACTATCAGCACCCAAAGCTGAAGTTCTACTTAAACTATTCCCTG
UPSZMC784 GTTAATGTAGCTTAAA---TAAAGCAAGGTACTGAAGATACCTAGATGAGTATGTCA-ACTCCATAAACATATAGGTTTGGTCCCAGCCTTCCTGTTAACTTTCAATAGACTTACACATGCAAGCATCTACGCCCCGGTGAG--AATGCCCCCTAAGTCAACCAGACTATGAGGAGCGGGTATCAAGCACAC-TATTCGTAGCTCATGACGCCTTGCTTAACCACACCCCCACGGGAGACAGCAGTGACAAAAATTAAGCCATGAACGAAAGTTTGACTAAGCCATATTGACTAGGGTTGGTAAATCTCGTGCCAGCCACCGCGGTCATACGATTAACCCAAGCTAACAGGAACACDGCGTAAAACGTGTTAAAGCACTACATTAAATAGAGTTAAATCTTAATTAAACTGTAAAAAGCCGTAATTATAAT-AAAATAAATGACGAAAGTAACTCTACAACAGCTGACACACTATAGCTAAGACCCAAACTGGGATTAGATACCCCACTATGCTTAGCCCTAAACACAAATAATTAC-AAAACAAAATTATTCGCCAGAGTACTACCGGCAACAGCCTAAAACTCAAAGGACTTGGCGGTGCTTTATACCCTTCTAGAGGAGCCTGTTCTATAATCGATAAACCCCGATAAACCTCACCATTCCTTGCTAATACAGTCTATATACCGCCATCTTCAGCAAACCCT-AAAAAGGAATAAAAGTAAGCATAATCATTACACATAAAAACGTTAGGTCAAGGTGTAACTTATGGAATGGGAAGAAATGGGCTACATTTTCTACTTCAAGAAAACCCACACGAAAGTTATTATGAAACTAATAACCAAAGGAGGATTTAGCAGTAAGCTAAGAATAGAGTGCTTAGCTGAACCAGGCCATGAAGCACGCACACACCGCCCGTCACCCTCCTCAAGTAATTAC-ACGCACCTAAACTTA-TTACACGCACCAACAATATGAGAGGAGACAAGTCGTAACAAGGTAAGCATACTGGAAAGTGTGCTTGGACAAA-CAAAACATAGCTTAAATAAAGCATCTAGTTTACACCTAGAAGATTTCGGACC-CACGAATGTTTTGAACTACATCTAGCCCAAA--CTCCCACTTTCTAATTTAACAACCAAAACAAAATAAAATAAAACATTTATTTTAATTTAAAGTATAGGAGATAGAAATTCTAAACATGGCGCTATAGAGAAAGTACCGCAAGGGAACGATGAAAG-AAAAAGTTAAAGTACAAAAAAGCAAAGATTAACCCTTGTACCTTTTGCATAATGAATTAACGAGCAAAAAACTTAACAAAGTGAACTTTAGCTAAGTAACCCGAAACCAGACGAGCTACTCATGGACAGTTTACCAGAACCAACTCATCTATGTGGCAAAATAGTGAGAAGATCCATAAGTAGAGGTGACACGCCTAACGAGCCTGGTGATAGCTGGTTGTCCAGGAAATGAATCTTAGTTCAGCTTTAAAGATACCAAAAATATAAACAAATTCCAC-TGTATATTTAAAGGCTAGTCTAAAAAGGTACAGCTTTTTAGAAACGGATACAACCTTCACTAGAGAGTAAAATTCAACAACACCATAGTAGGCCTAAAAGCAGCCATCAATTAAGAAAGCGTTAAAGCTCAACAACAACAACAATGTTAATCCCAACAGTA--AACAACCAACTCCTAGCCCTAATACTGGACCATTCTATAATAAAATAGAAGTGACAATGTTAGTATGAGTAACAAGAAATACTTTCTCCTCGCACAAGTTTAAATCAGTATCTGATAATATACTGACTGTTAACAGTAGATCAATATAACCTAACAATAAACAACTTATCAAACTTACTGTTAATCCAACACAGGGGTGCACTTAGGAAAGATTCAAAGAAGTAAAAGGAACTCGGCAAACAT-AAACCCCGCCTGTTTACCAAAAACATCACCTCCAGCATTCCTAGTATTGGAGGCACTGCCTGCCCAGTGACA-AACGTTAAACGGCCGCGGTATTCTGACCGTGCAAAGGTAGCATAATCATTTGTTCTCTAAATAAGGACTTGTATGAATGGCCACACGAGGGTTCTACTGTCTCTTACTTCCGATCAGTGAAATTGACCTCCCCGTGAAAAGGCGGGGATGAATTAACAAGACGAGAAGACCCTATGGAGCTTCAACTAACTAATCCAAAGAAAAATAAACTTAATCACCAAGAGATAACAACACTCTTTATGGATTAGCAGTTTCGGTTGGGGTGACCTCGGAGAATAAAAAATCCTCCGAGCGATTTTAAAGACTAGACCTACAAGTCAAACCAAATTATCGCTTATTGATCCAAACATTTGATCAACGGAATAAGTTACCCTAGGGATAACAGCGCAATCCTATTCAAGAGTCCATATCGACAATAGGGTTTACGACCTCGATGTTGGATCAGGACATCCCGATGGTGCAGCCGCTATCAAAGGTTCGTTTGTTCAACGATTAAAGTCCTACGTGATCTGAGTTCAGACCGGAGCAATCCAGGTCGGTTTCTATCTGTCATGTATTTCTCCCAGTACGAAAGGACAAGAGAAATGAGGCCAACTTCAATAAAGCGCCTCAGACCAATTAATGACCTCGTCTCAATTAACCTCACAGACAAACCCTGCCCTAGAAAAGGGCCCAGTTAAGGTGGCAGAGCCCGGTAATTGCGTAAAACTTAAACCTTTATACTCAGAGATTCAAATTCTCTCCTTAAC-AAATGTTTATAGTTAATACCCTCATACTGATTATCCCCATCCTCCTAGCCGTGGCCTTCCTTACACTAGTCGAACGAAAAGTCCTAGGCTACATACAATTTCGAAAAGGCCCAAATGTCGTAGGCCCATACGGCCTACTTCAACCCATTGCCGATGCAATTAAACTTTTTACTAAGGAGCCCCTACGACCTGCCACATCCTCAATTTCAATATTCATCTTAGCACCCATCCTAGCCCTAAGCCTAGCTCTGACCATATGAATTCCCCTACCCATACCCTATCCACTTATTAACATAAACTTAGGAGTCCTCTTTATATTAGCCATATCAAGCCTAGCCGTATACTCAATCCTCTGATCAGGCTGAGCCTCCAACTCAAAATATGCCCTCATCGGGGCCCTACGAGCAGTAGCACAAACAATCTCATATGAAGTAACACTAGCAATCATCCTGTTATCAGTATTGCTAATAAACGGATCCTTCACACTCTCCACATTAATTATCACACAAGAACGAACATGGCTAATCTTCCCAGCATGACCTCTAGCAATAATATGATTTATCTCAACACTAGCAGAAACAAACCGAGCACCATTTGACCTTACCGAGGGAGAATMAGAACTGGTCTCAGGCTTTAACGTAGAATATGCAGCAGGACCATTCGCCCTATTTTTCATAGCAGAATATGCCAACAT-CATCATAATAAATATCTTCACAACAACCCTATTCCTAGGAGCATTCCACAACCCATATATACCAGAACTCTACACTATTAACTTCACCATTAAATCACTACTACTCACAATTACTTTCCTATGAATTCGAGCATCCTACCCACGATTCCGCTACGACCAACTAATACACTTACTATGAAAAAACTTTCTGCCTCTAACACTAGCCCTGTGTATATGACATGTATCCATACCTATTCTCCTATCAGGCGTCCCCCCACAAACATAAGAAATATGTCTGACAAAAGAGTTACTTTGATAGAGTAAATAATAGAGGTCTAAGCCCTCTTATTTCTAGAACTATAGGAATTGAACCTAATCCTAAGAACCCAAAACTCTTCGTGCTCCCAATTACACCAAATTCTAACAGTAAGGTCAGCTAATTAAGCTATCGGGCCCATACCCCGAAAATGTTGGTTTATACCCTTCCCGTACTAATAAACCCAATTATCTCTATCATCATCCTAACAACCGTCATATTCGGAACCATTATCGTTATAATTAGCTCACACTGACTACTCATCTGAATTGGGTTCGAAATAAATATACTTGCTATTATCCCCATTATAATAAAAAAATATAACCCACGAGCTACAGAAGCATCAACCAAATATTTCCTAACTCAATCAACAGCCTCCATACTACTAATAATAGCTGTCATCATCAACTTAATATCCTCAGGCCAATGAACTGTAATAAAACTGTTTAATCCAATGGCCTCTATACTCATAACAATGGCCCTCACCATAAAACTAGGAATAGCTCCTTTCCACTTCTGAGTCCCTGAAGTAACACAAGGCATCCCCCTATCCTCAGGCCTAATTTTACTTACATGACAAAAACTAGCACCCATATCAGTACTTTACCAAATTTCCCCATCCATCAACCTAAACCTAATCATAACCCTATCAATCCTATCAATCATGGTAGGAGGCTGAGGAGGACTAAACCAAACCCAACTACGAAAAATTATAGCCTACTCATCAATTGCTCACATGGGCTGAATAACAGCAGTTCTACCCTACAACCCCACTATAACGTTACTAAACTTAATCATCTACATTATCATAACCTCCACTATATTTACACTATTTATAGCCAATTCAACCACAACCACCTTATCACTATCCCACACATGAAACAAAGCACCTATCATAACTGTCTTAGCCCTCATCACTCTTCTATCAATAGGAGGACTCCCCCCATTTTCAGGGTTCATACCAAAATGAATAATCATCCAAGAAATGACAAAAAATGACAATATTATCCTACCCACCTTCATAGCAATCACAGCACTATTAAACCTATACTTCTATATACGACTTACCTACTCCACCGCACTTACAATATTCCCCTCCACAAACAACATAAAAATAAAATGACAATTTTCCACCACAAAACAAATAACCCTTCTACCAACAATAACAGTACTATCTACTATACTTCTACCACTTACACCAATCCTATCAATCCTAGAATAGGAATTTAGGTTAAACAGACCAAGGGCCTTCAAAGCCCTAAGCAAGTATAATTTACTTAATTCCTGACAAGGACTGCAAGACTATACCTTACATCAGCTGAATGCAAATCAACCACTTTAATTAAGCTAAGTCCTCACTAGATTGGTGGGCTCCACCCCCACGAAACTTTAGTTAACAGCTAAACACCCTAAACAACTGGCTTCAATCTACTTCTCCCGCCGCGAGAAAAAAAAGGCGGGAGAAGCCCCGGCAGAA-TTGAAGCTGCTTCTTTGAATTTGCAATTCAACATGTTAATTCACCACAGAGCTTGGTAAAAAGAGGAATTAAACCTCTGTCCTTAGATTTACAGTCTAATGCTTCACTCAGCCATTTTACCCATGTTCATCAACCGCTGACTATTTTCAACTAACCACAAAGATATCGGCACCTTGTATCTCCTATTCGGTGCTTGAGCCGGCATAGTAGGAACCGCCCTAAGCTTACTTATTCGCGCTGAATTAGGCCAACCTGGAACCCTACTTGGAGATGATCAAATCTACAACGTAGTCGTAACCGCACATGCATTCGTAATAATCTTCTTTATAGTAATGCCTATTATAATCGGAGGGTTTGGCAACTGATTAGTTCCTTTAATAATTGGAGCCCCTGACATGGCATTCCCTCGAATAAACAATATAAGCTTTTGACTGCTTCCCCCTTCTTTTCTATTACTCCTAGCATCTTCCATAGTTGAAGCGGGAGCAGGAACAGGCTGAACCGTATACCCCCCTCTAGCAGGCAACCTAGCCCATGCAGGAGCCTCAGTGGATCTCACCATTTTCTCTCTACACCTAGCAGGTGTTTCCTCAATCCTGGGAGCCATCAACTTTATCACAACAATTATTAACATAAAACCCCCTGCTATAACACAATACCAAACACCCTTGTTCGTGTGATCCGTATTAATTACTGCCGTATTACTTCTCCTATCACTCCCTGTACTGGCAGCCGGTATTACAATACTACTAACGGATCGAAATCTAAATACTACCTTCTTTGACCCGGCGGGAGGAGGGGATCCCATCCTATATCAGCATCTATTCTGATTCTTTGGCCACCCTGAAGTATACATTCTTATTCTACCTGGATTCGGAATAATTTCTCACATCGTAACCTACTATTCAGGGAAGAAAGAACCATTTGGGTACATGGGGATAGTATGAGCTATAATATCAATTGGGTTCCTAGGGTTTATTGTATGAGCTCATCATATATTCACAGTCGGCATAGACGTTGATACACGAGCCTACTTCACATCGGCCACCATAATTATTGCTATCCCAACCGGAGTAAAAGTCTTTAGCTGACTAGCAACACTTCATGGGGGTAACATTAAATGATCTCCCGCTATAATATGAGCCCTAGGCTTTATTTTCCTCTTTACAGTCGGAGGCCTAACCGGGATTGTCCTAGCCAATTCTTCCCTCGACATTGTTCTTCACGATACATACTATGTAGTCGCACATTTCCACTACGTATTGTCAATAGGAGCCGTATTCGCTATCATAGGAGGATTCGTACATTGATTTCCATTATTCTCAGGCTATACTCTAAACATAACATGAGCCAAAATCCACTTCGCAATTATATTTGTAGGCGTAAACATAACTTTCTTCCCACAACATTTCTTAGGCTTATCTGGTATGCCACGACGATATTCTGACTACCCAGACGCATACACAATGTGAAACACTATTTCATCTATAGGCTCATTTATTTCACTAACAGCAGTAATACTAATAGTCTTCATCATCTGAGAGGCATTTGCATCCAAACGGGAAGTCCTAACCGTGGACCTAACCACAACAAATCTAGAGTGACTAAACGGATGTCCCCCACCATATCACACATTTGAAGAACCCGCATATGTCAACCTAAAGTAAGAAAGGAAGGAATCGAACCCCCTACAATTGGTTTCAAGCCAACACCATAACCATTATGTCTTTCTCAATT-ATGAGGTGTTAGTAAAATATTACATAATCTTGTCAAGATTAAATTACAGGTGAAAGTCCCGTACATCCCGTATGGCATACCCCATACAACTAGGATTTCAAGACGCAACATCACCCATCATAGAAGAACTGCTACATTTCCATGATCATACACTAATAATTGTCTTTTTAATTAGCTCATTAGTACTTTATATTATTTCACTAATATTAACAACAAAATTAACTCATACTAGTACTATAGATGCGCAGGAAGTAGAGACAATTTGAACCATTCTACCAGCTATTATCTTGATTATAATTGCCCTCCCATCCCTACGAATTTTATACATAATAGACGAAATCAACAATCCATCTCTCACAGTAAAAACTATAGGGCATCAATGATACTGAAGCTACGAATACACAGATTATGAAGACCTTAGCTTCGATTCCTATATAATTCCAACATCGGAATTAAAACCAGGAGAACTACGCCTACTGGAAGTAGACAATCGAGTAGTATTACCCATAGAAATAACAATTCGAATGCTAATCTCTTCCGAAGACGTACTACACTCATGGGCAGTACCTTCCCTAGGACTGAAAACGGACGCAATTCCAGGCCGCCTAAATCAAACAACCCTTATATCAACCCGACCAGGACTATACTACGGCCAATGTTCAGAGATCTGTGGATCAAATCACAGTTTTATACCAATTGTCCTCGAACTAGTCCCACTAAAATATTTTGAAAAATGATCTGCATCAGTGCTATAAGATCGTCAAGAAGCTATGCCAGCGTTAACCTTTTAAGTTAAAGATCGAGAGCATATCAACTCTCCTTGATGACATGCCACAACTAGATACATCAACATGACCTACAATAATCCTATCTATATTCCTAGTCCTTTTCATCATTTTCCAATTAAAAATTTCAAAACACAATTTTTACCACAACCCAGAACTAACATCAATGAAAACACCAAAGCAAAATAACCCCTGAGAAACAAAATGAACGAAAATCTATTTGCCTCTTTCATTACCCCTATAATTCTAGGCCTCCCCCTTGTCACCCTAATTGTCTTATTTCCCAGCTTACTGTTTCCTACATCAAATCGACTAATTAACAATCGCCTCATCTCTCTCCAACAATGGGTACTCCAACTTGTATCAAAACAAATAATGAGTATTCACAACGCCAAGGGACAAACATGGACGTTGATACTAATATCTCTAATTCTATTTATTGGATCAACAAACCTACTGGGCCTGTTACCCCACTCATTTACACCAACTACACAACTATCAATAAATTTAGGCATGGCTATTCCCTTATGAGCGGGGGCTGTAATTACAGGTTTTCGTAGCAAAACTAAAGCATCACTTGCCCACTTCTTACCACAAGGAACACCAACTCCATTAATCCCAATACTAGTAGTTATCGAGACTATCAGCCTCTTTATTCAACCAATAGCCCTTGCTGTACGACTAACAGCCAATATCACAGCAGGCCACCTACTAATCCACTTAATCGGAGGAGCCACCCTAGCACTAATAAATATCAGCACCACAGTAGCCCTCATTACATTTATTATTCTAGTCCTACTAACGATCCTCGAATTTGCAGTAGCTATAATTCAAGCTTATGTATTTACCCTTTTAGTTAGCCTATATCTGCACGACAACACGTAATGACACACCAAACGCATGCTTACCACATAGTAAACCCAAGCCCCTGACCCCTCACAGGAGCACTGTCCGCCCTCCTAATAACATCTGGCTTGATTATATGATTCCACTTCAACTCAACAACCCTGTTGATGCTTGGCCTAACAACAAATATACTAACAATATACCAATGATGACGAGATATTATCCGAGAAAGTACATTTCAAGGCCACCACACCCCAACTGTCCAAAAGGGCCTCCGCTACGGAATAGTCTTATTTATTATTTCAGAAGTTTTATTTTTTACCGGGTTCTTCTGAGCTTTTTATCACTCAAGTCTTGCTCCCACACCCGAACTGGGTGGCTGCTGACCCCCAACAGGCATTCACCCACTCAATCCCCTAGAAGTCCCATTACTTAATACCTCCGTCCTCTTAGCCTCAGGGGTTTCAATCACTTGAGCCCACCACAGCCTCATAGAAGGAAACCGCAATCACATGCTACAAGCCCTATTTATCACCATCGCCCTAGGTGTGTATTTCACGCTACTCCAAGCCTCAGAATACTATGAAGCACCTTTTACCATCTCAGATGGAGTCTACGGCTCAACTTTCTTTGTAGCCACAGGGTTCCACGGCCTCCATGTAATCATCGGATCCACCTTCTTAATCGTCTGCTTCTTCCGCCAACTAAAATTCCACTTTACCTCTAGTCACCACTTTGGCTTTGAAGCTGCCGCCTGATATTGACATTTCGTAGACGTAGTGTGACTCTTCCTCTATATCTCTATCTATTGATGAGGATCATATTCTTTTAGTATCAACCAGTACAACTGACTTCCAATCAGTTAGTTTCGGTCTAACCCGAAAAAGAATAATAAACCTTATAATAGCCCTTCTAACCAACCTCACACTAACCACACTACTCGTCACCATTGCATTCTGACTTCCCCAATTAAATGTATACTCAGAAAAAACAAGTCCATACGAATGCGGGTTTGATCCC--ATAGGATCAGCCCGCCTCCCTTTCTCCATGAAATTTTTCCTGGTAGCCATTACATTTCTCCTTTTTGATTTAGAAATCGCATTACTCCTACCATTACCATGAGCCTCACAAACAACTAACCTAAACACAATGCTCACCATAGCCCTCTTCCTAATTTCCCTACTAGCTGTTAGCTTGGCCTATGAATGAACCCAAAAGGGATTAGAATGAACTGAATATGGTACTTAGTTTAAAACAAA-ATAAATGATTTCGACTCATTAGATTATGATTGAACTCATAATTACCAAATGTCCTTCGTACATATAAATATCATAGTAGCATTCGCAGTATCTCTTACAGGACTACTAATATATCGATCCCACCTAATATCATCTCTTTTATGCCTAGAGGGAATGATATTATCCCTATTCATTATGGCCACCCTAACAATCCTGAACTCACACTTCACTCTAGCCAGCATAATACCCATTATCCTACTAGTATTCGCAGCCTGCGAAGCAGCGCTAGGTTTATCCTTACTAGTAATGGTATCAAACACATACGGTACTGACTACGTACAAAACCTCAACTTATTACAATGCTAAAATATATTGTCCCTACAATAATACTTATACCCCTAACCTGGCTATCAAAAAACAACATAATATGAATTAACCCTACACTTCATAGCCTGCTAATTAGCCTCACAAGCCTGCTCCTTATAAACCAATTCAACGACAGCAGTCTCAACTTTTCATTGATCTTCTTTTCCGATCCTTTATCTACACCATTACTGATTCTAACTATATGACTTCTCCCTCTAATGCTAATAGCTAGCCAACATCACTTATCAAAAGAAAACCTAACCCGAAAAAAACTATTTATCTCTATATTAATCCTATTACAACTATTTCTAATCATAACATTTACTGCTGCGGAACTAATCTTCTTTTATATCCTATTCGAAGCCACATTAGTTCCAACTCTCATTATTATTACCCGATGAGGGAACCAAACAGAACGCCTAAACGCCGGCCTTTATTTCCTGTTCTACACACTAGCAGGATCCTTACCCCTACTAATTGCATTAATCTATATTCAAAATACAACAGGAACCCTAAATTTCCTAATCCTCCAATACTGAGTCCAACCAATACCCAACTCCTGATCCAACGTCTTCACATGACTAGCATGCATAATGGCCTTCATAGTAAAAATACCACTATATGGCCTCCACCTTTGATTACCTAAAGCCCATGTAGAAGCCCCTATTGCAGGCTCCATAGTCCTAGCAGCAATCTTACTAAAACTGGGAGGATATGGCATACTACGAATTACATTAATTCTAAATCCAATAACTAACTTCATAGCATATCCCTTTATCATACTATCTTTATGAGGCATAATCATAACTAGCTCAATTTGCCTCCGCCAAACGGACCTAAAATCACTCATCGCATACTCTTCCGTCAGCCACATAGCACTTGTCATCGTGGCTATCCTTATCCAAACACCTTGAAGTTACACTGGAGCTATCGCTCTAATGATCGCCCATGGTCTTACATCCTCTATGCTCTTCTGCCTAGCAAACTCTAACTACGAACGAATCCACAGCCGTACAATAATTTTAGCTCGCGGCTTACAAACACTCCTCCCACTCATAGCGACCTGATGACTCCTAGCAAGCCTAACTAACCTAGCTCTACCCCCAACAATCAACCTAATCGGAGAACTATTCGTAGTAATATCAACCTTTTCGTGATCCAACATCACAATCATCTTAATAGGACTTAACATAGTAATTACCGCCCTATACTCCCTCTACATATTAATTACAACACAACGAGGCAAATACACTCACCATATCAACAACATCCCACCTTCCTTTACACGAGAAAACGCACTCATATCATTACACATACTACCACTACTACTATTATCCCTGAACCCAAAAATTATTCTAGGCCCCTTGTACTGTGAATATAGTTTAAAAAAAACATTAGACTGTGAATCTAACAATAGAAGCCCATTGCCTTCTTATTTACCGAAAAAGCATGCAAGAACTGCTAATTCTTATGCCTCCATGCCTAACAACATGGCTTTTTCAAACTTTTAAAGGATGGCAGTTATCCGTTGGTCTTAGGAATCAAAAAATTGGTGCAACTCCAAATAAAAGTAATAAACATATTCTCCTCCTTCACACTAACAACCCTACTTCTACTGACCGTACCCATCATTATAACAGGCTTCAGCACCCACAAAACCTCAAACTACCCACTCTACGTGAAAATAACTATTTCATATGCCTTCATCACCAGCATAATTCCCACAATAATATTCATTCACACAGGACAAGAGATAGTTATCTCAAACTGACACTGATTGACCATTCAAACCCTCAAACTATCACTCAGCTTCAAAATAGACTACTTCTCAATAATATTTGTCCCAGTAGCATTATTCGTCACATGATCCATCATAGAGTTCTCAATATGATATATACACTCAGACCCCAACATTAACCAGTTTTTCAAATATCTACTCCTATTCCTCATTACAATACTAATCCTTGTTACTGCAAATAACCTCTTTCAACTATTCATCGGCTGAGAAGGAGTCGGAATCATATCGTTCCTACTCATTGGATGATGATACGGACGAGCAGATGCAAACACAGCAGCTCTACAAGCAATCCTGTACAACCGCATCGGCGACATTGGATTTATTCTAGCAATAGCATGATTCCTAGCCAACCTCAACACCTGAGACCTCCAACAAATCTTTATACTAAAACCAGACAACTCAAACCTACCTCTAATAAGCCTAGTACTTGCCGCAACAGGAAAATCCGCACAATTTGGCCTACACCCGTGACTACCTTCCGCAATAGAAGGTCCAACTCCCGTCTCAGCATTACTTCACTCAAGCACAATAGTAGTAGCAGGCATTTTTCTATTAATCCGTTTCTATCCACTAACAGAAAACAACAAATTTGCCCAATCCATTATACTATGCCTAGGGGCTATCACCACATTATTTACGGCAATATGTGCCCTTACCCAAAATGATATCAAAAAAATCATTGCTTTCTCCACATCCAGCCAACTAGGCCTCATAATAGTGACAATCGGCATCAACCAACCCTACCTTGCATTTCTTCACATCTGTACTCACGCCTTCTTCAAAGCTATACTATTTATATGCTCCGGCTCTATCATCCACAGCCTAAACGATGAACAGGATATCCGAAAAATAGGAGGTCTATTCAAAGCAATGCCATTCACCACAACAGCCCTCATTGTTGGTAGTCTCGCACTTACAGGAATACCTTTCCTCACCGGATTTTATTCCAAAGACATAATCATCGAGTCTGCCAACACGTCTTATACCAACGCCTGAGCCCTTCTAATAACACTAATCGCCACCTCTTTTACAGCCGTCTACAGCACACGCATCATTTTCTTCACCCTACTGGGGCAACCTCGATTCTCAGCCCTCATCTCTATCAACGAAAATAACCCCTTCCTAATCAACTCAATCAAGCGCCTACTAATTGGAAGCCTTTTCGCAGGATTCATTATCTCCAACAACATTCCCCCAACAACAATCCCCCAAATAACCATACCATATTACCTAAAAACAACAGCCCTAGCAGTCACAATCCTAGGTTTTATCCTAGCACTAGAAATCAACAACATAACCCGCAACCTAAAATTCAATTACCCATCAAACACCTTTAAATTCTCCAACCTACTAGGATATTACCCCACAATTATACACCGCCTAACCCCTTACATAAACTTAACAATAAGCCAAAAGTCAGCATCCTCTCTCCTAGACCTAATCTGACTAGAAACTATCCTACCAAAAACCATCTCATCCATCCAAATAAAAACATCCATTATAATTACAAACCAAAAAGGCCTAATCAAATTATATTTCCTCTCTTTCCTAATCACTATCCTCATCAGCATAATCCTACTTAATTTCCACGAGTAATCTCCATAATAACCACAACACCAATCAACAAAGACCAGCCAGTCACAATAACCAATCAAGTACCATAACTATACAAAGCCGCAATTCCTATGGCCTCCTCACTAAAAAACCCAGAATCCCCAGTATCATAAATAACTCAATCTCCCAACCCATTAAACTTAAACACAACTTCAACCTCTTCATCCTTTAACACATAACAGACTATCAAAAACTCTATCACCAACCCAGTGATAAACGCCCCTAAAACAACCTTACTAGAAACCCAAACTTCAGGATATTGCTCAGTAGCCATAGCCGTTGTATAACCAAAAACCACTATTATCCCTCCCAAATAAATTAAAAAAACTATCAAACCCAGAAAAGATCCACCAAAATTTAACACAATACCACACCCAACCCCACCACTCACAATTAACCCTAACCCCCCATAAATAGGTGAAGGTTTTGAAGAAAACCCTACAAAACCAATCACAAAAATAATACTCAAAATAAATACAATATATACCATCATTATTCTCGCATGGAATCTAACCACGACTAATGATATGAAAAACCATCGTTGTCATTCAACTACAAGAACATCAATGACTAACATTCGAAAAACTCACCCACTGATAAAAATCGTAAACAACGCATTCATTGACCTCCCAACCCCATCAAATATCTCATCATGATGAAACTTCGGCTCCCTCCTAGGCATCTGCTTAATCCTACAAATCCTAACAGGCCTATTCCTAGCAATACACTATACATCCGACACAATAACAGCATTTTCCTCTGTCACCCATATCTGCCGAGACGTCAACTATGGATGAATCATTCGATACATACATGCAAACGGAGCATCGATATTTTTTATCTGCCTATTCATGCATGTAGGACGAGGCCTCTATTACGGATCATACATCTTCCTAAAAACATGAAACGTCGGAGTAATCCTCCTATTTGCAACAATAGCCACAGCATTCATAGGCTACGTCCTGCCATGAGGACAAATATCATTTTGAGGAGCAACAGTCATCACTAATCTCCTCTCAGCAATCCCATACATTGGCACAAACTTAGTCGAATGAATCTGAGGAGGATTCTCCGTAGACAAAGCAACCCTCACCCGATTCTTCGCCTTCCACTTTATTCTCCCCTTTATCATCACTGCCCTCGCCATAGTACACCTACTCTTTCTCCACGAAACAGGCTCCAACAACCCTACAGGAATTCCATCAGACGCAGACAAAATCCCATTCCATCCCTACTATACCATTAAAGACATTATAGGCGCCCTATTACTAATCACAACCCTCATACTACTAGTACTATTCGCACCCGACCTGCTTGGAGATCCAGACAACTATACCCCAGCAAACCCACTCAACACACCCCCTCACATCAAGCCTGAATGATACTTCCTATTTGCATACGCAATCCTACGATCAATCCCCAATAAACTAGGAGGAGTCCTAGCTCTAGTCCTCTCAATCCTAGTTCTAGTCCTTATACCCATACTCCACACATCCAAACAACGAAGCATAATATTTCGACCAATCAGCCAATGTATCTTCTGAATCTTAGTAGCAGACTTATTAACACTCACATGGATCGGAGGACAACCAGTCGAACACCCATATATTATTATCGGACAACTAGCGTCTATTATATACTTCCTACTCATCCTAGTGCTAATACCAATAGCTGGTTCCATTGAAAATAACCTCCTAAAATGAAGACAAGTCTTTGTAGTACATTAAATATACTGGTCTTGTAAACCAGAGAAGGAGAACAACCAACCTCCCTAAGACTCAAGGAAGAAGCTACAGCCACACTATCAGCACCCAAAGCTGAAGTTCTACTTAAACTATTCCCTG
RMNH20681 GTTAATGTAGCTTAAA---TAAAGCAAGGTACTGAAGATACCTAGATGAGTATGTCA-ACTCCATAAACATATAGGNNNNNNNNNNNNNNNNNNNNNNNNNNNNNNNNNNNNNNNNNNNNNNNNNNNNNNNNNNNNNNNNNN--NNNSCCCCCTAAGTCAACCAGACTATGAGGAGCGGGTATCAAGCACAC-TATTCGTAGCTCATGACGCCTTGCTTAACCACMCNNNNNNNNNNNNNNNNNNNNNNNNNNNNNNNNNNNNNNNNNNNNNNNNNNNNNNNNNNNNNNNNNNNNNNNNNNNNNNNNNNGTGCCAGCCACCGCGGTCATACGATTAACCCAAGCTAACAGGAACACGGCGTAAAANNNNNNNNNNNNNNNNNNNNNNNNGAGTTAAATCTTAATTAAACTGTAAAAAGCCGTAATTATAAT-AAAATAAATGACGAAAGTAACTCTACAACAGCTGANNNNNNNNNNNNNNNNNNNNAACTGGGATTAGATACCCCACTATGCTTAGCCCTAAACACAAATAATTAC-AAAACAAAATTATTCGCCAGAGTACTACCGGCAACAGCCTNAAACTCAAAGGACTTGGCGGTGCTNNNNNNNNNNNNNNNNNNNNNNNNNNNNNNNNNNNNNNNNNNCGATAAACCTCACCATTCCTTGCTAATACAGTCTATATACCGCCATCTTCAGCAAACCCT-AAAAAGGAATAAAAGTAAGCATAATCATTACACATAAAAACGTTAGGTCAAGGTGTAACTTATGGAATGGGAANNNNNNNNNNNNNNNNNNNNNNNNNNNNNNNNNNNNNNNNNNNNNNNNNNNNNNNNNNNNNNNNNNNNNNNNNNNNNNNNNNNNNNNNNNNNNNNNNNNNNNNNNNNNNNNNNNNNNNNNNNNNNNNNNNNNNNNNNNNNNNNNNNNNNNNNNNNNNNN-NNNNNNNNNNNNNNN-NNNNNNNNNNNNNNNNNNNNNNNNNNNNNNNNNNNNNNNNNNNNNNNNNNNNNNNNNNNNNNNNTTGGACAAA-CAAAACATAGCTNNNNNNNNNNNNNNNNNNNNNNNNNNNNNNNNNNNNNNNN-NNNNNNNNNNNNNNNNNNNNNNNNGCCCAAA--CTCCCACTTTCTAATTTAACAACCAAAACAAAATAAAATAAAACATTTATTTTAATTTAAAGTATAGGAGATAGAAATTNNNNNNNNNNNNCTATAGAGAAAGTACCGCAAGGGAACGATGANNN-NNNNNNNNNNNNNNNNNNNNNNNNNNNNNNNNNNNNNNNNNNNNNNNNNNNNNNNNNNNNNNNNNNNNNNNNNNNNNNNNNNNNNNNNNNNCTAAGTAACCCGAAACCAGACGAGCTACTCATGGACAGTTTACCAGAACCAACTCATCTATGTGGNNAAATAGTGAGAAGATCCATAAGTAGAGGTGACACGCCTAACGAGCCTGGTGATAGCTGGTNNNNNNNNNNNNNNNNNNNNNNNNNNNNNNNNNNNNNCCAAAAATATAAACAAATTCCAC-TGTATATTTAAAGGCTANNNNNNNNNNNNNYNGCTTTTTAGAAACGGATACAACCTTCACTAGAGAGTAAAATTCAACAACACCATAGTAGGCCTAAAAGCAGMSATCAATTAAGAAAGCGTTAAAGCTCAACAACAACAACAATGTTAATCCCAACAGTA--AACAACCAACTCCTAGCCCTAATACTGVACNNNNNNNNNNNNNNNNNNNNNTGACAATGTTAGTATGAGTAACAAGAAATACTTTCTCCTCGCACAAGTTTAAATCAGTATCTGATAATATACTGANNNNNNNNNNNNNNNNNNNNNNNNNNNNNNNNNNNNNNNNNNNNNNNNNNNNNNNNNNNNNNNNNNNNNGGKGCACTTAGGAAAGATTCAAAGAAGTAAAAGGAACTCGGCAAACAT-AAACCCCSNNNNNNNNNNNNNNNNNNNNNNNNNNNNNNNNNNNNNNNNNNNNNNNNNNNNNNNNNNNNNNNN-NNNNNNNNNNNNNNNNNNNNNNNNNNNNNNNNNNNNGTAGCATAATCATTTGTTCTCTAAATAAGGACTTGTATGAATGGCCACACGAGGGTTCTACTGNCTYNNNNNNNNNNNNNNNNNNNNNNNNNNNNNNNNNNNNNNNNNNNNNNNNNNNNNNNNNNCGAGAAGACCCTATGGAGCTTCAACTAACTAATCCAAARAAAAATANNNNNNNNNNNNNNNNNNNNNNNNNNNNNNNNNNNNNNNNNNAGTTTCGGTTGGGGTGACCTCGGAGAATAAAAAATCCTCCGAGCGATTTWAANNNNNNNNNNNNNNNNNNNNNNNNNNNNNNNNNNNNNTGATCCAAACATTTGATCAACGGAATAAGTTAMCNNNNNNNNNNNNNNNNNNNNNNNNNNNNNNNNNNNNNNNNNNNNNNNNNNNNNNNNNNNNNNNNNNNNNNNNNNNNNNNNNNNNNNNNNNNNNNNNNNNNNNNNNNNNNNNNNNNNNNNATTAAAGTCCTACGTGATCTGAGTTCAGACCGGAGCAATCCAGGTCGGTTTCTATCTGTCATGTATTTCTCCCAGTACGAAAGGACAAGAGAAATGAGGCCAANNNNNNNNNNNNNNNNNNNNNNNNNNNATGACCTCGTCTCAATTAACCTCACAGACAAACCCTGCCYWNNNNNNNNNNNNNNNNNNNNNNNNNNNNNNNNNNNNNNNNNNNNNNNNNNNNNNNNNNNNNNNNNNNNNNNNNNNNNNNNNNNNNNN-NNNNNNNNNNNNNNNNNNNNNNNNNNNNNNNNATHCCCATCCTCCTAGCCGTGGCCTTCCTTACACTAGTCGAACGAAAAGTCCTAGGNNNNNNNNNNNNNNNNNNNNNNNNNNNNNNNNNNNNNNNNNNNNNNNNNNNNNNNNNNNNNNNNNNNNNNNNNNNNNNNNNNNNNNNNNNNNNNNNNNNNNNNNNNNNNNNNNNNNNNNNNNNNNNNNNNNNNNNNNNNNNNNNNNNNNNNNNNNNNNNNNNNNNNNNNNNNNNNNNNNNNNNNNNNNNNNNNNNNNNNNNNNNNNTAAACTTAGGNNNNNNCTTTATATTAGCCATATCAAGCCTAGCCGTATACTCAATCCTCTGATCAGGCTGANNNNNNNNNNNNNNNNNNNNNNNNNNNNNNNNNNNNNNNNNNNNNNNACAAACAATCTCATATGAAGTAACACTAGCAATCATCCTGTTATCAGTATTGCTAATAAACGGATCCTTCANNNNNNNNNNATTAATTATCACACAAGAACGAACATGGCTAATCTTCCCAGCATGACCTCTAGCAATAATATGATTTATCTNNNNNNNNNNNNNNNNNNNNNNNNNNNNNNNNNNNNNNNNNNNNNNNNNNNNNNNNNNNNNNNNNNNNNNNNNNNNNNNNNNTGCAGCAGGACCATTCGCCCTATTTTTCATAGCAGAATATGCCAACAT-CATCATAATAAATATCTTCACAACAACCCTNNNNNNNNNNNNNNNNNNNNNNNNNNNNNNNNNNNNNNNNNNNNNNNNNNNNNNNNNNNNNNNNNNNNNNNNNNNNNNNNNNNNNNNNNNNNNNNNNNNNNNNNNNNNNNNNNNNNNNNNNNNNNNNNNNNNNNNNNNNNNNNNNNNNNNNNNNNNNNNNNNNNNNNNNNNNNCCCTGTGTATATGACATGTATCCATACCTATTCTCCTATYNNNNNNNNNNNNNNNNNNNNAAGAANNNNGTCTGACAAAAGAGTTACTTTGATAGAGTAAATAATAGAGGTCTAAGCCCTCTTATTTNNNNNNNNNNNNNNNNNNNNNNNNNNNNNNNNNACCCAAAACTCTTCGTCCTCCCAATTACACCAAATTCTAACAGTAAGGTCAGCTAATTAAGCTATCNGGCCCATACCCCGAAAATGTTGGTTTATACCCTTCCCGTACTAATAAACCCAATTATCTCTATCATCATCCTAACAACCGTCATATTCGGAACCATTATCGTTGTNNNNNNNNNNNNNNNNNNNNNNNNNNNNNNNNNNNNNNNNNNNNNNNNNNTTGCTATTATCCCCATTATAATAAAAAAATATAACCCACGAGCTACAGAAGCATCANNNNNNNNNNNNNNNNNNNNNNNNNNNNNNNNNNNNNNNNNNNNNNNNNNNNNNNNNNNNNNNNNNNNNNNNNNNNNNNNNNNNNNNNNNNNNNNNCTGTTTAATCCAATGGCCTCTATACTCATAACAATGGCCCTCACCATAAAACTAGNNNNNNNNNNNNNNNNNNNNNNNNNNNNNNNNNNNNNNNNNNNNNNNNNNNNNNNNNNNNNNNNNNNNNNNNNNNNNNNNNNNNNNNNNNNNNCCATATCAGTACTTTACCAAATTTCCCCATCCATCAACCNNNNNNNNNNNNNNNNNNNNNNNNNNNNNNNNNNNATGGTAGGAGGCTGAGGAGGACTAAACCAAACCCAACTACGAAAAATTATWNNNNNNNNNNNNNNNNNNNNNNNNNNNNNNNNNNNNNNNNNNNNNNNNNNNNNNNNNNNNNNNNNNNNNNNNNNNNNNNNNNNNNNNNNNNNNNNNNNNNNNNNWATATTTACACTATTTATAGCCAATTCAACCACAACCACCTTATCACTATCCCACACATGAAACAAAGCACCTATCNNNNNNNNNNNNNNNNNNNNNNNNNNNNNNNNNNNNNNNNNNNNCCCCCCATTWTCAGGGTTCATACCAAAATGAATAATCATCCAAGAAATGACAAAAAATGACAATATTATCCTACCCANNNNNNNNNNNNNNNNNNNNNTATTAAACCTATACTTCTATATACGACTTACCTACTCYACCGCACTTACAATATTCCCCTCCACAAACAACATAAAAATAAAATGACAATTTTCCACCACAAAACAAATAACCCTTCTACCNNNNNNNNNNNNNNNNNNNNNNNNNNNNNNNNNNNNNNNNNNNNNNNNNNNNNNNCTAGAATAGGAATTTAGGTTAAANNNNNNNNNNNNNNNNNNNNNNNNNNNNNNNNNNNNNNTACTTAATTCCTGACAAGGACTGCAAGACTATACCTTACATCAGCTGAATGCAAATCAACCACTTTAATTAAGCTAAGTCCTCACTAGATTGGTGGGCTCCACCCCCACGAAAMNNNNNNNNNNNNNNNNNNNNNNYWARCAACNNNNNNNNNNNNNNNNNNNNNNNNNNNNNNNNNNNNNNNNNNNNNNNNNNNNNNNNNNN-NNNNNNNNNNNNNNNNNNNNNNNNNNNNNNNNNNNNNNNNNNNNNNNNNNNNNNNNNNNNNNNNNNNNNNNNNNNNNNNNNNNNNNNNNNNNNNNNTAATGCTTCACTCAGCCATTTTACCCATGTTCATCAACCGCTGACTATTTTCAACTAACCNNNNNNNNNNNNNNNNNNNNNNNNNNNNNNNNNNNNNNNNNNNNNNNNNNNNNNNNNNNGCCCTAAGCTTACTTATTCGCGCTGAATTAGGCCAACCTGGAACCCTACTTGGAGATGATCAAATCTACAACGTAGNNNNNNNNNNNNNNNNNNNNNNNNNNNNNNNNNNNNNNNNNNNNNNNNNNNNNNNNNNNNNNNNNNNNNNNNNWYTAGTTCCTTTAATAATTGGAGCCCCTGACATGGCATTCCCTCGAATAAAAAATATAAGCTTTTGACTGCTTCCNNNNNNNNNNNNNNNNNNNNNNNNNNNNNNNNNNNNNNNNNNNNNNNNNNNNNNNNNNNNNNNNNNNNNNNNNNNNNNNNNNNNNNNNNNNNNNNNNNNNNNNNNNNNNNNNNNNNNNNNNNNNNNNNNNNNNNNNNNNNNNNNNNNNNNNNNNNNNNNNNNNNNNNNNNNNNNNNNNNNNNNNNNNNNNNNNNNNNNNNNNNCTGCTATAACACAATACCAAACACCCTTGTTCGTGTGATCCGTATTAATTACTGCCGTATTACTTCTCCTATCACTCCCTGTACTGGCAGCCGGTATTACAATACTACTAACGNNNNNNNNNNNNNNNNNNNNNNNNNNNNNNNNNNNNNNNNNNNNNNNNNNNNNNNNNNNNNNNNNTCTATTCTGATTCTTTGGCCACCCTGAAGTATACATTCTTATTNNNNNNNNNNNNNNNNNNNNNNNNNNCATCNNNNNNNNNNNNNNNNNNNNNNNNNNNNNNNNNNNNNNNNNNNNNNNNNNNNNNNNNNNNNNNNNNNNNNNNNNNNNNNNNNNNNNNNNNNNNNNNNNNNNNNNNNNNNNNNNNNNNNNNNNNNNNNNNNNNNNNNNNNNNNNNNNNNNNNNNNNNNNNNNNNNNNNNATCCCAACCGGAGTAAAAGTCTTTAGCTGACTAGCAACACTTCATGGGGGTAACATTAAATGATCTCCMGCTATAATATGAGCCCTAGGCTTTATTTTNNNNNNNNNNNNNNNNNNNNNNNNNNNNNNNNNNNNNNNNNNNNNNNNNNNNNNNNNNNNNNNNNNNNNNNNNNNNNNNNNNNNNNNNNNNNNNNNCTACGTATTGTCAATAGGAGCCGTATTCGCTATCATAGGAGGATTCGTACATTGATTTCCATTATTCTCAGGCTATACTCTAAACATAACATGAGCCAAAATCCACTTCGCAATTATATTTGTAGGCGTAANNNTAACTTNNNNNNNNNAASATTTCTTAGGCTTATCTGGTATGCCACGACGNNNNNNNNNNNNNNNNNNNNNNNNNNNNNNNNNNNNNNNNNNNNNNNNNNNNNNNNNNNNNNNNNNNNNNNNNNNNNNNNNNNNNNNNNNNNNNNNNNNNNNAGAGGCATTTGCATCCAAACGGGAAGTCCTAACCGTGGACCTAACCACAACAAATCTAGAGTGACTAAACGGATGTCCCCCACCATATCACACATTTGAAGAACCCGCATATGTCAACCTAAANNNNNNNNNNNNNNNNNNNNNNNNNNNNNNNNNNNNNNNNNNNNNNNNNNNNNNNNNNNNNNNNNNNNNNNNNN-NNNNNNNNNNNNTAAAATATTACATAATCTTGTCAAGATTAAATTACAGGTGAAAGTCCCGTACATCNNNNNNNNNNNNNNNNNNNNNMCTAGGATTTCAAGACGCAACATCACCCATCATAGAAGAACTGCTACATTTCCATNNNNNNNNNNNNNNNNNNNNNNNNNNNNNNNNNNNNNNNNNNNNNNNNNNNNNNNNNNNNNNNNNNNNNNNNNNNNNNNNNNNNNNNNNNNNNNNNNNNNNNNNNNNNNNNNNNNNNNNNNNNNNNNNNNNNNNNNNNNNNNNNNNNNNNNNNNNNNNNNNNNNNNNNNNNNNNNNNNNNNNNNNNNNNNNNNNNNNNNNNNNNNNNNNNNNNNNNNNNAAAACTATAGGGCATCAATGATACTGAAGCTACGAATACACAGATTATGAAGACCTTAGCTTCGATTCCTATATANNNNNNNNNNNNNNNNNNNNNNNNNNNNNNNNNNNNNNNNNNNNNNNNNNNNNNNNNNNNNNNNNNNNNNNNNNNNNNNNNNNNNNNNNNNNNNNNNNNNNNNNNNNNNNNNNNNACTCATGGGCANNNCCTTCCCTAGGACTGAAAACGGACGCAATTCCAGGCCNNNNAAATCAAACAACCCTTATATCAACCCGACCAGGACTATACTACGGCCAATGTTCNNNNNNNNNNNNNNNNNNWCTCAGTTTTATACCAATTGTCCTCGAACTAGTCCCACTAAAATATTTTGAAAAATGATCTGCATCAGTGCTATANNNNNNNNNNNNNNNNNNNNNNNNNNNNNNNNNNNNNNNNNNNNNNNNNNNNNNNNNNNNNNNNNNNNNNNNNNNNNNNNNNNNNNNNNNNNNNNNNNNNNNNNNNNNNNNNNNNNNNNATATTCCTAGTCCTTTTCATCATTTTCNNNNNNNNNNTTTCAAAACACAATTTTTACCACAACCCAGAACTAACATCAATGAAAACACCAAAGCAAAATAACCCCTGAGAAACAAAATGAACGAAAATCTATTTGCCTCTTTCATTACCCCTATAATTCTAGGCCTCCCCCNNNNNNNNNNNNNNNNNNNNNNNNNNNNNNNNNNNNNNNNNNNNNNNNNNNNNCYWATTAACAATCGCCTCATCTCTCTCCAACAATGGGTACTCCAACTTGTATCAAAACAANNNNNNNNNNNNNNNNNNNNNNNNNNNNNNNNNNNNNNNNNNNNNNNNNNNNNNNNNNNNNNNNNNNNNNNNNNNNNNNNNNNNNNNNNNNNNNNNNNNNNNNNNNNNACACCAACTACACAACTATCAATAAATTTAGGCATGGCTATTCCCTTATGAGCGGGGGCTGTAATTACAGGTTTTBGNNNNNNNNNNNNNNNNNNNNNNNNNNNNNNNNNNNNNNNNNNNNNNNNNNNTCCATTAATCCCAATACTAGTAGTTATCGAGACTATCAGCCTCTTTATTCAACCAATAGCCCTTGCTGTACGACTAACAGCCAATATCACAGCAGGCCACCTANNNNNNNNNNNNNNNNNNNNNNNNNNNNNNNNNNNNNNNNNNNNNNNNNNNNNNNNNNNNNNNNNNNNNNNNNNNNNNNNNNNNNNNNNNNNNNNNNNNNNNNNNNNNNNNNNNNNNNNNNNNNNNNNNNNNNNNNNNNNNNNNNNNNNNNTATATCTGCACGACAACACGTAATGACACACCANNNNNNNNNNNNNNNNNNNNNNNNNNNNNNNNNNNNNNNNNNNNNNNNNNCACTGTCCGCCCTCCTAATAACATCTGGCTTGATTNNNNNNNNNNNNNNNNNNNNNNNNNNNNNNNNNNNNNNNNNNNNNNNNNNNAATATACTAACAATATACCAATGATGACGAGATATTATCCGAGAAAGTACATTTCAAGGCCACCACACNNNNNNNNTCCAAAAGGGCCTCCGCTACGGAATAGTCTTATTTATTATTTCAGAAGTTTTATTTTTTACCGGGTTCTTCTGAGCTTTNNNNNNNNNNNNNNNNNNNNNNNNNNNNNNNNNNNNNNNNNNNNNNNNNNNNNNNNNNNNNNNNNNNNNNNNNNNNNNNNNNNNNNNNNNNCTTAATACCNNNNNNNNNNNNNNNNNNNNNNNNNNNNNNNNNNNNNNNCACCACAGCCTCATAGAAGGAAACCGCAATCACATGCTACAAGCCCTATTTATCACCATCGCCCTAGGTGTGTATTTCACGCTACTCCAAGCCTCAGAATACTATGAAGCACCTTTTACCATCTNNNNNNNNNNNNNNNNNNNNNNNNNNNNNNNNNNNNNNNNNNNNNNNNNNNNNNNNNNNNNNNNNNNNNNNNNNNNNNNNNNNNNNNNNNNNNNNNNNNNNNNNNNNNNNNNNNNNNNNNNNNNNNNNNNNNNNNNNNNNNNNNNNNNNNNNNNNNATTGACATTTCGTAGACGTAGTGTGACTCTTCCTCTATNNNNNNATCTATNNNNNNNNNNNNNNNNCTTTTAGTATCAACCAGTACAACTNNNNNNNAATCAGTTAGTTTCGGTCTAACCCGAAAAAGAATAATAAACCTTATAATAGCCCTTCTAACCNNNNNNNNNNNNNNNNNNNNNNNNNNNNNNNNNNNNNNNNNNNNNNNNNNNNNNNNNNNNNNNNNNNNNNNNNNNNNNNNNNNNNNNNNNNNNNNNNNNNNN--NNNNNNNNNNNNNNNNNNNNNNNNNNNNNNNNNNNNNNNNNNNNNGCCATTACATTTCTCCTTTTTGATTTAGAAATCGCATTACTCCTACCATTACCATGAGCCTCACAAACAACTAACCTAAACACAATGCTCACCATAGCCCTCTTCCTAATTTCCCTACTAGCTGTTAGNNNNNNNNNNNNNNNNNNNNNNNNNNNNNNNNNNNNNNNNNNNNNNNNNNNNNNNNNNNNNNNNNN-NNNNNNNNNNNNNNNNNNNNNNATTATGATTNNNNNNNNNNNNNNNNNNNNNNNNNNNNNNNNNNNNNNNNNNNNNNNNNNNNNNNNNNNNNNNNNNNNNNNNNNNNNNNNNNNNNNNNNNNNNNNNNNNNNNNNNNNNNNNNNNNNNNNNNNNNNNNNNNNNNNNNNNNNNNNNNNNNNNNNNNNNNNNNNNNNNNNNNNNNNNNNNNNNNNNNNNNNNNNNNNNNNNNNNNNNNNNNNNNNNNNNNNNNNNNNNNNNNNNNNNNNNNNNNNNNNNNNNNNNNNNNNNNNNNNNNNNNNNNNNNNNNNNNMTACGTACAAAACCTCAACTTATTACAATGCTAAAATATATTGTCCCTACAATAATACTTATACCCCTAACCTGGCTNNNNNNNNNNNNNNNNNNNNNNNNNNNNNNNNNNNNNNNNNNNNNNNNNNNNNNNNNNNNNNNNNNNNNNNNNNNAAACCANNNNNNNNNNNNNNNNNNNNNNNNNNNNNNNNNNNNNNNNNNNNNNCCTTTATCTACACCATTACTGATTCTAACTATATGACTYCTCCCTCNNNNNNNNNNNNNNNNNNNNNNNNNNNNNNNNNNNNNNNNNNNNNNNNNNNNNNNNNNNNNNNNNNNYAKATTAATCCTATTACAACTATTTCTAATCATAACATTTACTGCTGCGGAACTNNNNNNNNNNNNNATCMTATTCGAAGCCACATTAGTTCCAACTCTCATTATTATTACCCGATGAGGGAACCAAACAGAACGCCTAAACGCCGGCCTTTATTTCCTGTTCTACACACTAGCAGGATCCTNNNNNNNNNNNNNNNNNNNNNNNNNNNNNNNNNNNNNNNNNNNNNNNNNNNNNNNNNTAATCCTCCAATACTGAGTCCAACCAATACCNNNNNNNNNNNNNNNNNNNNNNNNNNNNNNNNNNNNNNNNNNNNNNNNNNNNNNNNNNNNNNNNNNNNNNNNNNNNNNNNNNNNNNNNNNNNNNNNNNNNNNNNNNNNNNNNNNNNNNNNNNNNNNNNNNNNNNNNNNNNNNNNNNNNNNNNNNNNNNNNNNNNNNNNNNNNNNNNNNNNNNNNNNNNNNNNNNNNNNNNNNNNNNNNNNNNNNNNNNNNNNNNNNNNNNNNNNNNNNNNNNNNNNNNNNNNNNNNNNNNNNNNNNNNNNNNNNNNNNNNNNNNNNNAANNNNNNNNNNNNNNNNNNNNNNNNNNNNNNNNNNNNNNNNNNNNNNNNNNNNNNNNNNNNNNNNNNNNNNNNNNNNNNNNNNNNNNNNNNNNNNNNNNGATCGCCCATGGTCTTACATCCTCTATGCTCTTCTGCCTAGCAAACTCTAACTACGAACGAATCCACAGCCGTACAATAATTTTAGCTCGCGGCTTACAAACACTCCTCCCACTCATAGCGACCTGATGMCTCCTNNNNNNCCTAACTAACCTAGCTCTNNNNNNNNNNNNNNNNNNNNNNNNNNNNNNNNNNNNNNNNNNNNNNNNNNNNNNNNNNNNNNNNNNNNNNNNNNNNNNNNNNNNNNNNNNNNNNNNNNNNNNNNNNNNNNNNNNNNNNTACATATTAANTACAACNNAACGAGGCAAATACACTCACCATATCAACAACATCCCACCTTCCTTTACACGAGAAANNNNNNNNNNNNNNNNNNNNNNNNNNNNNCTACTACTATTATCCCTGAACCCAAAAATTATTCTARGCCCCTTSTACTGTGAATATAGTTTAAAAAAAACANNNNNNNNNNNNNNNNNNNNNNNNNNNNNNNNNNNNNNNNNNNNNNNNNNNNNNNNNNNNNNNNNNNNNNNNNNNNNNNNNNNNNNNNNNNNNNNNNNNNNNNNNNNNNNNNNNNNNNNNNNNNNNNNNNNNNNNNNNNNNNNNNNNNNNNNNNNNNNNNNNNNNNNNNNNNNNNNNNNNNNNNNNNNNNNNNNNNNNNNNNNNNNNNNNNNNNNNNNNNNNNNNNNNNNNNNNNNNNNNNNNNNNNCTTCAGCACCCACAAAACNNNNNNNNNNNNNNNNNNNNNNNNNNTAACTATTTCATATGCCTTCATCACCAGCATAATTCCCACAATAATATTCATTCACACAGGACAANAGATAGTTATCTCAAACTGACACTGATTGACCATTCAAACCCTCAAACTATCACTCAGCTTCAAAATAGACTACTTCTCAATAATATTTGTCCCAGTAGTNNNNNNNNNNNNNNNNNNNNNNNNNNNNNNNNNNNNNNNNNNNNTACACTCAGAACCCAACATTAACCAGTTTTTCAAATATCTACTCCTATTCCTCATTACAATACTAATCCTTGTTACTGCAAATAACCTCTTTCAACTATTCATCGGCTGAGAAGGAGTCGNNNNNNNNNNNNNNNNNNNNNNTGGATGATRNNNCGGACGAGCAGATGCAAACACAGCAGCTCTACAAGCAATCCTGTACAACCGCATCGGCGACATTGGATTTATTCTAGCAATAGCATGATTCCTAGCCAACCTCAACACCTGAGACCTCCAACAAATCTTTATACTAAAAMCAGACAACTCAAACCTACCTCTAATAAGCCTAGNNNNNNNNNNNNNNNNNNNNNNNNNNNNNNNNNNNNNNNNNNNNNNNNNNNNNNNNNNNNNNNNNNNNNNNNNNNNNNNNNNNNNNNNNNNNNNNNNNNNNNNNNNNNNNNNNNNNNNNNNNNNNNNNNNNNNNNNNNNNNNNNNACTAACAGAAAACAACAAATTTGCCCAATCCATTATACTATGCCTAGGGGCTATCACCACATTATTTACGGCAATATGTGCCCNNNNNNNNNNNNNNNNNNNNNNNNNNNNNRCTTTCTCCACATCCAGCCAACTAGGCCTCATAATAGTGACAATCGGCATCAACCAACCCTACCTTGCATTTCTTCACATCTGTACTCACGCCTTCTTCAAAGCNNNNNNNNTTATATGCTCCGGCTCTATCATCCACAGCCTAAACGATGAACAGGATATCCGAAAAATAGGAGGTCTATTCAAAGCAATGCCATTCANNNNNNNNNNNNNNNNNNNNNNNNNNNNNNNNNTTACAGGAATACCTTTCCTCACCGGATTTTATTCCAAAGACATAATCATCGAGTCCGCCAACACGTCTTATACCAACGCCTNNNNNNNNNNNNNNNNNNNNNNNNNNNNNNNNNNNNNNNNNNNNNNNNNNNNNNNNNNNNNNNNNNNNNNNNNNNNNNNNNNNNCTCGATTCTCAGCCCTCATCTCTATCAACGAAAATAACCCCTTCCTAATCAACTCAATCAAGNNNNNNNNNNNNNNNAGCCTTTTCGCAGGATTCATTATCTCCAAYAACATTCCCCCAACAACAATCCCCCAAATAACCATACCATNNNNNNNNNNNNNNNCAGCCCTAGCAGTCACAATCCTAGGTTTTATCCTAGCACTAGAAATCAACAACATAACCCGCAACCTAAAATTCAATTACCCATCAAACACCTTTAAATTCTCCAACCTACTAGGATATTACCCCANNNNNNNNNNCCGCCTAACCCCTTACATAAACTTAACAATAAGCCAAAAGTCAGCATCCTMTCTCCTAGACCTAATCTGACTAGAAACTATCCTACCAAAAACCATCTCATCCATCCANNNNNNNNNNNNNNNNNNNNNNNNNNNNNNNNNNNNNNNNNNNNNNNNNNNNNNNNNNNNNNNNNNNNNNNNNNNNNNNNNNNNNNNNNNNNNNNNNNNNTTCCACGAGTAATCTCCATAATAACCACAACACCAATCAACAAAGACCAGCCAGTCACANNNACCAATCAAGTACCATAACTATACAAAGCCGCAATTCCTATGGCCTCCTCACTAAAAAACCCAGAATCCCCAGTATCATAAATAACTCAATCTCCCAACCCATTAAACTTAAACACAACTTCAACCTCTTCATCCTTTAACACATAANNNNNNNNNNNNNNNNHYATCACCAACCCAGTGATAAACGCCCCTAAAACAACCTTACTAGAAACCCAAACTTCAGGATATTGCTCAGTAGCCATAGCCGTTGTATAACCAAAAACCANNNNNNNNNNNNNNNNNNNNNNNNNNNNNNNNNNNAAACCCAGAAAAGATCCACCAAAATTTAACACAATACCACACCCAACCCCACCACTCACAATTAACCCTAACCCCCCATAAATAGGTGAAGGTTTTGAAGAAAACCCTACAAAACCAATCACAAAAATWNNNNNNNNNNNNNNNNNNNNNNNNNNNNNNNNNNNNNNNNNNNNNNNNNNNNNNNNNNNNNNNNNNNNNNNNNNNNNNNNNNNNNNNNNNNNNNNNNNNNNNNNNNTGACTAACATTCGAAAAACTCACCCACTGATAAAAATCGTAAACAACGCATTCATTGACCTCCCAACCCCATCAAATATCTCATCATGATGAAACTTCGGCTCCCTCCTAGGCATCTGCTTAATCNNNNNNNNNNNNNNNNNNNNNNNNNNNNNNNNNNNNNNNNNNNNNNNNNNNNNNNNNNNNNNNNNNNNNNNNNNNNNNNNNNNNNNNNNNNNNNNNNNNNNNNNNNNNNNNNNNNNNNNNNNNNNNNNNNNNNNNNNNNNNNNNNNNNNNNNNNNNNNNATGCATGTAGGACGAGGCCTCTATTACGGATCATACATCTTCCTAAAAACATGAAACGTCGGAGTAATCCTCCTATTKNNNNNNNNNNNNNNNNNNNNNNNNNNNNNNNNNNNNNNNNNNNNNNNNNNNNNNNNNNNNNNNNNNNNNNNNNNNNNNNNNNNNNNNNNNNNNNNNNNNNNNNNNNNNNNNNNNNNNNNNNNNNNNNNNNNNNNNNNNNNNNNNNNNNNNNAAGCAACCCTCACCCGATTCTTCGCCTTCCACTTTATTCTCCCCTTTATCATCACTGCCCTCGCCATAGTACACCTACTCTTTCTCCACGAAACAGGCTMCAACAACCCTACAGGAATTCCATCAGACGCAGANNNNNNNNNNNNNNNNNNNNNNNNNNNNNNNNNNNNNNNNNNNNNNNNNNNNNNNNNNNNNNNNNNNNNNNNNNNNNNNNNNNNNNNNNNNNNNNNNNNNNNNNNNNNNNNNNNNNNCTATACNNNNNNNNNNNNNNNNNNNNNNNCCCCTCACATCAAGCCTGAATGATACTTCCTATTTGCATACGCAATCCTACGATCAATCCCCAATAAACTAGGAGGAGTCCNNNNNNNNNNNNNNNNNNNNNNNNNNNNNNNNNNNNNNNNNNNNNNNNNNNNNNNCAAACAACGAAGCATAATATTTCGACCAATCAGCCAATGTATCTTCTGAATCTTAGTAGCAGACTTATTAACACTCACATGGNTCGGAGGACAACCAGTCGAACACCCATATATTATTATCGGACAACTAGCGTCTANTATATACTTCCTACTCATNNNNNNNNNNNNNNNNNNNNNNNNNNNNNNNNNNNNNNNNNNNNNNNNNNNNNNNNNNNNNNNNNNNNNNNNNNNNNNNNNNNNNNNNNNNNNNNNNNNNNNGGAGAACAACCAACCTCCCTAAGACTCAAGGAAGAAGCTACAGCCACACTATCAGCAMCCAAAGCTGAAGTTCTACTTAAACTATTCCCTG
JN632647  GTTAATGTAGCTTAAGAACCAAAGCAAGGCACTGAAAATGCCTAGATGGGTTTATTA-ACTCCATAAACACATAGGTTTGGTCCCAGCCTTCCTGTTAACTTTCAATAGACTTACACATGCAAGCATCTACGCCCCGGTGAG--AATGCCCTCTAAGTCAACCGGACTATGAGGAGCTGGTATCAAGCACAC-TACTCGTAGCTCATGACACCTTGCCTAACCACACCCCCACGGGAGACAGCAGTGACAAAAATTAAGCCATGAACGAAAGTTTGACTAAGCCATATTGACTAGGGTTGGTAAATCTCGTGCCAGCCACCGCGGTCATACGATTAACCCAAGCTAACAGGAATACGGCGTAAAACGTGTTAAAGCGCTACACCAAATAGAGTTAAGTTTTAATTAAACTGTAAAAAGCCATAATTATTATAAAAATAAATGACGAAAGTAACTCTACAACAGCTGACACACTATAGCTAAGACCCAAACTGGGATTAGATACCCCACTATGCTTAGCCCTAAACACAAATAATTACAAAAACAAAATTATTCGCCAGAGTACTACCGGCAACGGCCTAAAACTCAAAGGACTTGGCGGTGCTTCATACCCCTCTAGAGGAGCCTGTTCTATAATCGATAAACCCCGATAAACCTCACCAATCCTTGCTAATACAGTCTATATACCGCCATCTTCAGCAAACCCT-AAAAAGGAATAAAAGTAAGCGCAATCATTATACATAAAAACGTTAGGTCAAGGTGTAACCTATGGAATGGGAAGAAATGGGCTACATTTTCTACTTAAAGAAAATTTATACGAAAGTTATTATGAAATTAATAACTAAAGGAGGATTTAGTAGTAAGCTAAGAATAGAGTGCTTAGCTGAACCAGGCCATGAAGCACGCACACACCGCCCGTCACCCTCCTCAAGTAATTACGATGTACCTAAACATA-TTATATACACCAGCCATATGAGAGGAGACAAGTCGTAACAAGGTAAGCATACTGGAAAGTGTGCTTGGACAAACCAAAACATAGCTTAAACAAAGCATCTAGTTTACACCTAGAAGATTTCACACACTATGAATGTTTTGAACCACATCTAGCCC-AA--CTTCCATTTTCCAATCTAACAACCAAAACAAAACAAAACAAAACATTTACCCTAATTTAAAGTATAGGAGATAGAAATTCTAAACATGGCGCTATAGAGAAAGTACCGCAAGGGAACGATGAAAGAAAAAAGTTAAAGTACAAAAAAGCAAAGATTAACCCTTGTACCTTTTGCATAATGAATTAACGAGCAAAAAACTTAACGAAATGAATTTCAGCTAAGTAACCCGAAACCAGACGAGCTACTCATGGGCAGTTTACTAGAACCAACTCATCTATGTGGCAAAATAGTGAGAAGACCCATAAGTAGAGGTGACACGCCTAACGAGCCTGGTGATAGCTGGTTGTCCAGAAAATGAATTTTAGTTCAGCTTTAAAGATACCAAAAATACAAATAAATCCCACTTGTATCTTTAAAAGTTAGTCTAAAAAGGTACAGCTTTTTAGAAACGGATACAACCTTCACTAGAGAGTAAAATTTAACAACACCATAGTAGGCCTAAAAGCAGCCATCAATTAAGAAAGCGTTAAAGCTCAACAATAATAACAATATTAATTTCAACAACA--AATAATCAACTCCTAGCCCCAATACTGGACTATTCTATAACAAAATAGAAGAAACAATGTTAATATGAGTAACAAGAAATATTTTCTCCTCGCACAAGTTTAAATCAGTATCTGATATTACACTGATTGTTAACAGTAAATAAATATAATCTAACCATAAACAACTTATTAATTCTACTGTTAATCCAACACAGGAGTGCGCTTAGGAAAGATTCAAAGAAGTAAAAGGAACTCGGCAAACAC-AAACCCCGCCTGTTTACCAAAAACATCACCTCCAGCATTTCTAGTATTGGAGGCACTGCCTGCCCAGTGACA-GACGTTAAACGGCCGCGGTATCCTGACCGTGCAAAGGTAGCATAATCATTTGTTCTCTAAATAAGGACTTGTATGAATGGCCACACGAGGGTTCTACTGTCTCTTACTTCCGATCAGTGAAATTGACCTCCCCGTGAAGAGGCGGGGATAGACTAACAAGACGAGAAGACCCTATGGAGCTTCAACTAACTAACCCAAAG-AAAATAAACTTAATCACCAAGAGATAACAACACTCTTTATGGGTTAACAGTTTCGGTTGGGGTGACCTCGGAGAACAAAAAATCCTCCGAGCGATTTTAAAGACTAGACTTACAAGTCAAATCAAACTATCGCTTATTGATCCAAATATTTGATCAACGGAACAAGTTACCCTAGGGATAACAGCGCAATCCTATTCAAGAGTCCATATCGACAATAGGGTTTACGACCTCGATGTTGGATCAGGACATCCTGATGGTGCAGCAGCTATCAAAGGTTCGTTTGTTCAACGATTAAAGTCCTACGTGATCTGAGTTCAGACCGGAGCAATCCAGGTCGGTTTCTATCTGTTATGTATTTCTCCCAGTACGAAAGGACAAGAGAAATGAGGCCAACTTCAACAAAGCGCCTCAGACCAATTAATGACCTCATCTCAATTAACCTCACAAATAAACCCTGCCCTAGAAAAGGGCCCAGTTAAGGTGGCAGAGCCCGGTAATTGCGTAAAACTTAAACCTTTATACTCAGAGATTCAAATCCTCTCCTTAAC-AAATGTTTTTAATTAATACCCTTATACTGATTATTCCCATTCTCCTAGCCGTAGCCTTCCTCACATTAGTCGAACGAAAAGTCCTAGGTTACATACAATTTCGAAAAGGCCCAAATGTTGTAGGCCCATATGGCCTACTCCAACCCATCGCTGATGCCATTAAACTTTTCACCAAAGAACCCTTACGACCCGCCACATCCTCAATTTCAATATTCATTCTAGCACCCATTCTAGCCCTAAGCCTAGCTCTAACCATATGAATCCCCCTACCCATACCCTATCCACTTATCAACATAAATTTAGGGGTCCTTTTTATACTAGCCATATCAAGCTTAGCCGTGTACTCAATCCTCTGATCAGGCTGAGCTTCCAACTCAAAATACGCCCTCATCGGAGCCCTACGAGCAGTAGCACAAACAATCTCATACGAAGTGACACTAGCAATTATCCTGTTATCAGTACTACTAATAAACGGGTCCTTCACCCTCTCCACATTAATCACCACACAAGAACAAATATGATTAATCTTCCCAGCATGACCCTTGGCAATAATATGATTTATCTCAACACTAGCAGAAACAAACCGAGCACCATTCGACCTAACCGAAGGAGAATCAGAACTAGTCTCAGGTTTTAACGTAGAATACGCAGCAGGACCATTCGCCCTATTTTTTATAGCAGAATATGCTAACAT-TATCATAATAAACATCTTTACAACAACCTTATTCCTAGGAGCATTTCACAGCCCATATATACCAGAACTCTACACAATCAACTTCACCATTAAATCACTACTACTTACAATTACTTTCCTATGAATCCGAGCATCCTACCCACGATTTCGCTATGACCAACTGATACACTTATTATGAAAAAACTTTCTACCCCTAACACTAGCCCTATGCATATGACATGTATCTATACCTATCCTCCTATCAAGCATCCCCCCGCAAACATAAGAAATATGTCTGACAAAAGAGTTACTTTGATAGAGTAAATAATAGAGGTTCAAGCCCTCTTATTTCTAGAACTATAGGAATTGAACCTACTCCTAAGAACCCAAAACTCTTCGTGCTCCCAATTACACCAAATCCTAACAGTAAGGTCAGCTAATTAAGCTATCGGGCCCATACCCCGAAAATGTTGGTTCATATCCTTCCCGTACTAATAAACCCAATTATCTTTATCATTATCCTAATAACCATCATATTCGGAACCATCATCGTCATAATTAGCTCACATTGACTACTCATCTGAATCGGATTCGAAATAAATATACTTGCTATCATTCCCATTATAATAAAAAAACATAACCCACGAGCCACAGAAGCATCAACCAAATATTTCCTAACCCAATCAACAGCCTCCATACTACTAATAATAGCTGTCATCATCAACTTAATATTCTCAGGCCAATGAACCGTAATAAAATTGTTTAATCCAATAGCCTCCATACTCATGACAATAGCCCTAACTATAAAACTAGGAATAGCTCCCTTTCACTTCTGAGTCCCAGAAGTAACACAAGGCATCCCTTTATCCTCAGGCCTAATTTTACTTACATGACAAAAACTAGCACCTATATCAGTACTTTACCAAATTTCCCCATCCATCAACCCAAATTTAATTATAACCCTGTCAATCCTATCAATCATAATCGGTGGCTGAGGAGGACTAAACCAAACTCAACTACGAAAAATTATAGCCTACTCATCAATTGCCCACATAGGCTGAATAACAGCAGTCCTACTATATAATCCCACTATGATATTACTATACTTAATCATCTACATCATCATAACCTCTACCATATTTACACTATTTATAGCTAATTCAACCACAACCACCCTATCACTAGCCCACACATGAAACAAAGCACCCATCATAACTGTATTAACCCTCATCACCCTCCTATCAATAGGAGGACTCCCCCCACTTTCAGGATTTATACCAAAATGAATAGTCATCCAAGAAATAACAAAAAATGATAATATCATCTTACCCACCCTCATGGCAATCACAGCACTATTAAACCTATATTTTTACATACGACTTACTTACTCTACTGCACTTACAATATTCCCCTCCACAAACAACATAAAAATAAAATGACAATTCCCTATCACAAAACAAATAACCCTCCTACCAACAATAGTAGTACTATCCACCATACTACTGCCACTTACACCAATCTTATCCATCCTAGAATAGGAATTTAGGTTAAACAGACCAAGAGCCTTCAAAGCCCTAAGCAAGTATAATTTACTTAATTCCTGACAAGGACTGCAAGACTACATCTTACATCAACTGAATGCAAATCAACCACTTTAATTAAGCTAAGTCCTCCCTAGATTGGTGGGCTCCACCCCCACGAAACTTTAGTTAACAGCTAAACACCCTAAACAACTGGCTTCAATCTACTTCTCCCGCCGCGAGAAAAAAAAGGCGGGAGAAGCCCCGGCAGAG-TTAAAACTGCTTCTTTGAATTTGCAATTCAACATGTTAATTCACCACAGAGCTTGGTAAAAAGAGGAATCAAACCCCTGTCCTTAGATTTACAGTCTAATGCTTCACTCAGCCATTTTACCCATGTTCATTAACCGCTGATTATTTTCAACTAACCATAAAGACATCGGCACCCTGTACCTCCTATTCGGTGCCTGAGCTGGCATAGTGGGAACCGCCCTAAGTTTACTAATTCGCGCCGAATTAGGTCAGCCTGGGACTCTACTCGGAGATGATCAAATCTACAACGTAGTTGTAACCGCACATGCATTCGTAATAATCTTTTTTATAGTGATACCTATCATAATTGGGGGATTTGGCAACTGACTGGTTCCTCTGATAATTGGGGCCCCCGACATGGCATTCCCTCGAATAAACAACATGAGCTTCTGACTGCTTCCTCCTTCCTTTCTATTACTCCTAGCATCTTCTATAGTTGAAGCAGGAGCAGGAACAGGCTGAACCGTATACCCTCCTCTAGCAGGTAACCTGGCCCATGCAGGAGCCTCAGTGGATCTCACCATTTTTTCTCTACACCTAGCAGGTGTTTCCTCAATTCTGGGGGCCATCAACTTTATCACAACAATCATTAACATAAAACCCCCTGCAATAACACAATATCAGACACCCTTATTCGTATGATCCGTATTAATTACTGCCGTATTACTTCTTCTCTCACTCCCCGTACTAGCAGCCGGCATCACAATGCTACTAACAGACCGAAATCTTAATACTACCTTCTTTGATCCAGCAGGGGGAGGGGATCCTATCCTATATCAACACCTGTTCTGATTCTTCGGCCACCCTGAAGTATATATTCTCATTCTACCTGGGTTCGGAATGATTTCTCACATCGTAACTTACTACTCAGGGAAAAAAGAACCATTCGGATACATGGGAATAGTATGGGCTATAATATCAATCGGATTCCTAGGGTTCATCGTATGAGCTCATCATATATTCACAGTCGGAATAGACGTCGACACACGAGCCTACTTCACATCAGCTACCATAATTATTGCCATTCCAACCGGAGTAAAAGTCTTTAGCTGACTAGCAACACTACACGGAGGTAATATTAAATGATCTCCCGCTATAATATGAGCCCTAGGCTTCATTTTCCTCTTCACAGTTGGAGGCCTAACCGGAATTGTCCTAGCCAATTCTTCCCTTGACATTGTTCTCCATGACACATACTACGTAGTCGCACATTTCCACTATGTACTATCAATGGGAGCTGTGTTCGCTATTATAGGGGGATTCGTACACTGATTTCCACTATTTTCAGGCTATACTCTAAGCACAACATGAGCCAAAATCCACTTCGCAATTATATTTGTAGGCGTGAACATAACTTTCTTCCCACAACATTTTTTAGGCTTATCTGGCATGCCACGACGATACTCTGACTACCCAGACGCATACACAATGTGAAACACTATTTCATCTATGGGCTCATTTATTTCACTAACAGCAGTAATACTAATAATTTTCATCATCTGAGAGGCATTCGCATCCAAACGGGAAGTCTCAACCGTAGACCTAACTACAACAAATCTAGAGTGACTAAATGGATGTCCCCCACCATACCACACATTTGAGGAGCCCGCATATGTCAACCTTAAATAAGAAAGGAAGGAATCGAACCCCCTACAATTGGTTTCAAGCCAACACCATAACCACTATGTCTTTCTCAATTAATGAGGCGTTAGTAAAACATTACATAATCTTGTCAAGATTAAATTACAGGTGAAAATCCCGTACATCTCATATGGCATATCCCATACAACTAGGATTTCAAGACGCAACGTCACCCATCATGGAAGAACTGTTACATTTCCACGACCATACACTAATGATTGTCTTTCTGATTAGTTCATTGGTCCTCTATATTATTTCATCGATACTAACAACAAAATTAACCCATACTAGTACTATAAATGCGCAAGAAGTAGAAACAATCTGAACCATTTTACCAGCTATTATCCTGATTATAATTGCCCTCCCGTCCTTACGAATTTTATACATAATAGACGAAATTAATAACCCATCCCTCACAGTAAAAACCATAGGACATCAATGATACTGAAGCTACGAATATACAGACTATGAAGACCTAAGCTTCGATTCCTATATAATTCCAACATCAGAATTAAAGCCAGGAGAATTACGACTACTGGAAGTGGACAACCGAGTCGTACTACCCATGGAAATAACAATTCGAATATTAATCTCTTCCGAGGACGTACTGCACTCATGAGCCGTACCCTCTTTAGGACTGAAAACGGACGCAATTCCAGGCCGTCTAAACCAAACAACCCTTATATCAACCCGACCAGGACTATTCTACGGCCAATGTTCAGAAATCTGTGGATCAAACCACAGTTTTATACCAATTGTCCTTGAACTAGTCCCACTGAAACATTTCGAGAAATGATCTACATCAATACTATAAGACCATCAAGAAGCTATGTCAGCGTTAACCTTTTAAGTTAAAGATCGAGAGCATATTAACTCTCCTTGATGACATGCCACAACTAGATACATCAACATGACTTATAATAATCCTATCCATATTTTTAACCCTTTTCATTATTTTCCAATTAAAAATTTCAAAACACAATTTCTACCACAACCCGGAATTAACATCGACAAAAATATCAGAACAAAACACCCCCTGAGAAACAAAATGAACGAAAATTTGTTTACCTCTTTCATTACCCCTATAATTCTAGGCCTCCCCCTTGTCACCCTAATCGTCTTATTCCCCAGCTTACTATTTCCTACATCAAATCGACTAACTAACAACCGCCTCATCTCCCTCCAACAATGAATACTCCAACTTGTATCAAAACAAATAATAAATATTCACAATACTAAAGGACAAACATGAACATTAATATTAATATCTCTAATTTTATTTATTGGATCAACAAACCTACTAGGCCTATTACCCCACTCATTCACACCAACCACACAACTATCAATAAATTTGGGCATGGCTATCCCTCTATGAGCAGGAGCTGTAATTACAGGCTTCCGTAATAAAACTAAAGCATCACTTGCCCATTTCTTACCACAAGGAACACCGACCCCACTTATCCCAATGCTAGTAATTATCGAGACTATTAGCCTTTTTATCCAACCAATAGCCCTTGCTGTGCGACTAACAGCCAACATTACAGCAGGTCACCTACTAATTCACTTAATTGGAGGAGCCACCCTCACACTAATAAGTATTAGCACTATAGCAGCCCTTATTACATTTATTATTCTAATTCTACTGACAATCCTCGAATTCGCAGTAGCTATAATTCAAGCCTACGTATTCACTCTCTTAGTCAGCCTGTACTTGCATGACAACACGTAATGACACACCAAACCCATGCCTACCACATAGTAAACCCAAGCCCCTGACCCCTCACAGGAGCACTATCCGCCCTCTTAATAACATCTGGCTTAATCATATGATTTCACTTCAACTCAACAGCCCTACTAATGCTTGGCCTAACAACAAACATACTAACAATATATCAGTGATGACGAGACATCATCCGAGAGAGTACATTTCAAGGCCACCATACTCCAACTGTCCAAAAAGGCCTCCGCTACGGAATAATCCTATTTATTATTTCAGAAGTTTTATTTTTTACCGGATTCTTCTGAGCTTTTTATCACTCAAGCCTTGCCCCCACACCTGAACTAGGCGGCTGCTGACCTCCAACAGGCATTCACCCACTTAATCCCATAGAAGTACCACTACTCAACACCTCCGTCCTCCTAGCCTCAGGAGTCTCAATCACCTGAGCCCACCATAGCCTCATAGAAGGAAGCCGCAACCACATGCTTCAAGCCTTATTTATTACCATTGCCCTAGGTGTGTACTTCACATTACTGCAAGCCTCAGAATATTATGAAGCGCCTTTTACCATCTCAGACGGAGTCTACGGCTCAACCTTCTTCGTAGCTACAGGATTCCACGGCCTCCATGTAATCATTGGATCCACTTTCTTGATCGTCTGCTTTTTCCGTCAACTAAAATTTCACTTTACCTCTACCCACCACTTTGGCTTTGAAGCCGCTGCCTGATATTGACATTTCGTAGACGTAGTATGACTTTTCCTCTATGTCTCTATCTATTGATGAGGATCATGTTCTTTTAGTATTAATTAGTACAACTGACTTCCAATCAGTTAGTTTCGGTCTAACCCGAAAAAGAATAATAAACCTAATAGTAGCCCTTCTTACTAACCTCACACTAACTACACTACTCGTCACCATTGCATTCTGACTTCCTCAGTTAAACGTGTACTCAGAAAAAACAAGCCCATACGAATGCGGATTTGACCCC--ATAGGATCAGCCCGCCTCCCTTTCTCTATAAAATTTTTCCTAGTAGCCATTACATTTCTCCTCTTCGATCTAGAAATCGCATTACTCCTACCCCTACCATGAGCCTCACAAACAACTAACCTAAACACAATACTCACCATAGCCCTCCTCCTAATCCTTCTACTAGCTGTTAGCCTAGCCTACGAATGAACCCAAAAGGGATTAGAATGAACTGAATATGGTATTTAGTTTAAAACAAAAATAAATGATTTCGACTCATTAGATTATGATTAAACTCATAAATACCAAATGTCCCTCGTACATATAAACATCATAGTAGCGTTCGCAGTGTCTCTTACAGGATTACTAATATACCGATCCCACCTAATATCATCCCTCTTATGCCTAGAAGGAATAATATTATCCCTATTTATTATAGCCACCTTAATAATCCTAAACTTACACTTCACCCTAGCCAGCATAATACCCATTATCCTACTAGTATTCGCAGCCTGCGAGGCAGCACTAGGTCTGTCTCTACTAGTAATAGTATCTAATACATATGGCACTGATTACGTACAAAATCTCAACTTACTGCAATGCTAAAATATATCATCCCCACAGCAATACTTATACCCCTAACCTGATTATCAAAAAATAATATAATCTGAATTAACCCTACACTCCACAGCCTACTAATCAGCCTTACAAGCCTCCTCCTCATAAACCAATTCAACGACAACAGTCTCAACTTTTCATTAATCTTCTTTTCCGATTCCTTATCCACGCCACTACTAATCCTAACCATATGACTTCTTCCTCTAATACTGATAGCCAGCCAACATCACCTATCAAAAGAAATCTTAACCCGAAAAAAACTATTTATCTCCATACTAATCCTACTCCAACTATTTCTAATCATAACATTTACTGCTGCAGAACTAATCTTCTTCTACATTCTATTCGAAGCCACACTAGTTCCAACACTCATTATTATTACCCGATGAGGGAACCAAACAGAACGTTTAAACGCCGGTCTCTACTTCCTGTTCTACACACTAGCAGGGTCTTTGCCTCTACTAGTTGCATTAATCCATATCCAAAATACAATAGGATCCCTAAACTTCCTAATCCTCCAATACTGAGTCCAACCAATATCTAACTCCTGATCCAACGTTTTCATATGATTGGCGTGCATAATAGCCTTTATAGTAAAAATACCACTGTATGGCCTCCATCTTTGACTACCTAAAGCCCATGTGGAAGCCCCCATTGCAGGCTCCATAGTCCTAGCAGCAATCTTACTAAAACTAGGAGGATATGGTATATTACGAATCACATTAATTCTAAATCCAATAACCGATTTCATAGCATACCCCTTTATTATATTATCCCTATGAGGCATAATCATAACCAGCTCTATTTGTCTTCGCCAAACGGACCTAAAATCACTCATCGCATACTCTTCTGTCAGCCACATAGCACTCGTTATCGTGGCTATCCTCATCCAAACACCCTGAAGCTATATGGGAGCTACTGCTCTAATAGTCGCCCATGGTCTTACATCCTCCATACTCTTCTGCCTAGCAAACTCTAACTACGAACGAGTTCACAGCCGTACAATAATCCTAGCTCGCGGCCTACAAACGCTCCTCCCACTCATAGCAACCTGATGACTCCTAGCAAGCCTAACTAACCTAGCTCTACCCCCAACAATCAACCTAATCGGAGAAATATTTGTAGTAATACCAACCTTTTCATGATCCAACATCACAATCATCCTAATAGGACTCAACATACTAATTACCGCCCTATACTCCCTCTACATATTAATCACAACACAACGAGGCAAATACACCCACCATATCAATAACATTTCACCTTCCTTTACACGAGAAAATGCACTCATATCACTACACATGCTACCACTACTACTCCTATCCCTAAACCCAAAAATCATCCTAGGCCCCTTGTACTGTGAATATAGTTTAAAAAAAACATTAGATTGTGGATCTAACAATAGAAGCCTGCTACCTTCTTATTTACCGAAAAAGTATGCAAGAACTGCTAACTC-TATGCCCCCGTGTCTAACAACATGGCTTTTTCAAACTTTTAAAGGATAGTAGTTATCCGTTGGTCTTAGGAACCAAAAAATTGGTGCAACTCCAAATAAAAGTAATAAATATATTCTCCTCATTCACACTAACAACCCTACTCCTACTAACCATACCCATCATAATAACAAGCTTCAGTACACACAAAACCTCCAATTATCCATACTATGTAAAAACAACTATTTCATATGCTTTCATCACCAGCATAATTCCCACAATAATATTTATCCACACAGGACAAGAAATAATTATCTCAAACTGACACTGATTAACTATCCAAACCCTTAAATTATCACTCAGCTTCAAAATAGATTACTTCTCAATAATATTTGTCCCAGTGGCATTATTCGTCACATGATCCATCATAGAATTCTCAATATGATATATACACTCAGACCCCAACATCAACCAATTCTTCAAATATCTACTTCTATTTCTCATTACAATACTAATCCTTGTCACTGCAAATAATCTCTTCCAACTGTTTATCGGCTGAGAAGGAGTTGGAATTATATCATTTCTACTCATTGGATGATGATACGGACGAGCAGATGCAAATACAGCAGCTCTACAAGCAATCCTATATAACCGCATCGGTGACATTGGATTTATTCTAGCAATAGCATGATTCCTGACCAACCTCAACACCTGAGACCTCCAACAAATCTTTATGCTAAAGCCGGACAATTCAAATCTACCTCTAATAGGCCTAGTACTAGCCGCAACAGGAAAATCCGCACAATTCGGCTTACACCCATGACTACCTTCTGCAATAGAAGGCCCTACTCCCGTCTCAGCATTACTCCACTCAAGCACAATAGTAGTAGCGGGTATTTTCCTACTGATCCGTTTCTACCCACTAACAGAAAGCAATAAATCTGCCCAATCCATTATACTATGTCTAGGAGCTATCACCACACTATTTACGGCAATATGCGCTCTTACCCAAAATGATATCAAGAAAATTATTGCCTTTTCCACATCCAGCCAACTAGGTCTTATAATAGTAACAATCGGCATTAATCAACCCTACCTAGCATTTCTCCATATCTGTACTCACGCCTTCTTCAAAGCCATGCTATTTATATGTTCCGGCTCCATTATCCACAGCCTAAACAATGAACAAGACATCCGAAAAATAGGAGGCCTATTCAAAGCAATACCATTCACCACAACAGCCCTCATCGTTGGCAGCCTCGCACTCACAGGAATACCTTTCCTCACTGGATTTTACTCCAAAGACCTAATTATTGAATCCGCCAACACGTCGTATACCAACGCCTGAGCCCTTTTAATAACACTAATCGCCACCTCTTTCACAGCCATTTACAGCACACGCATCATCTTCTTCACACTACTAGAACAACCCCGATTCTCAACCCTTATTACTATTAGCGAAAACAACCCTCTCCTAATTAACTCAATTAAACGTCTACTAATTGGAAGCCTCTTCGCAGGATTCATTATCTCCAACAACATCCCCCCAACAACAATCCCCCAAATAACTATACCCTATTACCTAAAAATAACAGCCCTAGCAGTCACAATTTTAGGCTTCATCCTAGCACTGGAAATCAACAACATGACCCGCAACCTAAAATTTAACTATCCATCAAACACCTTTAAATTTTCCAACCTGCTAGGATATTACCCTACAATTATACACCGCCTAACCCCCTATATAAACCTGACAATAAGCCAAAAATCAGCATCCTCTCTCCTAGACTTAATCTGGTTAGAAAACATCCTACCAAAGACCATCTCATCCATCCAAATAAAGATATCTACTGTAATTACAAGCCAAAAAGGCTTAATTAAATTGTATTTCCTCTCTTTCCTAGTTACTATTCTCGTCAGCACAATTCTACTTAATTTCCACGAGTAATCTCCATGATAACTACAACACCAATCAACAAAGACCAACCAGTCACAATAACCAATCAAGTACCATAGCTATACAAAGCTGCAATTCCCATGGCTTCCTCACTAAAAAACCCAGAATCCCCAGTATCATAAATAACCCAATCTCCCAACCCATTAAACTTAAACACAATCTCAACCTCCTCATCCTTTAACACATAACAAACCATTAAAAACTCCATCATCAACCCAGTAATAAACGCCCCTAAAACAACCTTGTTAGAAACCCAAACCTCAGGATACTGCTCAGTGGCCATAGCTGTTGTATAACCAAAAACTACTATTATACCCCCTAAATAAATCAAAAAAACTATTAAACCCAAAAAGGACCCACCAAAATTCAACACAATACCACACCCAACCCCACCACTCACAATTAACCCCAACCCCCCATAAATAGGCGAAGGTTTTGAAGAAAAACCCACAAAACCAATCACAAAAATAATACTCATAATGAATACAATATACATTATCATTATTCTCACATGGAATCTAACCACGACCAATGATATGAAAAACCATCGTTGTCATTCAACTACAAGAACATCAATGACCAACATCCGAAAAACTCACCCGCTGATAAAAATTGTAAACAACGCATTTATTGACCTCCCAGCTCCATCAAATATCTCATCATGATGAAACTTTGGCTCCCTCCTAGGCATCTGCCTAATTCTACAAATCCTAACAGGCCTATTCCTAGCAATACACTACACATCTGACACAACGACAGCATTCTCCTCTGTCGCCCACATTTGCCGAGATGTCAACTATGGCTGAATTATCCGATACATACATGCAAACGGAGCATCAATATTTTTCATCTGCCTATTCATACACGTAGGACGAGGCCTCTACTACGGATCATATACCTTCCTAGAAACATGAAACATCGGAGTAATCCTCCTATTCGCAACAATAGCCACAGCATTTATAGGTTATGTTCTACCATGAGGACAAATATCATTCTGAGGAGCAACAGTCATCACCAACCTCCTCTCAGCAATCCCATATATTGGCACAAACCTAGTCGAATGAATCTGAGGGGGATTCTCCGTAGACAAAGCAACCCTCACCCGATTCTTCGCCTTCCACTTTATTCTTCCCTTTATCATCACTGCCCTTGCCATAGTACACCTACTCTTTCTCCATGAGACAGGCTCCAACAACCCCACAGGAATTTCATCAGACGCAGACAAGATCCCATTCCATCCTTACTACACCATTAAAGACATTCTAGGCGCCCTACTACTAATTCTAGCCCTCATACTACTAGTACTATTCGCACCCGACCTACTTGGAGACCCAGACAACTATACCCCAGCAAACCCACTCAACACACCCCCTCACATTAAACCCGAATGATATTTTTTATTCGCGTACGCAATTCTACGATCGATCCCCAATAAGCTGGGAGGAGTCCTAGCCCTAGTCCTCTCAATCCTAATCTTAGTACTAATACCCGCACTCCACACATCTAAACAACGAAGCATAATATTCCGACCAATCAGCCAATGCATTTTCTGAATCTTAGTAGCAGACCTATTAACACTCACATGAATCGGAGGACAACCAGTTGAACACCCATATATCATCATCGGACAATTAGCATCTATCATATATTTCCTACTCATCCTGATTCTAATACCAATAGCTAGCACCATTGAAAATAACCTCCTAAAATGAAGAAAAGTCTTTGTAGTACATTAAATATACTGGTCTTGTAAACCAGAGAAGGAGAATAACTAGCCTCCCTAAGACTCAAGGAAGAAGCTATAGCCCCACTATCAACACCCAAAGCTGAAGTTCTATTTAAACTATTCCCTG
ZMBMAM885 GTTAATGTAGCTTAAGAACTAAAGCAAGGCACTNNNNNNNNNNNNNNNNNNNNNNNN-NNNNNNNNNNNNNNNNNNNNNNNNNCCANNNTTCCTGTTAACTTTCAATAGACTTACACANNNNNNNNNNNNNNNNNNNNNNNN--NNNNNNNNNNNNNNNNNNNGGACTATGAGGAGCTGGTATCAAGCACAC-TACTNNNNNNNNNNNNNACCTTGCCTAACCACACCCCCACGGGAGACAGCAGTGACAAAAATTAAGCCATGAACNNNNNNNNNNNNNNNNNNNNNNNNNNNNNNNNNNNNNNNNNNNNNNNAGCCACNNNNNNNNNNNNNNNNNNNNNNNNNNNCAGGANNNNNNCGTAAAACGTGTTAAAGCGCTACACAAAATAGAGTTAAGTTTTAATTAAACTGTAAAAAGCCATAATTATTATAAAAATAAATGACGAAANNNNNNNNNNNNNNNNNNNNNNNNNNNNNNWAAGACCCAAACTGGGATTAGATACCCCACTATGCTTAGCCCTAAACACAAATAATTACAAAAACAAAATTATTCGCCAGAGTACTACCGGCAACGGCCTAAAACTCAAAGGACTNNNNNNNNNNNNNNNNNNNNNNNNNNNNNNNNNNNNNNNNNNNNNNNNNNNNNNNNNNNNNNNNNNNNNNNTTGCTAATACAGTCTATATACCGCCATCTTCAGCAAACCCT-AAAAAGGAATAAAAGTAAGCGCAATCATTATACATAAAAACGTTAGGTCAAGGTGTAACCTATGGAATGNGANNAAATGGGCTNNNNNNNNNNNNNNNNNAAAATTNNNNNNNNNNNNNNNNNNNNNNNNNNNNNNNNNGGAGGATTTANNNNNAAGCTAAGAATAGAGTGCTTAGCTGAACCAGGCCATGAAGCACGCACACACCGCCCGTCACCCTCCTCAAGTAATTACGANNNNNNNNNNNNNN-NNNTATACACCAGCCATATGAGAGGAGACAAGTCGTAACAAGGTAAGCATACTGGAAAGTGTGCTTGGACAAACCAAAACATAGCTTAAACAAARNNNNNNNNNNNNNNNNNNNNNNNNNCACACACTATGAATGTTTTGAACCACATCTAGCCC-AA--CTTCCATTTTCCAATATAACAACCAAAATAAAACAAAACAAAACATTTACCCTAATTTAAAGTATAGGANATAGAAATTCTAAACATGGCGCTATAGAGAAAGTACCGCAAGGGAACGATGAAAGAAAAAAGTTAAAGTNCAAAAAAGNNNNNATTAACCCTTGTACCTTTTGCATAATGAATTAACGAGCAAAAAACTTAACGAAATGAATTTCAGCTAAGTAACCYGAAACCAGACGAGCTACTCATGGGCAGTTTACTAGAACCAACTCATCTATGTGGCAAAATAGTGAGAAGACCNNNNNNNNNNNNNNNNNNNNNNNNNNNNNNNNNNNNNNNNNNNNNNNNCAGAAAATGAATTTTAGTTCAGCTTTAAAGATACCAAAANNNNNNNNNNNNNCCACTTGTATCTTTAAAAGTTAGTCTAAAAAGGTACAGCTTTTTAGAAACGGATACAACCTTCACTAGAGAGTAAAATTTAACAACACCATAGTAGGCCTAAAAGCAGCCATCAATTAAGAAAGCGTTAAAGCTCAACAANNNNNNNNNNNTTAATTTCAANNNNN--NNNNATCAACTCCTAGCCCCAATACTGGACTATTCTATAACAAAATAGAAGAAACAATGTTAATATGAGTAACANNNNATATTTTCTCCTCGCACAAGTTTAAATCAGTATCTGATATTACACTGATTGTTAACAGTAAATAAATATAATCTAACCATAAACAACTTATTAATTCTACTGTTAATCCAACACAGGAGTGCGCTTAGGAAAGATTCAAAGAAGTAAAAGGAACTCGGCAAACAC-AAACCCCGCCTGTTTACCAAAAANNNNNCCTCCAGCATTTCTAGTATTGGAGGCACTGCYNRCCCAGTGACA-NACGTTAAACGNNNNNNNNNNNNNNNNNNNNNAAAGGTAGCATAATCATTTGTTCTCTAAATAAGGACTTGTATGAATGGCCACACGAGGGTTCTACTGTCTCTTACTTCCGATCAGTGAAATTGACCTCCCCGTGAAGAGGCGGGGATAGACTAACAAGACGAGAAGACCCTATGGAGCTTCAACTAACTAACCCAAAG-AAAATAAACTTAATCACCAAGANNNNNNNNNNNNNNNNNNNNNNNNNNNNNNNNGGTTGGGGTGACCTCGGAGAACAAAAAATCCTCCRAGCGATTTTAAAGACTAGACTTACAAGTCAAATCAAACTATCGCTTATTGATCCAAATATATGATCAACGGAACAAGTTACCCTAGGGATAACAGCGCAATCCTATTCAAGAGTCCATATCGACANNNNNNNNNNNNACCTCGATGTTGGATCAGGACATCCNNNNNNNNNNNNNNNNNNNNNNNNNNNNNNNNNNNNNNNNNNNNNNNNNNNNGTGATCTGAGTTCAGACCGGAGCAATCCAGGTCGGTTTCTATCTGTTATGTATTTCTCCCAGTACGAAAGGACAAGAGAAATGAGGCCANNNNNNNNNNNNNNNNNNNNNNNNNNNNNNNNCMTCATCTCAATTAACCTCACAAATAAACCCTGCCCTAGAAAAGGGCCCAGTTAAGGTGGCAGAGCCCGGTAATTGCRTANNNNNNNNNNNNNNNNNNNNNNNNNNNNNNNNNNNNNNNNNNNN-NNNNNNNNNNNNNNNNNNNNNNNNNNNTGATTATTCCCANNNNNNNNNCCGTAGCCTTCCTCACATTAGTTGAACGAAAAGTCCTAGNNNNNNTACAATTTCGAAAAGGCCCAAATGTTGTAGGCCCATACGNNNNNNNNCAACCCATCGCTGATGCCATTAAACTTTTCACCAAAGAACCCTTACGACCCGCCACATCCTCAATTTCAATATTCATTCTAGCACCCATTCTAGCCCTAAGCCTAGCTCTAACCATATGAATCCCCCTACCCATACCCTATCCACTTATCAACATAAATTTAGGGGTCCTTTTTATACTAGCCATATCAAGCTTAGCCRTNNNNNNNNNNCTCTGATCAGGCTNNNNNNNNNNNNCAAAATACGCNNNNNNNNNNNNNNNNNNNNNNNNNNNNNNNNNNNNNNNNNNNNNNNNNNNNNNNNNNNNNNNNCTGTTATCAGTACTNNNNNNNNNNNNNNNNNNNNNNNNNNCCACATTAATCACCACACAAGAACAAATATGATTAATCTTCCCAGCATGACCCCTGGCAATAATATGATTTATCTCAACACTANNNNNNACAAACCGAGCACCATTCGACCTAACCGAAGGAGAATCAGAGCTAGTCTCAGGTTTTAACGTAGANNNNNNNNNNNNNCCNNNNRCCCTATTTTTTATAGCAGAATATGCTAACAT-TATTATAATAAACATCTTTACAACAACCTTATTCCTANNNNNNNNNNNNNNCCCATATATACCAGAACTCTACACAATCAACTTCACTATTAAATCACTACTACTTACNNNNNNNNNNNTATGAATCCGAGCATCCTACCCACGATTTCGCTATGACCAACTGATACACTTATTATGAAAAAACTTTCTACCCCTAACACTAGCCCTATGCATATGACATGTATCTATACCTATCCTCCTATCAAGCATCCCCCCGCAAACATAAGAAATATGTCTGACAAAAGANNNNNNNNNNNNNNNNNNNNNNNNNNNNNNNNNNNNNNNNNNNNNNNNNNNNNNNNGGAATTGAACCTACTCCTAAGAACCCAAAACTCTTCGTGCTCCCAATTACACCAAATCCTAACAGTAAGGTCAGCTAATTAAGCTATCGGGCCNNNANNNNNNNWAKGWTGGTTCATATCCTTCCCGTACTAATAAACCCAATTATCTTTATCATTATCCTAATAACCATCATATTCGNNNNNNNNNNNNNNNNNNNNNNNNNNNNNNNNNNNNNNNNNNNNNNNNNNNNNNNNNNNNNNNNNNTTGCTATCATTCCCATTATAATAAAAAAACATAACCCACGAGCCACAGAAGCATCAACCAAATATTTCCTAACCCAATCAACAGCCTCCATACTACTAATAATANCTGTCATCATCAACTTAATATTCTCAGGCCAANNAACNNNNNNNNNNNNNNNNNNNNNNNTAGCCTCCATACTCATGACAATAGCCCTAACTATAAAACTAGNNNNAGCTCCCTTTCACTTCTGAGTCCCAGAAGTAACACAAGGTATCCCTTTATCCTCAGGCCTAATTTTACTTACATGACAAAAACTAGCACCTATATCAGTACTTTACCAAATTTCCCCATCCATCAACCCAAATTTAATTATAACCCTATCAATCCTATCAATTATAATCGGTGGCTGAGGNNNNNNNNNNNNNNNNNNNNNNNNNAAAATTATAGCCTACTCATCAATTGCCCACATAGGCTGAATAACAGCAGTCMTACTATATAATCCCACTATGATATTACTATACTTAATCATCTACATCATNNNNNNNNNNNNCATATTTACACTATTCATAGCTAATTCAACCACAACCACCCTATCACTAGCCCACACATGAAACAAAGCACCCATCATAACTGTATTAACCCTHATCACCCTCCTATCAATAGGAGGACTCCCCCCACTTTCAGGATTTATACCAAAATGAATAGTCATCCAAGAAATAACAAAAAATGATAATATCATCTTACCCACCNNCANNGCAANNNNNNNNNNNNNNNNCCTATATTTTTACATACGACTTACTTACTCTACTGCACTTACAATATTCCCCTCCACAAACAACATAAAAATAAAATGACAATTCCCTATCACAAAACAAATAACCCTCCTACCAACAATAGTAGTACTATCCACCATACTACTGCCACTTACACCAATCTTATCCATCCTAGAATAGGAATTTAGGTTAAACAGACCAAGAGCCTTCAAAGCCCTAAGCAAGTATAATTTACTTAATTCCTGANNNNNNNNNNNNNNNNNNNNNNNNNNNCAACTGAATGCAAATCAACCACTTTAATTAAGCTAAGTCCTCCCTAGATTGGTGRKCTCCACCCCCACGAAACTTTAGTTAACAGCTAAACACCCTAAACAACTGGCTTCAATCTACTTCTCCCGCCGCGAGAANNNNNNNNNNNNNNNNNNNNNNNNNNNN-TTAAAACTGCTTCTTTGAATTTGCAATTCAACATGTTAATTCACCACAGAGCTTGGTAAAAAGAGGAATCAAACCCCTGTCCTTAGATTTACAGTCTAATGCTTCACTCAGCCATTTTACCCATGTTCATTAACCGCTGATTATTTTCAACNNNNNNNNNNNNNNNNNNNNNNNNNTACCTCCTATTCGGTGCCTGAGCTGGCATAGTGGGAACCGCCCTAAGTTTACTAATTCGCGCCGAATTAGGTCAGCCTGGGACTCTACTCGGAGATGATCAAATCTACAACGTAGTTGTAACCGCACATGCATTCGTAATAATCTTTTTTATAGTGATACCTATCATAATTGGGGGATTTGGCAACTGACTGGTTCCTCTGATAATTGGGGCCCCCGACATGGCATTCCCTCGAATAAACAACATGAGCTTCTGACTGCTTCCTCCTTCCTTTCTATTACTCCTAGCATCTTCTATAGTTGAAGCAGGAGCAGGAACAGGCTGAACCGTATACCCTCCTCTAGCAGGCAACCTGGCCCATGCAGGAGCCTCAGTGGATCTMAMCATTTTTTCTCTACACCTAGCAGGTGTTTCCTCAATTCTGGGGGCCATCAACTTTATCACAACTATCATTAAMATAAAACCCCCTGCAATAACACAATATCAGACACCCTTATTCGTATGATCCNTATTAATTACTGNNNNNNNNNNNNNNNNNNNACTCCCNNNNNNNNNNNNNNNNNNNNNNNNNNNNNNNNNNNNNNNNNNNNNNNNNNNNNNNNNNNNNNNNNNNNNNNNNNNNNNNNNNNNNNNNNNNNNNNNNNNNCTNNNNNNNNNNNNNNNNNNNNNNNNNNNNNNNNNNNNNNNNNNNNNNNNNNNNNNNNNNNNNNNNNNNNNNNNNNNNNNNNNNNNNNNNNNNNNNNNNNNNNNNNNNNNNNNNNNNNNNNNNNNNNNNNNNNNNNNNNNNNNNNNNNNNNNNNNNNNNNNNNNNNNNNNNNAYATATTNNNNNNNNNNNNNNNNNNCGACACACGAGCCTACTTCACATCAGCTACCATAATTATTGCTATTCCAACCGGAGTAAAAGTCTTTANNNNNNNNNNNNNNNNNNNNNNNNNNNNNNNNAAATGATCTCCCGCTATAATATGAGCCCTAGGCTTCATTTTCCTCTTCACAGTTGGAGGCCTAACCGGAATTGTCCTAGCCAATTCTTCCCTTGACATTGTTCTCCATGACACATACTACGTAGTCGCACATTTCCACTANNNNNTATCAATGGGAGCTGTGTTCGCTATTATAGGGGGATTCGTACACTGATTTCCACTATTTTCAGGCTATACTCNNNNNACAACATGAGCCAAAATCCACTTCGCAATTATATTTGTANNNNTNNNNNNNNNNNNNNNNNNNNNNNWTTTTTTAGGCTTATCTGGCATGCCACGACGATACTCTGATTACCCAGACGCATACACAATGTGAAACACTATTTCATCTATAGGCTCATTTNNNNNNNNNNNNNNNNNNATACTAATAATTTTCATCATCTNNNNNNNNNNNNNNNNNNNNNNNNNNNNNNNNNNNNNNNNNNNNNNNNNNNNNNNNNNNNNNNNACTAAATGGATGCCCCCCACCATACCACACATTTGAGGAGCCCNNNNNNNTTAACCTTNNNNNNNNNNNNNNNNNNNNNAANNCMCTACAATTGGTTTCAAGCCAACACCATAACNNNTATGTCTNNNNNNATTAATGAGGTGTTAGTAAAACATTACATAATCTTGTCAAGATTAAATTACAGGTGAAAATCCCGTACATCTCATATGGCATATCCCATACAACTAGGATTTCAAGACGCAACGTCACCCATCATGGAAGAACTGTTACATTTCCACGACCATACACTAATGATTGTCTTTCTGATTAGTTCATTGGTCCTCTATATTATTTCATCGATACTAACAACAAAATTAACCCATACTAGTACTATAAATGCGCAAGAAGTAGAAACAATCTGAACCATTTTACCAGCTATTATCYTNATTATAATTGCCCTCCCGTCCTTACGAATTTTATACATAATAGACGAAATTAATAACCCATCCCTCACAGTAAAAACCATAGGACATCAATGATACTGAAGCTACGAATATACAGACTATGAAGACCTAAGCTTCGATTCCTATATAATTCCAACATCAGAATTAAAGCCAGGAGAATTACGACTACTGGAARNNNNNNNNNNNNNNNNACTACCCATNNNNNNNNNNNNNNNNNNNNNNNNNNNNNNNNNNNNNNNNNNNNNNNNNNNNNNNNNNNNNNNNNNAGGACTGAAAACGGACGCAATTCCAGGCCGTCTAAACCAAACAACCCTTATATCAACCCGACCAGGACTATTCTACGGCCAATGTTCAGAAATCTGTGGATCAAACCACAGTTTTATACCAATTGTCCTTGAANNANTCCCACTGAAACATTTCGAGAAATGATCTACATCAATACTATAAGACCATCAAGAAGCTATGTCAGCGTTAACCTTTTAANNNNNNNNNNNNNNNNNNNNTAACTCTCCTTGATGACATGCCACAANNNNNNNCATCAACATGACTTANNNNAATCCTANNNNNNNNNTTAACCCTTTTCATTATTTTCCAATTAAAAATTTCAAAACACAATTTCTACCACAACCCGGAATTAACATCGACAAAAATACCAGAACAAAACACCCCCTGAGAAACAAAATGAACGAAAATTTGTTTACCTCTTTCATTACCCCTATAATTCTAGRCCTCCCCCTTGTCACCCTAATCGTCTTATTCCCCAGCTTACTATTTCCTACATCAAATCGACTAACTAACAACCGCCTCATCTCCCTCCAACAATGAATACTCCAACTTGTATCAAAACAAATAATAAGTATTCACAATACTAAAGGACAAACATGAACATTAATATTAATATCTCTAATTTTATTTATTGGATCAACAAATCTACTAGGCCTATTACCCCACTCATTCACACCAACCACACAACTATCAATAAATTTGGGCATGGCTATCCCTCTATGAGCAGGAGCTGTAATTACAGGCTTCCGTAATAAAACTAAAGCATCACTTGCCCATTTCTTACCACAAGGAACACCGACCCCACTTATCCCAATGCTAGTAATTATCGAGACTATTAGCCTTTTTATCCAACCAATAGCCCTTGCTGTNNNNNNNNNNNNNNNNNNNNNNNNNNNTCACCTACTAATTCACTTAATTGGAGGAGCCACCCTCACACTAATAAGTATTAGCACTATAGCAGCCCTTATTACATTNATTATTCTAATTCTACTGACNNNNNNNNNNNNNNNNNNNNNNNNNNNNNNNNNNNNNNNNNNNNNTCTCTTAGTCAGCCTGTACTTGCATGATAACACGTAATGACACACCAAACCCATGCCTACCACATAGTAAACCCAAGCCCCTGACCCCTCACAGNNNNNNNNTCCKCCCTCTTAATAACATCTGNNNNNNNNNNNNNNNNNNNNNNNNNNNNNNNNNNNNNNNNNNNNNNNNNNNNAACAACAAACATACTAACAATATACCAGTGATGACGAGACATCATCCGAGAGAGTACATTTCAAGGCCACCATACTCCAACTGTCCAAAAAGGCCTCCGCTACGGAATAATCCTATTTATTATTTCAGAAGTTTTATTTTTTACCGGATTCTTCTGAGCTTTTTATCACTNNNNNNNNNNNNNNNNNNNNNNNNNNNNNNNNNNNNNNNNNNNAACAGGCATTCACCCACTTAATCCCATAGAAGTACCACTACTCAACACCTCCGTNNNNNNNNNNNNNNNNNNNTCAATCACCTGAGCCCACCATAGCCTCATAGAAGGAAGCCGCAACCACATGCTTCAANNNNNNNNNNNNNNNNNNNNNNNNNNTGTGTACTTCACACTACTGCAAGCCTCAGAATATTATGAAGCGCCTTTTACCATCTCAGACGGAGTCTACGGCTCAACCTTCTTCGNNNNNNNNNNNNNNNNNNNNNNNNNNNNNNNNNNNNNNNNNNNNNNNNNNNNNNTCTGCTTTTTCYGTCAACTAAAATTTNNNNNNNNNNNNNNNNNNNNNNNNNNCTTTGAAGCCGCTGCCTGATATTGACATTTCGTAGACGTAGTATGACTTTTCCTCTATGTCTCTATCTNNNNNNNNNNNNNNNNNNNNNNNNNNNNNNNNNNNNNNNNNNNNNNNNNNNNCAGTTAGTTTCGGTCTAACCCGAAAAAGAATAATAAACCTAATAGTAGCCCTTCTTACTAACCTCACACTAACTACACTACTCGTCACMDTTGCATTCTGACTTCCTCAGTTAAACGTGTACTCAGAAAAAACAAGCCCATACGAATGCGGATTTGACCCCNNATAGGAWVAGCCCGCCTCCCTTTCTCTATAAAATTTTTCCTAGTAGCCATTACATTTCTCCTCTTCGATCTAGAAATCGCATTACTCCTACCCCTAMCATGAGCCTCACAAACAACTAACCTAAACACAATACTCACCATAGCCCTCCTCCTAATCCTTCTACTAGCTGTTARNNNNNNNNNNNNNNGAACCCAAAAGKGATTAGAATGAACTGAATATGGTATTTAGTTTAAAAC-AAAATAAATGATTTCGACTCATTAGANNNNNNNNNNNNNNNNNNNNACCAAATGTCCCTCGTACATATAAACATCATAGTAGCGTTCGCAGTGTCTCTTACAGGANTACTAATATACCGATCNNNNNNNNNATCATCTCTTTTATGCCTAGAAGGAATAATATTATCCCTATTTATTATAGCCACCTTAATAATCCTAAACTTACACTTCACCCTAGCCAGCATAATACCCATTATCCTACTAGTATTCGCAGCCTGCGAGGCAGCACTAGGTCTGTCTNNNNNNNNNNNNNNNNNNNNNNNNNNNNNNNNNNNNNACGTACAAAATCTCAACTTACTGCAATGCTAAAATATATCATCCCCACAGCAATACTTATACCCCTAACCTGATTATCAAAAAATAATATAATCTGAATTAACCCTACACTCCACAGCCTACTAATCAGCCTTACAAGCCTCCTCCTCATGAACCAATTCAACGACAACAGTCTCAACTTTTCATTAATCTTCTTTTCCGATTCCTTATCCACGCCACTACTAATCCTAACCATATGACTTCTTCCTCTAATACTGATAGCCAGCCAACATCACCTATCAAAAGAAATCTTAACCCNNNNNNNNNNNTTTATCTCCATACTAATCCTACTCCAATTATTTCTAATCATAACATTTACTGCTGCAGAACTAATCTTCTTCTACATTCTATTCGAGGCCACACTAGTTCCAACACTCATTATTATTACCCGATGAGGGAACCANNNNNNNNNNTTAAACGCCGGTCTCTACTTCCTGTTCTACACACTAGCAGGNNNNNNNNNNNNNNNNNNNNNNNNNNNNNNNNNNNNNNNNNNNNNNNNNNNNNNNNNNNNNNNNNNNNNNNNNNNNNNAGTCCAACCAATATCTAACTCCTGATCCAACGTTTNNNNNNNNNNNNNNNNNNNNNNNNNCTTTATAGTAAAAANNNNNNNNNNTGGCCTCCATCTTTGACTACCTAAAGCCCATGTGGAAGCCCCCATTGCAGGCTCCATAGTCCTAGCAGCAATCTTACTAAAANNNNNNNNNNNNNNNNNNNNNNNNNNNNNNTTAATTCTAAATCCAATAACCGATTTCATAGCATATCCCTTTATTATATTATCCCTATGAGGCATAGTCATAACCANNTCTATTTGTCTTCGCCAAACGGACCTAAAATCACTCATCGCATACTCTTCTGTCAGCCACATANNNNTCGTTATCGTGGCTATCCTCATCCAAACACCCTGAAGCTATATGGGAGCNNNNNCTCTAATAGTCGCCCATGGTCTTACATCCTCCATACTCTTCTGCCTANNNNNNNNNNNNNNNGAACGAGNNNNNNNNNNTACAATAATCCTAGCTCGCGGCCTACAAACGCTCCTCCCACTCATAGCAACCTGATGACTCCTAGCAAGCCTAACTAACCTAGCCCTACCCCCAACAATCAACCTAATCGGAGAAATATTTGTAGTAATATCNNNNNNNNNNNNNTCCAACATCACAATCATCCTAATAGGACTCAACATGCTANNNNNNNNCCTATACTCCCTCTACATATTAATCACAACACAACGAGGCAAATACACCCACCATATCAATAACATTTCACCTTCCTTTACACGAGAAAATGCACTCATATCACTACACATGCTACCACTACTACTCCTATCCCTAAACCCAAAAATCATCCTAGGCCCCTTGTACTGTGAATATAGTTTAAAAAAAACATTAGATTGTGGATCTAACAATAGAAGCCTGCTACCTTCTTATTTACCGAAAAAGTATGCAAGAACTGCTAACTC-TATGCCCCCGTNNNNNNNNNNNNNNNNNNNNNNNNNNNNNNNNNNNNNNNNNNNNNNNNNNNNNNNNNGGAACCAAAAAATTGGTGCAACTCCAAATAAAAGTAATAAATATATTCTCCTCATTCACACTAACAACCCTACTCCTACTAACCATACCCATCATAATAACAAGCTTCAGTACACACAAAACCTCCAATTATCCATATTATGTAAAAACAACTATTTCATATGCTTTCATCACCAGCATAATTCCCACAATAATATTTATTCACACAGGACAAGAAATAATTATCTCAAACTGACACTGATTAACTATCCAAACCNNNNNNNNNNNACTNNNNNNNNNNNNNNNNNNNNNNNNNNNNNNNNNNNNNNNNNNNGNNNTATTCGTCACATGATCCATCATAGAATTCTCAATATNNNNNNNNNNNNCAGACCCCAACGTCAACCAATTCTTCAAATATCTACTTCTATTTCTCATTACAATACTAATCCTTGTCACCGCAAATAATCTCTTCCAACTGTTTATCGGCTGAGAAGGAGTCGGAANNNNNNNNNNNNNNNNNNNNNNNNNNNNNNNNNNNNNNNNNNNNNNNNNNNNNNNNNNNNNNNNNNNNNNNNNNNNNNNNNNNNNNNNNNNNNNNNNNNNNNNNNNNNNNNNNNNNTGATTCCTGACCAACCTCAACACCTGAGACCTCCAACAAATCTTTATGCTAAAGCCGGACAATTCAAATCTACCTCTAATAGGCCTAGTACTAGCCGCAACAGGAAAATCCGCACAATTCGGCTTACACCCATGACTACCTTCTGCAATAGAAGGCCCTACTCCCGTCTCAGCACTACTCCACTCAAGCACAATAGTAGNNNNNNNNNNNNNNNNNNNNNNNNNNNNNTACCCACTAACAGAAAGCAATAAATCTGCCCAATCCNNNNNNNNNNNNNNNNNNNNNNNNACCACACTATTTACGGCAATATGCGCTCTTACCCAAAATGATATCAAGAAAATTATTGCCTTTTCCACATCCAGCCAACTAGGTCTTATAATAGTAACAATTGGCATTAATCAACCCTACCTAGCATTTCTCCATATCTGTACTCACGCCTTCTTCAAAGCCATGCTATTTATATGTTCCGGCTCCATTATCCACAGCCTAAACAATGAACAAGACATCCGAAAAATAGGAGGCCTATTCAAAGCAATACCATTCACCACAACAGCCCTCATCATTGGCAGCCTCGCACTCACAGGAGTACCTTTCCTCACTGGATTTTACTCCAAAGACCTAATTATTGAATCCGCCAACACGTCGTATACCAACGCCTGAGCCCTTTTAATAACACTAATCGCCACCTCTTTCACAGCCATTTACAGCACACGCATCATCTTCTTCACACTACTAGAACAACCCCGATTCTCAACCCTTATTACTATTAACGAAAACAACCCTCTCCTANNNNNNNNNNNNNNNNNNNTNNNNNNNNNNNNNNNNNNNNNNNGATTCATTATCTCCAACAACATCCCCCCAACAACAATCCCCCAAATAACTATACCCTATTACCTAAAAACAACAGCCCTAGCAGTCACAATTTTAGGCTTCATCCTAGCACTGGAAATCAACAACANGACCCGCAACCTAAAATTTAACTATCCATCAAACACCCTTAAATNNNNCAACCTGCTNNNATATTACCCTACAATTATACACCGCCTAACCCCCTATGTAAACCTGACAATAAGCCAAAAATCAGCATCCTCTCTCCTAGACTTAATCTGGTTAGAAAACATCCTACCAAAGACCATCTCATCCATCCAAATAAAGATATCTACTGTAATTACAAGCCAAAAAGGCTTAATTAAACTGTACTNNNNNNNNNNNNNNNNNNNNNTTCTCGTCAGCACAATTCTACTTAATTTCCACGAGTAATNNNNNNNNNNNNNNNNNNNNNNNNNNNNAAAGACCAACCAGTCACAATAACCAATCAAGTACCATAGCTATACAAAGCTGCAATTCCCATGGCTTCCNNNNNNNNAAACCCAGAATCCCCAGTATCATAAATAACCCAATCTCCCAACCCATTAAACTTAAATACAATCTCAACCTCCTCATCCTTTAACACATAATAAACCATTAAAAACTCCATCATCAACCCAGTAATAAACGCCCCTAAAACAACCTTGTTAGAAACCCAAACCTCAGGATACTGCTCAGTGGCCATAGCTGTTGTATAACCAAAAACTACTATTATACCCCCTAAATAAATCAGAAAAACTATTAAACCCAAAAAGGACCCACCAAAATTCAACACAATACCACACCCAACCCCACCACTCACAATTAACCCCAACCCCCCATAAATAGGCGAAGGTTTTGAAGAAAAACCNACAAAACCAATCACAAAAATAATACTCATAATGAATACAATATACATTATCATTATTCTCGNNNNNNNNNNNNNNNNNNCCAATGATATGAAAAACCATCGTTGTCATTCAACTANAAGAANNNNNNNGRCCAACATCCGAAAAACTCACCCGCTGATAAAAATTGTAAACAACGCATTTATTGACCTCCCNNCCCCATCAANNNNNNNNNNNNNNNNNNNNTTNNNNNNNNNNNNNNNNNNNNNNNNNNNNNNNNNNNNNNNNNNNNNNNNNNNNCTAGCAATACACTACACATCTGNNNNNNNNNNNNCATTCTCNNNNNNNNNCCACATTTGCCGAGATGTCAACTATGGCTGAATTATCCGATACATACATGCAAACGGAGCATCAATATTTTTCATCTGCCTATTCATACACNNNNNACNNNNNNNNNNNNNNNNNNNNNNNNNNNNNNNNNNNNNNNNNNNNNNNNNNNNNNNNNNNNTATTCGCAACAATAGCCACAGCATTNNNNNNNNNNNTTCTACCATGAGGACAAATATCATTTTGAGGANNNNNNNTCATCACCAACCTCCTCTCAGCAATCCCATATATTGGCACAAACCTAGTCGAATGAATCTGAGGGGGATTCTCCGTAGANNNNNNNNNNNNNACCCGATTCTTCGCCTTCCACTTTATTCTTCCCTTCATCATCACTGCCCTTGCCATAKTACACCTACTCTYTCTMCATGAGACAGGCTCCAACAACCCCACAGGAATTTCATCAGACGCAGACAAGATCCCATTCCATCCTTACTACACCATTAAAGACATTCTAGGCGCCCTACTACTAATTCTAGCCCTCATACTACTAGTACTATTCGCACCCGACCTACTTGGAGACCCAGACAACTATACCCCAGCAAACCCACTCAACACACCCCCTCACATCAAACCCNNNNNATATTTTTTATTCGCGTACGCAATTCTACGNNNNNNNNNNNNNNNNNNNNNNNNNNNNCTAGCCCTAGTCCTCTCAATCCTAATCTTAGTACTAATACCCGCACTCCACACATCTAAAYAACGAAGCATAATATTCCGAMCAATCAGCCAATGCATTTTCTNNNNNNNNNNNNNANNNNNNNNNNNNNTCACATGAATCGGAGGACAACCAGNNNNANNNNNNNNNNNNNNNNNNNNNNNNNNNNNNNNNNNNNNNNATTTCCTACTCATCCTAATTCTAATACCAATAGCTAGCACCATTGAAAATAACCTCCTAAAATGAAGAAAAGTCTNNNNNNNNNNNNNNNNNNNNNNNNNNNNNNAACCAGAGAAGGAGAATAACTAACCTCCCTAAGACTCAAGGAAGAAGCTATAGCCCCACTATCAACACCCAAAGCTGAAGTTCTATTTAAACTATTCCCTG
BPM2234   GTTAATNNNNNNNNNNNNNNNNNNNNNNNNNNNNNNNNNNNNNNNNNNNNNNNNNNN-NNNNNNNNNNNNNNNNNNNNNNNNNNNNNNNTTCCTGTTAACTTTCAATAGACTTACACATGCAAGCATCTACGCCCCGGTGAG--AATGCCCTCTAAGTCAWCCGGACTATGAGGAGCTGGTATCAAGCACAC-TACTCGTAGCTCATGACACCTTGCCTAACCACACCCCCACGGGAGACAGCAGTGACAAAAATTAAGCCATGAACGAAAGTTTGACTAAGTCATATTGACTAGGGTTGGTAAATCTCGTGCCAGCCACCGCGGTCATACGATTAACCCAAGCTAACAGGAATACGGCGTAAAACGTGTTAAAGCGCTACACCAAATAGAGTTAAGTTTTAATTAAACTGTAAAAAGCCATAATTATTATAAAAATAAATGACGAAAGTAACTCTACAACAGCTGACACACTATAGCTAAGACCCAAACTGGGATTAGATACCCCACTATGCTTAGCCCTAAACACAAATAATTACAAAAACAAAATTATTCGCCAGAGTACTACCGGCAACGGCCTAAAACTCAAAGGACTTGGCGGTGCTTCMTACCCCTCTAGAGGAGCCTGTTCTATAATCGATAAACCCCGATAAACCTCACCAATCCTTGCTAATACAGTCTATATACCGCCATCTTCAGCAAACCCT-AAAAAGGAATAAAAGTAAGCGCAATCATTATACATAAAAACGTTAGGTCAAGGTGTAACCTATGGAATGGGAAGAAATGGGCTACATTTTCTACTTAANNAAAATTTATACGAAAGTTATTATGAAATTAATAACTAAAGGAGGATTTAGTAGTAAGCTAAGAATAGAGTGCTTAGCTGAACCAGGCCATGAAGCACGCACACACCGCCCGTCACCCTCCTCAAGTAATTACGATGTACCTAAACATA-TTATATACACCAGCCATATGAGAGGAGACAAGTCGTAACAAGGTAAGCATACTGGAAAGTGTGCTTGGACAAACCAAAACATAGCTTAAACAAAGCATCTAGTTTACACCTAGAAGATTTCACACACTATGAATGTTTTGAACCACATCTAGCCC-AA--CTTCCATTTTCCAATATAACAACCAAAATAAAACAAAACAAAACATTTACCCTAATTTAAAGTATAGGAGATAGAAATTCTAAACATGGCGCTATAGAGAAAGTACCGCAAGGGAACGATGAAAGAAAAAAGTTAAAGTACAAAAAAGCAAAGATTAACCCTTGTACCTTTTGCATAATGAATTAACGAGCAAAAAACTTAACGAAATGAATTTTAGCTAAGTAACCCGAAACCAGACGAGCTACTCATGGGCAGTTTACTAGAACCAACTCATCTATGTGGCAAAATAGTGAGAAGACCCATAAGTAGAGGTGACACGCCNNNNGAGCCTGGTGATAGCTGGTTGTCCAGAAAATGAATTTTAGTTCAGCTTTAAAGATACCAAAAATACAAATAAATCCCACTTGTATCTTTAAAAGTTAGTCTAAAAAGGTACAGCTTTTTAGAAACGGATACAACCTTCACTAGAGAGTAAAATTTAACAACACCATAGTAGGCCTAAAAGCAGCCATCAATTAAGAAAGCGTTAAAGCTCAACAATAATAACAATATTAATTTCAACAACA--AATAATCAACTCCTAGCCCCAATACTGGACTATTCTATAACAAAATAGAAGAAACAATGTTAATATGAGTAACAAGAAATATTTTCTCCTCGCACAAGTTTAAATCAGTATCTGATATTACACTGATTGTTAACAGTAAATAAATATAATCTAACCATAAACAACTTATTAATTCTACTGTTAATCCAACACAGGAGTGCGCTTAGGAAAGATTCAAAGAAGTAAAAGGAACTCGGCAAACGC-AAACCCCGCCTGTTTACCAAAAACATCACCTCCAGCATTTCTAGTATTGGAGGCACTGCCTGCCCAGTGACA-GACGTTAAACGGCCGCGGTATCCTGACCGTGCAAAGGTAGCATAATCATTTGTTCTCTAAATAAGGACTTGTATGAATGGCCACACGAGGGTTCTACTGTCTCTTACTTCCGATCAGTGAAATTGACCTCCCCGTGAAGAGGCGGGGATAGACTAACAAGACGAGAAGACCCTATGGAGCTTCAACTAACTAACCCAAAG-AAAATAAACTTAATCACCAAGAGATAACAACACTCTTTATGGGTTARCAGTTTCGGTTGGGGTGACCTCGGAGAAYAAAAAATCCTCCGAGCGATTTTAAAGACTAGACTTACAAGTCAAATCAAACTATCGCTTATTGATCCAAATATTTGATCAACGGAACAAGTTACCCTAGGGATAACAGCGCAATCCTATTCAAGAGTCCATATCGACAATAGGGTTTACGACCTCGATGTTGGATCAGGACATCCTGATGGTGCAGCAGCTATCAAAGGTTCGTTTGTTCAACGATTAAAGTCCTACGTGATCTGAGTTCAGACCGGAGCAATCCAGGTCGGTTTCTATCTGTTATGTATTTCTCCCAGTACGAAAGGACAAGAGAAATGAGGCCAACTTCAACAAAGCGCCTCAGACCAATTAATGACCTCATCTCAATTAACCTCACAAATAAACCCTGCCCTAGAAAAGGGCCCAGTTAAGGTGGCAGAGCCCGGTAATTGCGTAAAACTTAAACCTTTATACTCAGAGATTCAAATCCTCTCCTTAAC-AAATGTTTTTAATCAATACCCTTATACTGATTATTCCCATTCTCCTAGCCGTAGCCTTCCTCACATTAGTCGAACGAAAAGTCCTAGGTTACATACAATTTCGAAAAGGCCCAAATGTTGTAGGCCCATACGGCCTACTCCAACCCATCGCTGATGCCATTAAACTTTTCACCAAAGAACCCTTACGACCCGCCACATCCTCAATTTCAATATTCATTCTAGCACCCATTCTAGCCCTAAGCCTAGCTCTAACCATATGAATCCCCCTACCCATACCCTATCCACTTATCAACATAAATTTAGGAGTCCTTTTTATACTAGCCATATCAAGCTTAGCCGTGTACTCAATCCTCTGATCNNNCTGAGCTTCTAACTCAAAATACGCCCTCATCGGAGCCCTACGAGCAGTAGCACAAACAATCTCATACGAAGTGACACTAGCAATTATCCTGTTATCAGTACTACTAATAAACGGGTCCTTCACCCTCTCCACATTAATCACCACACAAGAACAAATATGATTAATCTTCCCAGCATGACCCCTGGCAATAANNNNNNNNNTNNNNNNNNNNNNNNNNNNNNNNNNNNNNNNNNTCNNNNNNNNNNNNNNAGAATCAGAGCTAGTCTCAGGTTTTAACGTAGAATACGCAGCAGGACCATTCGCCCTATTTTTTATAGCAGAATATGCTAACAT-TATTATAATAAACATCTTTACAACAACCTTATTCCTAGGAGCATTTCACAGCCCATATATACCAGAACTCTACACAATCAACTTCACCATTAAATCACTACTACTTACAATTACTTTCCTATGAATCCGAGCATCCTACCCACGATTTCGCTATGACCAACTGATACACTTATTATGAAAAAACTTTCTACCCCTAACACTAGCCCTATGCATATGACATGTATCTATACCTATCCTCCTATCAAGCATCCCCCCGCAAACATAAGAAATATGTCTGACAAAAGAGTTACTTTGATAGAGTAAATAATAGAGGTTTAAGCCCTCTTATTTCTAGAACTATAGGAATTGAACCTACTCCTAAGAACCCAAAACTCTTCGTGCTCCCAATTACACCAAATCCTAACAGTAAGGTCAGCTAATTAAGCTATCGGGCCCATACCCCGAAAATGTTGGTTCATATCCTTCCCGTACTAATAAACCCAATTATCTTTATCATTATCCTAATAACCATCATATTCGGAACCATCATCGTCATAATTAGCTCACATTGACTACTCATCTGAATCGGATTCGAAATAAATATACTTGCTATCATTCCCATTATAATAAAAAAACATAACCCACGAGCCACAGAAGCATCAACCAAATATTTTCTAACCCAATCAACAGCCTCCATACTACTAATAATAGCTGTCATCATCAACTTAATATTCTCAGGCCAATGAACCGTAATAAAATTGTTTAATCCAATAGCCTCCATACTCATGACAATAGCCCTAACTATAAAACTAGGAATAGCTCCCTTTCACTTCTGAGTCCCAGAAGTAACACAAGGTATCCCTTTATCCTCAGGCCTAATTTTACTTACATKACAAAAACTAGCACCTATATNNNNNNNNNNNNNNNNNNNNNNNNNNNNNAACCCAAATTTAATTATAACCCTATHAATCCTATCAATTATAATCGGTGGCTGAGGAGGACTAAACCAAACTCAACTACGAAAAATTATAGCCTACTCATCAATTGCCCACATAGGCTGAATAACAGCAGTCCTACTATATAATCCCACTATGATACTACTATACTTAATCATCTACATCATCATAACCTCTACCATNNNNACACTATTCATAGCTAACTCAACCACAACCACCCTATYACTAGCCCACACATGAAACAAAGCACCCATCATAACTGTATTAACCCTCATCACCCTCCTATCAATAGGAGGACTCCCCCCACTTTCAGGATTTATACCAAAATGAATAGTCATCCAAGAAATAACAAAAAATGATAATATCATCTTACCCACCCTCATGGCAATCACAGCACTATTAAACCTATATTTTTACATACGACTTACTTACTCTACTGCACTTACAATATTCCCCTCCACAAACAACATAAAAATAAAATGACAATTCCCTATCACAAAACAAATAACCCTCCTACCAACAATAGTAGTACTAKNNNNNNNNNNNNWKCCACTTACACCAATCTTATCCATCCTAGAATAGGAATTTAGGTTAAACAGACCAAGAGCCTTCAAAGCCCTAAGCAAGTATAATTTACTTAATTCCTGACAAGGACTGCAAGACTATATCTTACATCAACTGAATGCAAATCAACCACTTTAATTANNNNNNNTCCTCCCTAGATTGGTGGGCTCCACCCCCACGAAACTTTAGTTAACGGCTAAACACCCTAAACAACTGGCTTCAATNNNNTTCTCCCGCCGCGANNNNNNNNNNNNNNNNNNNNNNNNNNNNNNN-NNNNNNNNNNNNNNNNNNNNNNNCAATCCAACATGTTAATTCACCACAGAGCTTGGTAAAAAGAGGAATCAAACCCCTGTCCTTAGATTTACAGTCTAATGCTTCACTCAGCCATTTTACCCATGTTCATTAACCGCTGATTATTTTCAACTAACCATAAAGACATCGGCACCCTGTACCTCCTATTCGGTGCCTGAGCTGGCATAGTGGGAACCGCCCTAAGTTTACTAATTCGCGCCGAATTAGGTCAGCCTGGGACTCTACTCGGAGATGATCAAATCTACAACGTAGTTGTAACCGCACATGCATTCGTAATAATCTTTTTTATAGTGATACCTATCATAATTGGGGGATTTGGCAACTGACTGGTTCCTCTGATAATTGGGGCCCCCGACATGGCATTCCCTCGAATAAACAACATGAGCTTCTGACTGCTTCCTCCTTCCTTTCTATTACTCCTAGNNNNNNNNNNNNNNNNNNNNNNNNNNNNNNNNGGCTGAACCGTATACCCTCCTCTAGCAGGCAACCTGGCCCATGCAGGAGCCTCAGTGGATCTCACCATTTTTTCTCTACACCTAGCAGGTGTTTCCTCAATTCTGGGGGCCATCAACTTTATCACAACAATCATTAACATAAAACCCCCTGCAATAACACAATATCAGACACCCTTATTCGTATGATCCGTATTAATTACTGCCGTATTACTTCTTCTCTCACTCCCCGTACTAGCAGCCGGCATCAYAATGCTACTAACAGACCGAAATCTTAATACTACCTTCTTTGATCCAGCAGGGGGAGGGGATCCTATCCTATATCAACACCTGTTCTGATTCTTCGGCCACCCTGAAGTATATATTCTCATTCTACCTGGGTTCGGAATGATTTCTCACATCGTAACTTACTACTCAGGGAAAAAAGAACCATTCGGATACATGGGAATAGTATGGGCTATAATATCAATCGGATTCCTAGGGTTCATCGTATGAGCTCATCATATATTCACAGTCNNNATAGACGTCGACACACGAGCCTACTTCACATCAGCTACCATAATTATTGCTATTCCAACCGGAGTAAAAGTCTTTAGCTGACTAGCAACACTACACGGAGGTAATATTAAATGATCTCCCGCTATAATATGAKNNNNNNNNNNNATTTTCCTCTTCACAGTTGGAGGCCTAACCGGAATTGTCCTAGCCAATTCTTCCCTTGACATTGTTCTCCATGACACATACTACGTAGTCGCACATTTCCACTATGTACTATCAATGGGAGCTGTGTTCGCTATTATAGGGGGATTCGTACACTGATTTCCACTATTTTCAGGCTATACTCTAAGCACAACATGAGCCAAAATCCACTTCGCAATTATATTTGTAGGCGTGAACATAACTTTCTTCCCACAACATTTTTTAGGCTTATCTGGCATGCCACGACGATACTCTGATTACCCAGACGCATACACAATGTGAAACACTATTTCATCTATAGGCTCATTTATTTCACTAACAGCAGTNNNNNNNNNNNNNNNNNNNNNNNNNNNNNNNNNNNNATCCAAACGGGAAGTCTCGACCGTAGACCTAACTACAACAAATCTAGAGTGACTAAATGGATGTCCACCACCATACNNNNNNNNNNNNNNNNNNNNNNNNNNNNNNNNNNNNNNNNNNNNNNNNNNNNNNNNNNNCCTACAATTGGTTTCAAGCCAACACCATAACCACTATGTCTTTCTCAATTAATGAGGTGTTAGTAAAACATTACATAACCTTGTCAAGATTAAATTACAGGTGAAAATCCCGTACATCTCATATGGCATATCCCATACAACTAGGATTTCAAGACGCAACGTCACCCATCATGGAGGAACTGTTACATTTCCACGACCATACACTAATGATTGTCTTTCTGATTAGTTCATTGGTCCTCTATATTATTTCATCGATACTAACAACAAAATTAACCCATACTAGTACTATAAATGCGCAAGAAGTAGAAACAATCTGAACCATTTTACCAGCTATTATCCTGATTATAATTGCCCTCCCGTCCTTACGAATTTTATACATAATAGACGAAATTAATAAYCCATCCCTCACAGTAAAAACCATAGGACATCAATGATACTGAAGNNNNNNNNNNNNNNNNNNNNAAGACCTAAGCTTCGATTCCTATATAATTCCAACATCAGAATTAAAGCCAGGAGAATTACGACTACTGGAAGTGGACAACNNNNNNNNNNNNMTMATGGAAATAACAATTCGAATATTAATCTCTTCCGAGGACGTACTGCACTCATGAGCCGTACCCTCTTTAGGAVTGAAAACGGACGCAATTCCAGGCCGTCTAAACCAAACAACCCTTATATCAACCCGACCAGGACTATTCTACGGCCAATGTTCAGAAATCTGTGGATCAAACCACAGTTTTATACCAATTGTCCTTGAACTAGTCCCACTGAAACATTTCGAGAAATGATCTACATCAATACTATAAGACCATCAAGAAGCTATGTCAGCGTTAACCTTTTAAGTTAAAGATCGAGAGCATATTAACTCTCCTTGATGACATGCCACAACTAGATACATCAACATGACTTATAATAATCCTATCCATATTTTTAACCCTTTTCATTATTTTCCAATTAAAAATTTCAAAACACAATTTCTACCACAACCCGGAATTAACATCGACAAAAATATCAGAACAAAACACCCCCTGAGAAACAAAATGAACGAAAATTTGTTTACCTCTTTCATTACCCCTATAATTCTAGGCCTCCCCCTTGTCACCCTAATCGTCTTATTCCCCAGCTTACTATTTCCTACATCAAATCGACTAACTAACAACCGCCTCATCTCCCTCCAACAATGAATACTCCAACTTGTATCAAAACAAATAATAAGTATTCACAATACTAAAGGACAANCATGAACATTAATATTAATATCTCTAATTTTATTTATTGGATCAACAAATCTACTAGGCCTATTACCCCACTCATTCACACCAACCACACAACTATCAATAAATTTGGGCATGGCTATCCCTCTATGAGCAGGNGCTGTAATTACAGGCTTCCRYAAYAAAACTAAAGCATCACTTGCCCATTTCTTACCACAAGGAACACCKACCCCACTTATCCCAATGCTAGTAATCATCGAGACTNTTAGACTTTTTATCCAACCAATAGCCCTTGCTGTGCGACTAACAGCCAACATTACAGCAGGTCACCTACTAATTCACTTAATTGGAGGAGCCACCCTCACACTAATAAGNNNNNNNNNNATANNNGCCCTTATTACATTTATNNNNNNNNNNNNNNNNNNNNNCCTCGAATTCGCAGTAGCTATAATCCAAGCCTACGTATTCACTCTCTTAGTCAGCCTGTACTTGCATGATAACACGTAATGACACACCAAACCCATGCCTACCACATAGTAAACCCAAGCCCCTGACCCCTCACAGGAGCACTATCCGCCCTCTTAATAACATCTGGCTTAATCATATGATTTCACTTCAACTCAACAGCCCTACTAATGCTTGGCCTAACAACAAACATACTAANNNNNNNNNNNNNNNGACGAGANNNNNNNNGAGAGAGTACATTTCAAGGCCACCATACTCCAACTGTCCAAAAAGGCCTCCGCTACGGAATAATCCTATTTATTATTTCAGAAGTTTTATTTTTTACCGGATTCTTCTGAGCTTTTTATCACTCAAGCCTTGCCCCCACACCTGAACTAGGCGGCTGCTGACCTCCAACAGGCATTCACCCACTTAATCCCATAGAAGTACCACTACTCAACACCTCCGTCCTCCTAGCCTCAGGAGTCTCAATCACCTGAGMCCACCATAGCCTCATAGAAGGAAGCCGCAACCACATGCTTCAAGCCTTATTCATTACCATTGCCCTAGGTGTGTACTTCACATTACTGCAAGCCTCAGAATATTATGAAGNGCCTTTTACCATCTCAGACGGAGTCTACGGCTCAACCTTCTTCGTAGCTACAGGATTCCACGGCCTCCATGTAATCATTGGATCCACTTTCTTGATCGTCTGCTTTTTCCGTCAACTAAAATTTCACTTTACCTCTACCCACCACTTCGGCTTTGAAGMCGCTGCCTGATATTGACATTTCGTAGACGTAGTATGACTTTTCCTCTATGTCTCTATCTATTGATGAGGATCATGTTCTTTTAGTATTAATTAGTACAACTGACTTCCAATCAGTTAGCTTCGGTCTAACCCGAAAAAGAATAATAAACCTAATAGTAGCCCTTCTTACTAACCTCACACTAACTACACTACTCGTCACCATTGCATTCTGACTTCCTCAGTTAAACGTGTACTCAGAAAAAASAAGCCCATACGAATGCGGATTTGACCCC--ATAGGATCAGCCCGCCTCCCTTTCTCTATAAAATTTTTCCTAGTAGCCATTACATTTCTCCTCTTCGATCTAGAAATCGCATTACTCCTACCCCTACCATGAGCCTCACAAACAACTAACCTAAACACAATACTCACCATAGCCMNNNTCCTAATCCTTCTACTAGCTGTTAGCCTAGCCTACGAATGAACCCAAAAGGGATTAGAATGAACTGAATATGGTATTTAGTTTAAAAC-AAAATAAATGATTTCGACTCATTAGATTATGATTAAACTCATAACTACCAAATGTCCCTCGTACATATAAACATCATAGTAGCGTTCGCAGTGTCTCTTACAGGATTACTAATATACCGATCCCACCTAATATCATCTCTTTTATGCCTAGAAGGAATAATACTATCCCTATTTATTATAGCCACCTTAATAATCCTAAACTTACACTTCACCCTAGCCAGCATAATACCCATTATCCTACTAGTATTCGCAGCCTGCGAGGCAGCACTAGGTCTGTCTCTACTAGTAATAGTGTCTAATACATATGGCACTGATTATGTACAAAATCTCAACTTACTGCAATGCTAAAATATATCATCCCCACAGCAATACTTATACCCCTAACCTGATTATCAAAAAATAATATAATCTGAATTAACCCTACACTCCACAGCCTACTAATCAGCCTTACAAGCCTCCTCCTCATAAACCAATTCAACGACAACAGTCTCAACTTTTCATTAATCTTCTTTTCCGATTCCTTATCCACGCCACTACTAATCCTAACCATATGACTTCTTCCTCTAATACTGATAGCCAGCCAACATCACCTATCAAAAGAAATCTTAACCCGAAAAAAACTATTTATCTCCATACTAATCCTACTCCAATTATTTCTAATCATAACATTTACTGCTGCAGAACTAATCTTCTTCTACATTCTATTCGAGGCSAYWCTAGTTCCAACACTCATTATTATTACCCGATGAGGGAACCAAACAGAACGTTTAAACGCCGGTCTCTACTTCCTGTTCTACACACTAGCAGGGTCTTTGCCTCTACTAGTTGCATTAATCCATATTCAAAATACAATAGGATCCCTAAACTTCCTAATCCTCCAATACTGAGTCCAACCAATATCTAACTCCTGATCCAACGTTTTCATATGATTGGCGTGCATAATAGCCTTTATAGTAAAAATACCACTGTATGGCCTCCATCTTTGAMTACCTAAAGCCCATGTGGAAGCCCCAATTGCAGGCTCCATAGTCCTAGCAGCAATCTTACTAAAACTAGGAGGATATGGTATATTACGAATCACATTAATTCTAAATCCAATAACCGATTTCATAGCATACCCCTTTATTATATTATCCCTATGAGGCATAGTCATAACCAGCTCTATTTGTCTTCGCCAAACGGACCTAAAATCACTCATCGCATACTCTTCTGTCAGCCACATAGCACTCGTTATCGTGGCTATCCTCATCCAAACACCCTGAAGCTATATGGGAGCTACTGCTMTAATAGTCGCCCATGGTCTTACATCCTCCATACTCTTCTGCCTAGCAAACTCTAACTACGAACGAGTTCACAGCCGTACAATAATCCTAGCTCGCGGCCTACAAACGCTCCTCCCACTCATAGCAACCTGATGACTCCTAGCAAGCCTAACTAACCTAGCTCTACCCCCAACAATCAACCTAATCGGAGAAATATTTGTAGTAATATCAACCTTTTCATGGTCCAACATCACAATCATCCTAATAGGACTCAACATGCTAATTACCGCCCTATACTCCCTCTACATATTAATCACAACACAACGAGGCAAATACACCCACCATATCAATAACATTTCACCTTCCTTTACACGAGAAAATGCACTCATATCACTACACATGCTACCACTACTACTCCTATCCCTAAACCCAAAAATCATCCTAGGCCCCTTGTACTGTGAATATAGTTTAAAAAAAACATTAGATTGTGGATCTAACAATAGAAGCCTGCTACCTTCTTATTTACCGAAAAAGTATGCAAGAACTGCTAACTC-TATGCCCCCGTGTCTAACAACATGGCTTTTTCAAACTTTTAAAGGATAGTAGTTATCCGTTGGTCTTAGGAACCAAAAAATTGGTGCAACTCCAAATAAAAGTAATAAATATATTCTCCTCATTCACACTAACAACCCTACTCCTACTAACCATACCCATCATAATAACAAGCTTCAGTACACACAAAACCTCCAATTATCCATATTATGTAAAAACAACTATTTCATATGCTTTCATCACCAGCATAATTCCCACAATAATATTTATCCACACAGGACAAGAAATAATTATCTCAAACTGACACTGATTAACTATCCAAACCCTTAAATTATCACTCAGCTTCAAAATAGATTACTTCTCANNNNNNNNNNNNNNNNNNNNNNNNNNNNNNNNNNNNNNNNNNNTAGAATTCTCAATATGATATATACACTCAGACCCCAACATCAACCAATTCTTCAAATATCTACTTCTATTTCTCATTACAATACTAATCCTTGTCACCGCAAATAATCTCTTCCAACTGTTTATCGGCTGAGAAGGAGTCGGAATTATATCATTTCTACTCATTGGATNNNNNNNNNNNNNNNNNNNNNNNNNNNNNNNNNNNNNNNAAGCAATCCTATATAACCGCATCGGTGACATTGGATTCATTCTAGCAATAGCATGATTCCTGACCAACCTCAACACCTGAGACCTCCAACAAATCTTTATGCTAAAGCTGGACAATTCAAATTTACCTCTNNNNGGNNNNNNNNNNGCCGCAACAGGAAAATCCGCACAATTCGGCTTACACCCATGANNACCTTCTGCAATAGAAGGCCCTACTCCCGTCTCAGCATTACTCCACTCAAGCACAATAGTAGTAGCGGGTATTTTCCTACTGATCCGTTTCTACCCACTAACAGAAAGCAATAAATCTGCCCAATCCATTATACTATGCCTAGGAGCTATCACCACACTATTTACGGCAATATGCGCTCTTACCCAAAATGATATCAAGAAAATTATTGCCTTTTCCACATCCAGCCAACTAGGTCTTATAATAGTAACAATCGGTATTAATCAACCCTACCTAGCATTTCTCCATATCTGTACTCACGCCTTCTTCAAAGCCATGCTATTTATATGTTCCGGCTCCATTATCCACAGCCTAAACAATGAACAAGACATCCGAAAAATAGGAGGCCTATTCAAAGCAATACCATTCACCACAACAGCCCTCATCGTTGGCAGCCTCGCACTCACAGGAGTACCTTTCCTCACTGGATTTTACTCCAAAGACCTAATTATTGAATCCGCCAACACGTCGTATACCAACGCCTGAGCCCTTTTAATAACACTAATCGCCACCTCTTTCACAGCCATTTACAGCACACGCATCATCTTCTTCACACTACTAGAACAACCCCGATTCTCAACCCTTATTACTATTAACGAAAACAACCCTCTCCTAATTAACTCAATTAAACGTCTGCTAATCGGAAGCCTCTTCGCAGGATTCATTATCTCCAACAACATCCCCCCAACAACAATCCCCCAAATAACTATACCCTATTACCTAAAAATAACAGCCCTAGCAGTCACAATTTTAGGCTTCATCCTAGCACTGGAAATCAACAACATGACCCGCAACCTAAAATTTAACTATCCATCAAACACCTTTAAATTTTCCAACCTGCTAGGATANTACCCTACAATTATACACCGCCTAACCCCCTATGTAAACCTGACAATAAGCCAAAAATCAGCATCCTCTCTCCTAGACTTAATCTGGTTAGAAAACATCCTACCAAAGACCATCTCATCCATCCAAATAAAGATATCTACTGTAATTACAAGCCAAAAAGGCTTAATTAAATTGTACTTCCTCTCTTTCCTAGTTACTATTCTCGTCAGCACAATTCTACTTAATTTCCACGAGTAATCTCCATGATAACTACAACACCAATCAACAAAGACCAACCAGTCACAATAACCAATCAAGTACCATAGCTATACAAAGCTGCAATTCCCATGGCTTCCTCACTAAAAAACCCAGAATCCCCAGTATCATAAATAACCCAATCTCCCAACCCATTAAACTTAAATACAATCTCAACCTCCTCATCCTTTAACACATAATAAACCATTAAAAACTCCATCATCAACCCAGTAATAAACGCCCCTAAAACAACCTTGTTAGAAACCCAAACCTCAGGATACTGCTCAGTGGCCATAGCTGTTGTATAACCAAAAACTACTATTATACCCCCTAAATAAATCAAAAAAACTATTAAACCCAAAAAGGACCCACCAAAATTCAACACAATACCACACCCAACCCCACCACTCACAATTAACCCCAACCCCCCATAARWAGGCGAAGGTTTTGAAGAAAAACCCACAAAACCAATCACAAAAATAATACTCATAATGAATACAATATASATYATCATTATTCTCGCATGGAATCTAACCACGACCAATGATATGAAAAACCATCGTTGTCATTCAACTACAAGAACATCAATGACCAACATCCGAAAAACTCACCCGCTGATAAAAATTGTAAACAACGCATTTATTGACCTCCCAGCCCSATCAAATATCTCATCATGATGAAACTTTGGCTCCCTCCTAGGCATCTGCCTAATTCTACAAATCCTAACAGGCCTATTCCTAGCAATACACTACACATCTGACACAACGACAGCATTCTCCTCTGTCACCCACATTTGVCGAGATGTCAACTATGGCTGAATTATCCGATACATACATGCAAACGGAGCATCRATATTTTTCATCTGCCTATTCATACACGTAGGACGAGGCCTCTACTACGGATCATATACCTTCCTAGAAACATGAAAMATCGGAGTAATCCTCCTATTCGCAAMAATAGCCACAGCATTTATAGGTTATGTTCTACCATGAGGACAAATATCATTTTGAGGAGCAACAGTCATCACCAACCTCCTCTCAGCAATCCCATATATTGGCACAAACCTAGTCGAATGAATCTGAGGGGGATTCTCCGTAGACAAAGCAACCCTCACCCGATTCTTCGCCTTCCACTTTATTCTTCCCTTTATNNNNNNNNNNNNNNNNNNNNNNNNNNNNNNCTTTCTCCATGAGACAGGCTCCAACAACCCCACAGGAATTTCATCAGACGCAGAMAAGATCCCATTCCATCCTTACTACACCATTAAAGACATTCTAGGCGCCCTNCTACTAATTCTAGCCCTCATACTACTAGTACTATTCGCACCCGACCTACTTGGAGACCCAGACAACTATACCMCMVMAAANNNNNNNNNNNNNNNNNNNNNNNNNNNNNNNNNNNNNNNNNNNNNNNNNNNNNNNNNNNNNNNNNGATCAATCCCCAATAAACTGGGAGGAGTCCTAGCCCTAGTCCTCYCAATCCTAATCTTAGTACTAATACCCGCACTCCACACGTCTAAACAACGAAGCATAATATTCCGACCAATCAGCCAATGCATTTTCTGAATCTTAGTAGCAGACCTATTAACACTCACATGAATCGGAGGACAACCAGTTGAACACCCATATATCATCATCGGACAATTAGCATCTATCATATAKWTCSTGCTCATCCTAATTCTAATACCAATAGCTAGCACCATTGAAAATAACCTCCTAAAATGAAGAAAAGTMTTTGTAGTACANNNNNNNNNNNNNNNNNNNNNNNNNNAGAAGGAGAATAACTAACCTCCCTAAGACTCAAGGAAGAAGCTATAGCCCCACTATCAACACCCAAAGCTGAAGTTCTATTTAAACTATTCCCTG
MNHN18961 NNNNNNNNNNCTTAAGAACCAAAGCAAGGCACTGAAAATGCTTAGATGAGTTTATTA-ACTCCATAAACACATAGGTTTGGTCCCAGCCTTCCTGTTAACTTTCAATAGACTTACACATGCAAGCNNNNNNNNNNNNNNNNN--AATGCCCTCTAAGTCAACCGGACTATGAGGAGCTGGTATCAAGCACAC-TACTCGWAGCTCATGACACCTTGNNNNNNNNNNNNNNCACGGGAGACAGCAGTGACAAAAATTAAGCCATGAACGAAAGTTTGACTAAGCCATATTGACTAGGGTTGGTAAATMTCGTGCCAGCCACCGCGGTCATACGATTAACCCAAGCTAACAGGAATACGGCGTAAAACGTGTTAAAGCGCTACACCAAATAGAGTTAAGTTTTAATTAAACTGTAAAAAGCCATAATTATTATAAAAATAAATGACGAAAGTAACTCTACAACAGCTGACACACTATAGCTAAGACCCAAACTGGGATTAGATACCCCACTATGCTTAGCCCTAAACACAAATAATTACAAAAACAAAATTATTCGCMAGAGTACTACCGGCAACGGCCTAAAACTCAAAGGACTTGGCGGTGCTTCATACCCCTCTAGAGGAGCCTGTTCTGTAATCGATAAACCCCGATAAACCTCACCAATCCTTGCTAATACAGTCTATATACCGCCATCTTCAGCAAACCCT-AAAAAGGAATAAAAGTAAGCGCAATCATTATACATAAAAACGTTAGGTCAAGGTGTAACCTATGGAATGGGAAGAAATGGGCTACATTTTCTACTTAAAGAAAATTTACACGAAAGTTATTATGAAATTAATAACTAAAGGAGGNNNNNNNNNNNNNNNAAGAATAGAGTGCTTAGCTGAACCAGGCCATGAAGCACGCACACACCGCCCGTCACCCTCCTCAAGTAATTACGATGTACCTAAACATA-TTGTATACACCAGCCATATGAGAGGAGACAAGTCGTAACAAGGTAAGCATACTGGAAAGTGTGCTTGGACAAACCAAAACATAGCTTAAACAAAGCATCTAGTTTACACCTAGAAGATTTCACACACTATGAATGTTTTGAACTACATCTAGCCC-AA--TTTCCATTTTNNNNNNNAACAACCAAAATAAAACAAAACAAAACATTTATCCTAATTTAAAGTATAGGAGATAGAAATTCTAAACATGGCGCTATAGAGAAAGTACCGCAAGGGAACGATGAAAGAAAAAAGTTAAAGTACAAAAAAGCAAAGATTAACCCTTGTACCTTTTGCATAATGAATTAACGAGCAAAAAACTTAACGAAATGAATTTCAGCTAAGTAACCCGAAACCAGACGAGCTACTCATGGGCAGTNNNNNNNNNCCAACTCATCTATGTGGCAAAATAGTGAGAAGACCCATAAGTAGAGGTGACACGCCTAACGAGCCTGGTGATAGCTGGTTGTCCAGAAAATGAATTTTAGTTCAGCTTTAAAGATACCAAAAATACAAATAAATCCCACTTGTATCTTTAAAAGTTAGTCTAAAAAGGTACAGCTTTTTAGAAACGGATACAACCTTCACTAGAGAGTAAAATTCAACAACACCATAGTAGGCCTAAAAGCAGCCATCAATTAAGAAAGCGTTAAAGCTCAACAATAATAACAATATTAATTTCAACAACA--AATAATCAACTCCTAGCCCCAATACTGGACTATTCTATAACAAAATAGAAGAAACAATGTTAATATGAGTAACAAGAAATATTTTCTCCTCGCACAAGTTTAAATCAGTNNNNNNNNNNNNNNNNNNNNNNNNNNGTAAATAAATATAACCTAACCATAAACGACTTATTAATTCTACTGTTAATCCAACACAGGAGTGCGCTTAGGAAAGATTCAAAGAAGTAAAAGGAACTCGGCAAACAC-AAACCCCGCCTGTTTACCAAAAACATCACCTCCAGCATTTCTAGTATTGGAGGCACTGCCTGCCCAGTGACA-GACGTTAAACGGCCGCGGTATCCTGACCGTGCAAAGGTAGCATAATCATTTGTTCTCTAAATAAGGACTTGTATGAATGGCCACACGAGGGTTCTACTGTCTCTTACTTCCGATCNNNNAAATTGACCNNNNNNNNNAGAGGCGGGGATAGACTAACAAGACGAGAAGACCCTATGGAGCTTCAACTAACTAACCCAAAG-AAAATAAACTTAATCACCAAGAGATAACAGCACTCTTTATGGGTTAACAGTTTCGGTTGGGGTGACCTCGGAGAACAAAAAATCCTCCGAGCGATTTTAAAGACTAGACTTACAAGTCAAATCAAACTATCGCTTATTGATCCAAATATTTGATCAACGGAACAAGTTACCCTAGGGATAACAGCGCAATCCTATTCAAGAGTYNNNNNNNNNNNTAGGGTTTACGACCTCGATGTTGGATCAGGACATCCTGATGGTGCAGCAGCTATCAAAGGTTCGTTTGTTCAACGATTAAAGTCCTACGTGATCTGAGTTCAGACCGGAGCAATCCAGGTCGGTTTCTATCTGTTATGTATTTCTCCCAGTNNNNAAGGACAAGAGAAATGAGGCCAACTTCAACAAAGCGCCTCAGACCAATTAATGACCTCATCTCAATTAACCTCACAAATAAACCCTGCCCTAGNNNNNGGCCCAGTTAAGGTGGCAGAGCCCGGTAATTGCGTAAAACTTAAACCTTTATACTCAGAGATTCAAATCCTCTCCTTAAC-AAATGTTTTTAGTTAACACCCTTATACTGATTATTCCCATTCTCCTAGCCGTAGCCTTCCTCACACTAGTCGAACGAAAAGTCCTAGGTTATATACAATTTCGAAAAGGCCCAAATNTTGTAGGCCCATACGGCMTACTCCAACCCATCGCTGATGCCATTAAACTTTTCACCAAAGAMCCCCTACGACCCGCCACATCCTCAATTTCAATATTCATTCTAGCACCCATTCTAGCCCTAAGNNNNNNNNNNNNNNNATGAATCCCCCTACCCATACCCTACCCACTTATCAACATAAATTTAGGGGTCCTTTTTATACTAGCCATATCAAGCTTAGCCGTGTACTCAATCCTCTGATCAGGCTGAGCTTCCAACTCAAAATACGCCCTCATCGGAGCCCTACGAGCAGTAGCACAAACAATCTCATACGAAGTAACACTAGCAATTATCCTGTTATCAGTACTACTAATAAACGGGTCCTTCACCCTCTCCACATTAATCACCACACAAGAACAAATATGATTAATCTTCCCAGCATGACCCTTAGCAATAATATGATTTATCTCAACACTAGCAGAGACAAACCGAGCACCATTCGACCTAACCGAAGGAGAATCAGAGCTAGTCTCAGGTTTTAACGTAGAATACGCAGCAGGACCATTCGCCCTATTTTTTATAGCAGAATATGCTAACAT-TATTATAATAAACATCTTTACAACAACCCTATTCCTAGGAGCATTTCACAGCCCATATATACCAGAACTCTACACAATCAACTTCACCATTAAATCACTACTACTTACAACCNNNTTCCTANNAATCCGAGCATMMKACCCACGATTTCGCTATKATCAACTGATACACTTATTATGAAAAAACTTTCTACCCCTAACACTAGCCCTATGCATATGACATGTATCTATGCCTATCCTCCTATCAAGCATCCCCCCGCAAACATAAGAAATATGTCTGACAAAAGAGTTACTTTGATAGAGTAAATAATAGAGGTTTAAGCCCTCTTATTTCTAGAACTATAGGAATTGAACCTACTCCTAAGAACCCAAAACTCTTCGTGCTACCANTTACACCAAATCCTAACAGTAAGGTCAGCTAATTAAGCTATCGGGCCCATACCCCGAAAATGTTGGTTCATATCCTTCCCGTACTAATAAACCCAATTATCTTTATCATTATCCTAATAACCATCATATTCGGAACCATCATTGTCATAATTAGCTCACATTGACTACTCATCTGAATCGGATTCGAAATAAATATACTTGCTATCATTCCCATTATAATAAAAAAACATAACCCACGAGCCACAGAAGCATCAACCAAATATTTCCTAACCCAATCAACAGCCTCCATACTACTAATAATAGCTGTCATCATCAACTTAATATTCTCAGGCCAATGAACCGTAATAAAATTGTTTAATCCAATAGCCTCCATACTCATGACAATAGCCCTAACTATAAAACTAGGAATAGCTCCCTTTCACTTCTGAGTCCCAGAAGTAACACAAGGTATCCCTTTATCCTCAGGCCTAATTTTACTTACATGACAAAAACTAGCACCTATATCAGTACTTTACCAGATTTCCCCATCCATCAACCCAAATTTAATTATAACCCTATCAATCCTATCAATTATAATCGGTGGCTGAGGAGGACTAAACCAAACTCAACTACGAAAAATTATAGCCTACTCATCAATTGCCCACATAGGCTGAATAACAGCAGTCCTACNNNNNNNTCCNNNNNNNNNATTACTATACTTAATCATCTACATCATCNNNNNNNNNNNNNNNNNNNNNNTATTCATGGCTAATTCAACCACAACCACCCTATCACTAGCCCACANNNNNNNNNAAGCACCCATCATAACTGTATTAACCCTCATCACCCTCCTATCAATAGGAGGACTCCCCCCACTTTCAGGATTTATACCAAAATGAATAGTTATCCAAGAAATAACAAAAAATGATAATATCATCTTACCCACCCTCATGGCAATCACAGCACTATTAAACCTATATTTTTACATACGACTTACCTACTCTACTGCACTTACAATATTTCCCTCCACAAACAACATAAAAATAAAATGACAATTCTCCATCACAAAACAAATAACCCTCCTACCAACAATAGTAGTGCTATCCACCATACTACTGCCACTTACACCAATCTTATCCATCCTAGAATAGGAATTTAGGTTAAACAGACCAAGAGCCTTCAAAGCCCTAAGCAAGTATAATTTACTTAATTCCTGACAAGGACTGCAAGACTATATCTTACATCAACTGAATGCAAATCAACCACTTTAATTAAGCTAAGTCCTCCCTAGATTGGTGGGCTCCACCCCCACGAAACTTTAGTTAACAGCTAAACACCCTAAACAACTGGCTTCAATCTACTTCTCCCGCCGCGAGAAAAAAAAGGCGGNAGAAGCCCCGGCAGAG-TTAAAACTGCTTCTTTGAATTTGCAATTCAATATGTTAATTCACCACAGAGCTTGGCAAAAAGAGGAATCAAACCTCTGTCCTTAGATTTACAGTCTAATGCTTCACTCAGCCATTTTACCCATGTTCATTAACCGCTGATTATTTTCAACTAACCATAAAGATATCGGCACCCTGTACCTCCTATTCGGTGCCTGAGCTGGCATAGTGGGAACCGCCCTAAGTTTACTAATTCGCGCCGAATTAGGTCAACCTGGGACTCTACTTGGAGATGATCAAATCTACAACGTAATTGTAACCGCACATGCATTCGTAATAATCTTCTTTATAGTAATACCTATCATAATTGGGGGATTTGGCAACTGAYTGGTTCCTCTGATAATTGGGGCCCCCGACATGGCATTCCCTCGAATAAACAACATGAGCTTCTGACTGCTTCCTCCTTCCTTTCTATTACTCCTAGCATCTTCTATAGTTGAAGCAGGAGCAGGAACAGGCTGAACCGTATACCCTCCNNNNNNNNNNNNNNNNNNNNNNNNNNNNNNNNNNNNNNNNCTCACCATTTTTTCTCTACACCTAGCAGGTGTCTCCTCAATTCTGGGGGCCATCAACTTTATCACAACAATCATTAACATAAAACCCCCCGCAATAACACAATATCAAACACCCTTATTCGTATGATCCGTATTAATTACTGCCGTATTACTTCTTCTCTCACTCCCCGTACTAGCAGCCGGCATCACAATGCTACTAACAGACCGAAATCTTAATACTACCTTCTTTGATCCAGCAGGGGGAGGGGATCCTGTCCNNTATCAACACCTGTTCTGATTCTTCGGCCACCCTGAAGTATATATTCTTATTCTACCTGGGTTCGGAATGATTTCTCACATCGTAACTTACTACTCAGGGAAAAAAGAACCATTCGGATATATGGGAATAGTATGGGCTATAATATCAATCGGATTCCTAGGGTTCATCGTATGAGCTCATCATATATTCACAGTCGGAATAGACGTCGACACACGAGCCTACTTCACATCAGCTACCATAATTATTGCTATTCCAACCGGAGTAAAAGTNTTTAGCTGACTAGCAACACTACACGGAGGTAATATTAAATGATCTCCCGCTATAATATGAGCCCTAGGCTTCATTTTCCTCTTCACAGTTGGAGGCCTGACCGGAATTGTCCTAGCCAATTCTTCCCTTGACATTGTTCTCCATGACACATACTACGTAGTCGCACATTTCCACTATGTACTATCAATAGGAGCTGTGTTCGCTATTATAGGGGGATTCGTACACTGATTTCCACTATTTTCAGGCTATACTCTAAACACAACATGAGCCAAAATCCACTTCGCAATTATATTTGTGGGCGTGAACATAACTTTCTTCCCACAACATTTTTTAGGCTTATCTGGCATGCCACGACGATACTCTGACTACCCAGACGCATACACAATGTGAAACACCATTTCATCTATAGGCTCATTTATTTCACTAACAGCAGTAATATTAATAATTTTCATCATCTGAGAGGCATTCGCATCCAAACGGGAAGTCTCGACCGTAGACCTAATTACAACAAATCTAGAGTGACTAAATGGATGTCCCCCACCATACCACACATTTGAGGAGCCCGCATATGTCAACCTTAAATAAGAAAGGAAGGAATCGAACCCCCTACAATTGGTTTCAAGCCAACACCATAACCACTATGTCTTTCTCAATTAATGAGGTGTTAGTAAAACATTACATAATCTTGTCAAGATTAAATTACAGGTGAAAATCCCGTACATCTCATATGGCATATCCCATACAACTAGGATTTCAAGACGCAACATCACCCATCATGGAAGAACTGTTACATTTCCACGACCATACACTAATGATTGTCTTTCTGATTAGTTCATTGGTCCTCTATATTATTTCATCGATACTAACAACAAAATTAACCCATACTAGTACTATAAATGCACAAGAAGTAGAAATAATCTGAACCATTTTACCAGCTATTATCCTGATTATAATTGCCCTCCCGTCCCTACGAATTTTATACATAATAGACGAAATTAATAATCCATCCCTCACAGTAAAAACCATAGGACATCAATGATACTGAAGCTACGAATATACAGATTATGAAGACCTAAGCTTCGATTCCTATATAATTCCAACATCAGAATTAAAGCCAGGAGAATTACGACTACTGGAAGTGGACAACCGAGTCGNNNNNNCCATGGAAATWACAATTCGAATATTAATCTCTTCCGAGGACGTACTGCACTCATGAGCCGTACCCTCTCTAGGACTGAAAACGGACGCAATTCCAGGCCGTCTAAACCAAACAACCCTTATATCAACCCGACCAGGACTATTCTACGGCCAATGTTCAGAAATCTGTGGATCAAACCACAGTTTTATACCAATTGTCCWTGANNTAGTCCCACTGAAACATTTCGAGAAATGATCTACATCAATACTATAAGACCATCAAGAAGCTATGTCAGCGTTAACCTTTTAAGTTAAAGATCGAKAGCATATTAACTCTCCTTGATGACATGCCACAACTAGATACATCAACATGACTTATAATAATCCTATCCATATTTCTAACCCTTTTCATTATTTTCCAATTAAAAATTTCAAAACATAATTTCTACCACAACCCGGAATTAACATCAACAAAAATACCAGAACAAAGCACCCCCTGAGAAACAAAATGAACGAAAATTTGTTTACCTCTTTCATTACCCCTATAATTCTAGGCCTCCCCCTTGTCACCCTAATCGTCTTATTCCCCAGCTTACTATTTCCTACATCAAATCGACTAACTAACAACCGCCTCATCTCCCTCCAACAATGAATACTCCAACTTGTATCAAAACAAATAATAAGCATTCACAATACTAAAGGACAAACATGAACATTAATATTAATATCTCTAATTTTATTTATTGGATCAACAAACCTACTAGGCCTATTACCCCACTCATTCACACCAACCACACAACTATCAATAAATTTGGGCATGGCTATCCCTCTATGAGCAGGAGCTGTAATTACAGGCTTCCGTAATAAAACTAAAGCATCACTTGCCCATTTCTTACCACAAGGAACACCAACCCCACTTATCCCAATGCTAGTAATTATCGAGACTATTAGCCTTTTTATCCAACCAATAGCCCTCGCTGTGCGACTAACGGCCAACATTACAGCAGGTCACCTACTAATTCACTTAATTNNNNNNNNNNNNNNNNNNNNNNNNNNNNNNNGCACTATAGCAGCTCNNNNNNNNNNTATTATTCTAATTCTACTGACAATCCTCGAATTCGCAGTAGCTATAATCCAAGCCTACGTATTCACTCTCTTAGTCAGCCTGTACTTGCATGATAACACATAATGACACACCAAACCCATGCCTACCACATAGTAAACCCAAGCCCCTGACCCCTCACAGGAGCACTATCCGCCCTCTTAATAACATCTGGCTTAATCATATGATTTCACTTCAACTCAACAGCCCTACTAATGCTTGGCCTAACAACAAACATACTAACAATATATCAGTGATGACGAGACATCATCCGAGAGAGTACATTTCAAGGCCACCATACTCCAACTGTCCAAAAAGGCCTCCGCTACGGAATAATCTTATTTATTATCTCAGAAGTTTTATTTTTTACCGGATTCTTCTGAGCTTTTTATCACTCAAGCCTTGCCCCCACACCTGAACTAGGCGGCTGCTGACCTCCAACAGGCATTCACCCACTTAATCCCATAGAAGTACCACTACTCAACACCTCMGTYCTCCTAGCCTCAGGAGTCTCAATCANNNNNNNNNNCCNNNNNCTNNNNNNNGGAAGCCGCAACCACATGCTTCAAGCCTTATTCATTACCATTGCCCTAGGTGNNNANNNNNNNNNNNNGCAAGCCTCAGAANNNNNNNAAGCGCCTTTTACCATCTCAGANNNNNNNNNNNNNNNNNNNNNCTTCGTAGCTACAGGATTCCACGGCCTCCATGTAATCATTGGATCCACTTTCTTAATCGTCTGCTTTTTCVGTCAACTAAAATTTCACTTTACCTCTACCCACCACTTTGGCTTTGAAGCCGCTGCCTGATATTGACATTTCGTAGACGTAGTATGACTTTTCCTCTATGTCTCTATCTATTGATGAGGATCATGTTCTTTTAGTATTAATTAGTACAACTGACTTCCAATCAGTTAGTTTCGGTCTAACCCGAAAAAGAATAATAAACCTAATAGTAGCCCTTCTTACTAACCTCACACTAACTACACTACTCGTCACCATTGCATTCTGACTTCCTCAGTTAAACGTGTACTCAGAAAAAACAAGCCCATACGAATGCGGATTTGACCCC--ATAGGATCAGCCCGCCTCCCTTTCTCTATAAAATTTTTCCTAGTAGCCATTACATTTCTCCTCTTCGATCTAGAAATCGCATTACTCCTACCCCTACCATGAGCCTCACAAACAACTAACCTAAACACAATACTCACCATAGCCCTCCTCCTAATCCTTCTACTAGCTGTTAGCCTAGCCTACGAATGAACCCAAAAGGGATTAGAATGAACTGAATATGGTATTTAGTTTAAAAC-AAAATAAATGATTTCGACTCATTAGATTATGATTAAACTCATAACTACCAAATGTCCCTCGTACATATAAACATCATAGTAGCGTTCGCGGTGTCTCTTACAGGATTACTAATNNNNNNNNNNNNNNNNNNNNNNNNNNNNNNNNNNNNNNNNNNNNNAATACTATCCCTATTTATTRTAGCCACCTTAATAATCCTAAACTTACACTTCACCCTAGCCAGCATAATACCCATTATCCTACTAGTATTCGCAGCCTGCGAAGCAGCACTAGGTCTGTCTCTACTAGTAATAGTATCTAATACATATGGCACTGATTACGTACAAAATCTCAACTTACTGCAATGCTAAAATATATCATCCCCACAGCAATACTTATACCCCTAACCTGATTATCAAAAAATAATATAATCTGAATTAACCCTACACTCCACAGCCTACTAATTAGCCTTACAAGCCTTCTCCTCATAAACCAATTCAACGACAACAGTCTCAACTTTTCATTAATCTTCTTTTCCGATTCCTTATCCACGCCACTACTAATCCTAACCATATGACTTCTTCCTCTAATACTGATAGCCAGCCAACATCACCTATCAAAAGAAATCTTAACCCGAAAAAAACTATTTATCTCCATACTAATCCTACTCCAATTATTTCTAATCATAACATTTACTGCTGCAGAACTAATCTTCTTCTACATTCTATTCGAGGCCACACTAGTTCCAACACTCATTATCATTACCCGATNNNNNNNNNNNNNNNNNNNNTTAAACGCCGGTNNCTATTTCCTGTTCTACACACTAGCAGGGTCTTTGCCTCTACTAGTTGCATTAATCCATATTCAAAATACAATAGGATCCCTAAACTTCCTAATCCTCCAACACTGAGTCCAACCAATACCTAACTCCTGATCCAACGTTTTCATATGATTGGCGTGCATAATAGCCTTTATAGTAAAAATACCACTGTATGGCCTCCATCTTTGACTACCTAAAGCCCATGTGGAAGCCCCCATTGCAGGCTCCATAGTCCTAGCAGCAATCTTACTAAAACTAGGAGGATATGGTATATTACGAATCACATTAATTCTAAATCCAATAACCGACTTCATAGCATACCCCTTTATTATATTATCCCTATGAGGCATAATCATAACCAGCTCAATTTGTCTTCGCCAAACGGACCTAAAATCACTCATCGCATACTCTTCCGTCAGCCACATAGCACTCGTTATCGTGGCTATYCTCATCCAAACACCCTGAAGCTATATGGGAGCNNNNNNNNNNNNNNNNNNNNNNNNNNNNNNNNNNNNNNNNNNNNNNNNNNNNNNNNACTCTAACTACGAACGAGTTCACAGCCGTACAATAATCCTAGCTCGCGGCCTACAAACGCTCCTCCCACTCATAGCAACCTGATGACTCCTAGCAAGCCTAACTAACCTAGCTCTACCCCCAACAATCAACCTAATCGGAGAAATATTTGTAGTAATATCAACCTTTTCATGATCCAACATCACAATCATCTTAATAGGACTCAACATACTAATTACCGCCCTATACTCCCTCTACATATTAATCACAACACAACGAGGCAAATACACCCACCATATCAATAACATTTCACCTTCCTTTACACGAGAAAATGCACTCATATCACTACACATACTACCACTACTACTCCTATCCCTAAACCCAAAAATCATCCTAGGCTCCTTGTACTGTGAATATAGTTTAAAAAAAACATTAGATTGTGGATCTAACAATAGAAGCCTGCTACCTTCTTATTTACCGAAAAAGTATGCAAGAACTGCTAACTC-TATGCCCCCGTGTCTAACAACATGGCTTTTTCAAACTTTTAAAGGATAGTAGTTATCCGTTGKTCTTAGGAACCAAAAAATTGGTGCAACTCCAAATAAAAGTAATAAATATATTCTCCTCATTCACACTAACAACCCTACTCCTACTAACCATGCCCATCATAATAACAAGCTTCAGTACACACAAAACCTCCAATTATCCATATTATGTAAAAACAACTATTTCATATGCTTTCATCACCAGCATAATTCCCACAATAATATTTATCCACACAGGACAAGAAATAATTATCTCAAACTGACACTGATTAACTATCCAAACCCTTAAATTATCACTCAGCTTCAAAATAGATTACTTCTCAATAATATTTGTCCCAGTGGCATTATTCGTCACATGATCCATCATAGAATTCTCAATATGATATATACACTCAGACCCCAACATCAACCAATTCTTCAAATACCTACTTCTATTTCTCATTACAATACTAATCCTTGTCACTGCAAATAACCTCTTCCAACTGTTTATCGGCTGAGAAGGAGTCGGAATTATATCATTTCTACTCATTGGATGATGATACGGACGAGCAGATGCAAATACAGCAGCTCTACAAGCAATCCTATATAACCGCATCGGTGACATCGGATTTATCCTAGCAATAGCATGATTCCTAACCAACCTCAACACCTGAGACCTCCAACAAATCTTTATGCNNNNNNNNNNNNNNTCAAATCTACCTCTAATAGGCCTAGTACTAGCCGCAACAGGAAAATCCGCACAATTCGGCTTACACCCATGACTACCTTCTGCAATAGAAGGCCCTACTCCCGTCTNAGSATTACTCCACTCAAGCACAATAGTGGTAGCGGGTATTTTCCTACTGATCCGTTTCTACCCACTAANAGAAAGCAATAAATTNNNCCAATCCATTATACTATGCCTANNNNNNATCACCACNNTATTTACAGCAATATGCGCTCTTACCCAAAATGATATCAAGAAAATTATTGCCTTTTCCACATCCAGCCAACTAGGTCTTATAATAGTAACAATCGGCATTAATCAACCCTACCTAGCATTTCTCCATATCTGTACTCACGCCTTCTTCAAAGCCATGCTATTTATGTGTTCCGGCTCCATTATCCACAGCCTAAACAATGAACAAGACATCCGAAAAATAGGAGGCCTATTCAAAGCAATACCATTCACCACAACAGCCCTCATCGTTGGNNNNNNNNNNNNNACAGGAGTACCTTTCCTCACTGGATTTTACTCCAAAGACCTAATTATTGAATCCGCCAACACGTCGTATACCAACGCCTGAGCCCTTTTAATAACACTAATCGCCACCTCTTTCACAGCCATTTACAGCACACGCATCATCTTCTTCACACTACTAGAACAACCCCGATTCTCAACCCTTATTACTATTAACGAAAACAACNCCCTCCTAATTAACTCAATTAAACGCCTACTAATTGGAAGCCTMTTCGCAGGATTCATTATCTCCAACAACATCCCCCCAACAACAATCCCCCAAATAACTATACCCTATTACCTAAAAATAATAGCCCTAGCAGTCACAATTTTAGGCTTCATCCTAGCACTGGAAATCAACAACATAACCCGCAACCTAAAATTTAACTATCCATCAAACACCTTTAAATTTTCCAACCTGCTAGGATATTACCCTACAATTATACACCGCCTAACCCCCTATATAAACCTGACAATAAGCCAAAAATCAGCATCCTCTCTCCTAGACTTAATCTGGTTAGAAAACANNNNNNNAAAGACCATCTCGTCCATCCAAATAAAGATATCTACTGTAATTACAAGCCAAAAAGGCTTAATTAAATTGTACTTCCTCTCTTTCCTAATTACTATTCTCGTCAGCACAATTCTACTTAATTTCCACGAGTAATCTCCATAATAACTACAACACCAATCAACAAAGACCAACCAGTCACAATAACCAATCAAGTACCATAGCTATACAAAGCTGCAATTCCCATGGCTTCCTCACTAAAAAACCCAGAATCCCCAGTATCATAAATAACCCAATCTCCCAGCCCATTAAACTTAAATACAATCTCAACCTCTTCATCCTTTAACACATAATAAACCATTAAAAACTCCATCATCAACCCAGTAATAAACGCCCCTAAAACGACCTTATTAGAAACCCAAACCTCAGGATACTGCTCAGTGGCCATAGCCGTTGTATAACCAAAAACTACTATTATACCCCCTAAATAAATCAAAAAAACCATTAAACCCAAAAAGGACCCACCAAAATTCAACACAATACCACACCCAACCCCACCACTCACAATCAACCCTAACCCCCCATAAATAGGCGAAGGTTTTGAAGAAAAACCCACAAAACCAATCACAAAAATAATACTCATAATGAATACAATATACATCATCATTATTCTCGCATGGAATCTAACCACGACCAATGATATGAAAAACCATCGTTGTCATTCAACTACAAGAACATCAATGACCAACATCCGAAAAACTCACCCACTGATAAAAATTGTAAACAACGCATTTATCGACCTCCCAGCTCCATCAAATATCTCATCATGATGAAACTTTGGCTCCCTCCTAGGCATCTGCCTAATTCTACAAATCTTAACAGGCCTATTCCTGGCAATACACTACACATCTGACACAACGACAGCATTCTCCTCTGTCACCCACATTTGCCGAGATGTCAACTATGGCTGAATTATCCGATACATACATGCAAACGGAGCATCAATATTTTTCATCTGCCTATTTATACACGTAGGACGAGGCCTCTACTACGGATCATACACCTTCCTAGAAACATGAAACATCGGAGTAATCCTCCTATTCGCAACAATAGCCACAGCATTTATAGGTTATGTTCTACCATGAGGACAAATATCATTCTGAGGAGCAACAGTCATCACCAACCTCCTCTCAGCAATCCCATATATTGGCACAAACCTAGTCGAATGAATCTGAGGAGGATTCTCCGTAGACAAAGCAACCCTCACCCGATTCTTCGCCTTCCACTTTATTCTTCCCTTTATCATCGCTGCCCTTGCCATAGTTCACCTACTCTTTCTCCATGAAACAGGCTCCAACAACCCCACAGGAATTTCATCAGACGCAGACAAGATCCCATTCCATCCTTACTACACCATTAAAGACATTCTAGGCGCCCTACTACTAATTCTAACCCTCATACTACTAGTACTATTCGCACCCGANNNNNNNNNNNNCCCAGACAACTATACCCCAGCAAACCCACTCAACACACCCCCCCACATCAAACCCGAATGATATTTTTTATTCGCATNNNNNNNNCTACGATCGATCCCCAATAAACTGGGAGGAGTCCTAGCCCTAGTTCTCTCAATCCTAATCTTAGTACTAATACCCGCACTCCACACATCCAAACAACGAAGCATGATATTCCGACCAATCAGCCAATGCATTTTCTGAATCTTAGTAGCAGACCTATTAACACTCACATGAATCGGARGACAACCAGTTGAACACCCATATATCATCATCGGACAATTAGCATCTATCATATATTTCCTACTCATCCTAATTCTAATACCAATAGCCAGCACTATTGAAAATAACCTCCTAAAATGAAGAAAAGTCTTTGTAGTACATTAAATACACTGGTCTTGTAAACCAGAGAAGGAGAATAACTAACCTCCCTAAGACTCAAGGAAGAAGCTATNNNCCCAMTATCAACACCCAAAGCTGAAGTTCTATTTAAACTATTCCCTG
JN632648  GTTAATGTAGCTTAAA---TAAAGCAAGGCACTGAAAATGCCTAGATGAGTACATCATACTCCATAAACATATAGGTTTGGTCCCAGCCTTCCTGTTAGCTCTCAATAGACCTACACATGCAAGCATCCACGCCCCGGTGAG--AATGCCCTCTAAGTCAACCAGACTATGAGGAGCGGGTATCAAGCACAC-TACTAGTAGCTCATGACACCTTGCTTAGCCACACCCCCACGGGAAACAGCAGTGATAAAAATTAAGCCATGAACGAAAGTTTGACTAAGCCATATTGACTAGGGTTGGTAAATCTCGTGCCAGCCACCGCGGTCATACGATTAACCCAAGTTAACAGGAATACGGCGTAAAACGTGTTAAAGCGCCACATCAAATAGAGTTGAGTTTTAATTAAACTGTAAAAAGCCATAATTATAATAAAAATAAACGACGAAAGTAACTCTACAACAGCTGACACACTATAGCTAAGACCCAAACTGGGATTAGATACCCCACTATGCTTAGCCCTAAACATAAATAATTATAAAAACAAAATTATTCGCCAGAGTACTACCGGCAACGGCCCAAAACTCAAAGGACTTGGCGGTGCTTTATACCCTTCTAGAGGAGCCTGTTCTGTAATCGATAAACCCCGATAAACCTCACCAATCCTTGCTAATACAGTCTATATACCGCCATCTTCAGCAAACCCTAAAAAAGGAATAAAAGTAAGCATAATCATTACACATAAAAACGTTAGGTCAAGGTGTAACCTATGGAATGGGAAGAAATGGGCTACATTTTCTAATTCAAGAAAACCCACACGAAAGTTATTATGAAACTAATAACCAAAGGAGGATTTAGCAGTAAGCTAAGAATAGAGTGCTTAGCTGAACCAGGCCATGAAGCACGCACACACCGCCCGTCACCCTCCTCAAGTAATTAC-ATGCACCTAAACTTA-TTACACGCATCAACAATATGAGAGGAGACAAGTCGTAACAAGGTAAGCATACTGGAAAGTGTGCTTGGACAAACCAAAACATAGCTTAAATAAAGCATCTAGTTTACACCTAGAAGATTTCATACCATATGAATGTTTTGAACCACACCTAGCCCAAA--CTTCCACTTTCTAGTATAACAACCAGAACAAAATAAAATAAAACATTTATTTCAATTTAAAGTATAGGAGATAGAAATTCTAAATATGGCGCTATAGAAAAAGTACCGTAAGGGAACGATGAAAG-AGAAAGTCAAAGTACAAAAAAGCAAAGATTAACCCTTGTACCTTTTGCATAATGAGTTAACGAGCAAAAAACTTAACAAAGCGAACTTTAGCTAAGTAACCCGAAACCAGACGAGCTACTTACGGACAGTTTACCAGAACCAACTCATCTATGTGGCAAAATAGTGAGAAGATCCATAAGTAGAGGTGACACGCCTAACGAGCCTGGTGATAGCTGGTTGTCCAGGAAATGAATCTTAGTTCAGCTTTAAAGATACCAAAAATACAAACAGATCCCAC-TGTATCTTTAAAAGCTAGTCTAAAAGGGTACAGCCTTTTAGAAACGGGTACAACCTTCACTAGAGAGTAAAATTTAACAACACCATAGTAGGCCTAAAAGCAGCCATCAATTAAGAAAGCGTTAAAGCTCAACAATAACAACGATATTGATCCCAGCAGTA--AACAATCAACTCCTAGCCATAATACTGGACTATTCTATAACAAAATAGAAGCAATAATGTTAATATGAGTAACAAGAAATATTTTCTCCCCGCACAAGTTTAAATCAGTACCTGATAGTATACTGATTATTAACAGTAGATCAATATAACCCAACAATTAATAGCTTATCAATCTTACTGTTAATCCGACACAGGAGTGCACTCAGGAAAGATTCAAAGAAGTAAAAGGAACTCGGCAAACAC-AAACCCCGCCTGTTTACCAAAAACATCACCTCCAGCATTCCCAGTATTGGAGGCACTGCCTGCCCAGTGACA-AACGTTAAACGGCCGCGGTATTCTGACCGTGCAAAGGTAGCATAATCATTTGTTCTCTAAATAAGGACTTGTATGAATGGCCACACGAGGGTTTTACTGTCTCTTACTTCCGATCAGTGAAATTGACCTCCCCGTGAAGAGGCGGGGATGAACTAACAAGACGAGAAGACCCTATGGAGCTTCAACTAACTAATCCAAAG-AAAACAAACTCAATCACCAAGAGATAAAAACACTCTTTATGGGTTAGCAGTTTCGGTTGGGGTGACCTCGGAGAATAAAAAATCCTCCGAGCGATTTTAAAGACTAGACCTACAAGTCAAACCAAATTATCGCTTATTGATCCAAATATTTGATCAACGGAACAAGTTACCCTAGGGATAACAGCGCAATCCTATTCAAGAGTCCATATCGACAATAGGGTTTACGACCTCGATGTTGGATCAGGACATCCCGATGGTGCAGCCGCTATCAAAGGTTCGTTTGTTCAACGATTAAAGTCCTACGTGATCTGAGTTCAGACCGGAGCAATCCAGGTCGGTTTCTATCTGTTATGTATTTCTCCCAGTACGAAAGGACAAGAGAAATGGGGCCAACTTCAATAAAGCGCCCCAGACCAATTAATGACCTTATCTCAATTAACCTCACAGACAACTCCCGCCCTAGAAAAGGGCCCAGTTAAGGTGGCAGAGCCCGGTAATTGCGTAAAACTTAAACCTTTATACTCAGAGATTCAAATTCTCTCCTTAAC-AAATGTTCATAATTAATACCCTTATACTAATCATCCCCATCCTCCTAGCCGTAGCCTTCCTTACACTAGTCGAACGAAAAATCCTAGGCTACATACAATTTCGAAAAGGCCCAAATGTCGTAGGCCCGTACGGCCTACTTCAACCCATCGCCGATGCAATTAAACTTTTCACTAAAGAACCCTTACGACCCGCCACATCCTCTATTTCAATATTCATTCTAGCACCCATTCTAGCCCTAAGCCTAGCCCTAACCATATGAATTCCCCTGCCCATGCCCTACCCACTCATTAACATAAACTTAGGAGTCCTTTTTATATTAGCCATGTCAAGCCTAGCCGTATACTCAATCCTCTGATCAGGCTGAGCTTCCAACTCAAAATACGCCCTCATCGGAGCCCTACGAGCAGTAGCACAAACAATCTCATATGAAGTAACACTAGCAATTATCCTATTATCAGTATTACTAATAAACGGATCCTTCACTCTTTCCACATTAATTATCACACAAGAACAAATATGACTAATCTTCCCAGCATGACCCCTAGCAATAATATGATTTATCTCAACACTAGCAGAAACAAACCGAGCACCATTTGACCTCACCGAAGGAGAATCAGAACTGGTCTCAGGCTTTAACGTGGAATACGCAGCAGGGCCCTTCGCCCTATTTTTTATAGCAGAATATGCTAACAT-CATCATAATAAATGTCTTCACAACAACCCTATTCCTGGGAGCATTTCACAGCCCGTACATACCAGAACTTTACACTATCAACTTTACCATTAAATCTTTACTACTCACAATTACCTTCTTATGAATTCGAGCATCCTACCCGCGATTCCGCTATGACCAATTAATACACTTATTATGAAAAAACTTTCTGCCCCTAACACTAGCCCTATGCATATGGCACGTCTCCATGCCCATTCTCCTATCAGGCATCCCCCCGCAAACATAAGAAATATGTCTGACAAAAGAGTTACTTTGATAGAGTAAATAATAGAGGTCTAAACCCTCTTATTTCTAGAACTATAGGAATTGAACCTAATCCTAAGAACCCAAAACTCTTCGTGCTCCCAATTACACCAAATTCTAACAGTAAGGTCAGCTAATTAAGCTATCGGGCCCATACCCCGAAAATGTTGGTTCATATCCTTCCCATACTAATAAACCCAATTATCTCTATTATCATCCTAACAACCATCATATTCGGAACCATTATCGTTATAATTAGCTCACACTGATTACTCATCTGAATTGGATTCGAGATAAATACACTTGCTATTATCCCCATTATAATAAAAAAATATAACCCACGAGCCACAGAAGCATCAACCAAATATTTCCTAACTCAATCAACAGCTTCCATACTACTAATAATAGCTGTTATCATCAACTTAATATCCTCCGGCCAATGAACTGTAATAAAACTGTTTAACCCAACAGCCTCCATACTCATAACAATAGCCCTCACTATAAAATTAGGAATAGCTCCTTTCCACTTCTGAGTCCCAGAAGTAACACAAGGCATCTCCCTGCACTCAGGCCTAATTCTACTTACATGACAAAAACTAGCACCCATATCAGTACTCTACCAAATCTCCCCATCCATTAACCTAAACCTAATCATAACCCTATCAATCCTATCAATCATGGTAGGAGGCTGGGGAGGACTAAATCAAACCCAACTACGAAAAATTATAGCCTACTCATCAATCGCCCACATGGGCTGAATAACAGCAGTACTACCATACAACCCCACTATAACATTACTAAACTTAATCATCTACATCATCATAACCACCGCCATATTTACACTATTTATAGCCAACTCAACCACAACTACCTTATCACTATCCCATACATGAAATAAAGCACCTATCATAACTGCCTTAGCCCTCATTACCCTTCTATCAATAGGAGGACTCCCCCCACTTTCAGGGTTTATACCAAAATGAATGATCATCCAAGAGATAACAAAAAACGATAATATTATCCTACCCACCCTCATGGCAATCACAGCACTATTAAACCTATATTTCTACATACGACTTACCTACTCTACCGCACTTACAATATTTCCCTCCACAAATAACATAAAAATAAAATGACAGTTTTCTATCACAAAACAAATAACCCTCCTACCAACAATAGTAGTATTATCCACTATACTTCTACCACTCACACCAATCCTATCAGTCCTAGAATAGGAGTTTAGGTTAAACAGACCAAGAGCCTTCAAAGCCCTAAGCAAGTATAATTTACTTAATTCCTGACAAGGACTGCAAGACTATATCTTACATCAGCTGAATGCAAACCAACCACTTTAATTAAGCTAAGTCCTCACTAGATTGGTGGGCTCCACCCCCACGAAACTTTAGTTAACAGCTAAACACCCTAAACAACTGGCTTCAATCTACTTCTCCCGCCGCGAGAAAAAAAAGGCGGGAGAAGCCCCGGCAGAA-TTGAAGCTGCTTCTTCGAATTTGCAATTCAATATGTTAATTCACTACAGAGCTTGGTAAAAAGAGGAATTAAACCTCTGTCCTTAGATTTACAGTCTAATGCTTCACTCAGCCATCTTACCCATGTTCATCAACCGCTGACTATTTTCAACTAACCATAAAGATATCGGCACCCTATACCTCCTATTCGGTGCTTGAGCTGGCATGGTAGGGACCGCCCTAAGCCTACTAATTCGCGCTGAGTTAGGCCAACCTGGAACCTTACTTGGGGATGACCAGATCTACAACGTAGTCGTAACCGCACATGCATTCGTAATAATTTTCTTTATAGTAATACCCATTATAATTGGAGGGTTTGGCAACTGATTAGTTCCTTTAATAATTGGAGCCCCCGACATGGCATTCCCTCGAATAAACAATATAAGCTTTTGACTGCTTCCCCCTTCCTTTCTGTTACTCCTAGCATCCTCTATGGTTGAAGCAGGAGCAGGAACAGGCTGAACCGTATACCCCCCTCTAGCAGGCAACCTAGCCCATGCAGGAGCCTCAGTGGATCTCACCATTTTCTCTCTACACCTAGCAGGTGTTTCCTCAATTCTAGGGGCCATCAACTTTATTACAACAATTATTAACATAAAACCCCCTGCAATAACACAATATCAAACACCCTTATTCGTGTGATCCGTATTAATTACTGCCGTATTACTACTCCTATCACTCCCTGTACTAGCAGCCGGCATTACAATACTACTAACGGACCGAAATCTAAATACTACCTTCTTTGATCCAGCAGGAGGAGGAGATCCTATCCTATATCAGCACCTATTCTGATTTTTTGGCCACCCTGAAGTATATATTCTTATTCTACCCGGATTCGGAATAATTTCTCACATCGTGACCTATTATTCAGGGAAAAAAGAACCATTCGGGTACATGGGAATAGTATGAGCTATAATATCAATCGGGTTCCTAGGGTTTATCGTATGGGCTCATCACATATTTACAGTCGGCATAGACGTCGATACACGAGCCTACTTCACATCAGCCACCATAATTATTGCTATCCCAACCGGAGTAAAAGTCTTCAGCTGATTAGCAACACTTCATGGGGGTAACATTAAATGATCTCCCGCTATAATATGAGCCCTAGGCTTCATTTTCCTCTTCACAGTTGGGGGCCTAACCGGAATTGTCCTAGCCAATTCTTCCCTCGACATTGTTCTTCACGATACATATTATGTAGTCGCACATTTCCACTACGTATTATCAATAGGAGCCGTATTCGCTATCATAGGAGGGTTCGTACATTGATTTCCCTTATTCTCAGGTTATACTCTAAACATAACATGAGCCAAAATCCACTTCGCAATTATATTTGTAGGCGTAAACATAACTTTCTTCCCACAACATTTCTTAGGCTTATCTGGCATGCCACGACGATACTCTGATTACCCAGACGCATACACAATATGAAACACTATCTCATCTATGGGTTCATTTATTTCACTAACAGCGGTAATACTAATAGTTTTCATCATCTGAGAGGCATTCGCATCCAAACGGGAAGTCCTAACTGTGGACCTAACTACAACAAATCTAGAGTGACTAAACGGATGTCCCCCACCATATCACACATTTGAAGAACCCACATATGTCAACCTAAAATAAGAAAGGAAGGAGTCGAACCCCCTACAATTGGTTTCAAGCCAACACCATAACCACTATGTCTTTCTCAATT-ACGAGAGGTTAGTAAAACATTACATAATCTTGTCAAGATTAAATTACAGGTGAAAGTCCCGTACATCTCATATGGCATACCCCATACAACTAGGATTTCAAGATGCAACATCACCTATCATAGAAGAACTGTTACATTTCCACGACCATACACTAATGATCGTCTTTCTGATTAGCTCATTGGTACTTTATATTATCTCGCTAATATTAACAACAAAATTAACTCATACTAGTACTATAGATGCACAAGAAGTAGAGACAATCTGAACCATCCTACCAGCTATTATCTTGATTATAATCGCCCTCCCGTCTTTACGAATTCTATACATAATGGACGAAATCAACAACCCATCTCTTACAGTAAAAACTATAGGACATCAGTGATACTGAAGCTACGAATACACGGATTATGAAGACCTAAGCTTCGACTCCTATATAATTCCAACATCAGAATTAAAACCAGGGGAACTGCGACTACTAGAAGTAGACAATCGAGTCGTGTTACCCATAGAAATAACAATTCGAATACTAATCTCTTCCGAAGACGTATTGCACTCATGAGCAGTGCCCTCTTTAGGACTGAAAACGGACGCAATTCCAGGCCGCCTAAACCAAACAACCCTTATATCAACCCGACCAGGACTATACTACGGTCAATGCTCAGAAATCTGTGGGTCAAATCACAGCTTTATGCCAATTGTCCTCGAACTAGTCCCACTAGAATATTTTGAAAAATGATCTGCATCAATACTATAAAATCATCAAGAAGCTATGTCAGCGTTAACCTTTTAAGTTAAAGATCGGGGGTAT---AACTCTCCTTGATGACATGCCACAACTAGATACATCAACATGACTTACAATAATCCTGTCTATATTCCTAGTCCTTTTCATCATTTTCCAATTAAAAATCTCAAAACATAACTTCTACCACAACCCAGAACCAACATGAATGAAAATACCAAAGCAAGACAACCCCTGAGAAACAAAATGAACGAAAATCTATTTGCCTCTTTCATTACCCCTATAATTCTAGGCCTCCCCCTTGCCACCCTAATTGTCTTATTTCCCAGCTTACTATTCCCTACATCAGATCGCCTAATTAACAATCGCCTCATCTCTCTCCAACAATGAATTCTCCAACTCGTATCAAAGCAAATAATAAACATTCACAATACCAAAGGACAAACATGAACATTAATACTAATATCCCTAATTTTGTTTATTGCATCAACAAATCTACTAGGCCTGTTACCCCACTCATTTACACCAACTACACAACTATCAATAAACTTAGGCATGGCTATTCCCTTATGAGCAGGGGCTGTAATTACAGGTTTTCGCAGTAAAACTAAAGCATCACTTGCCCATTTCTTACCACAAGGAACACCAACCCCACTAATCCCAATACTAGTAATTATTGAGACTATTAGTCTTTTTATCCAACCAATAGCCCTTGCTGTACGACTAACAGCTAACATCACAGCAGGCCACCTACTAATTCACTTAATTGGAGGAGCCACCCTCGCACTAATGAGTATCAACACCGCAACAGCCCTTATTACATTTATTATCCTGATTCTACTAACAGTCCTCGAATTTGCAGTAGCTATCATTCAAGCTTATGTATTTACTCTCTTAGTTAGCCTATACCTGCATGATAACACATAATGACACACCAAACGCATGCTTACCACATAGTAAACCCAAGCCCCTGACCCCTTACAGGAGCACTATCTGCCCTCCTAATAACATCTGGCTTAATTATATGGTTCCACTTCAATTCAACAACCCTGTTAATGCTCGGCCTAACAACAAACACACTAACAATATATCAATGATGACGAGATATTATCCGAGAGAGTACATTTCAAGGCCACCATACTCCTGCCGTCCAAAAAGGCCTTCGCTACGGAATAATCTTATTTATCATCTCAGAAGTTTTATTCTTTACCGGATTTTTCTGAGCTTTTTATCACTCAAGTCTTGCTCCCACACCCGAACTAGGCGGCTGTTGACCCCCGACAGGCATTCACCCACTCAATCCCCTAGAAGTCCCACTACTCAACACTTCTGTTCTCTTAGCCTCAGGAGTCTCAATTACCTGAGCCCACCATAGCCTCATAGAAGGAAACCGCAATAACATATTACAAGCCCTATTCATCACTATTGCCCTAGGTGTCTACTTCACACTACTGCAAGCCTCAGAATATTATGAAGCACCTTTTACTATCTCAGATGGAGTCTATGGCTCAACCTTCTTCGTAGCCACGGGATTCCACGGCCTCCATGTAATCATTGGATCCACCTTCTTAATCGTCTGCTTCTTCCGCCAACTAAAATTCCACTTTACCTCTAGCCACCACTTTGGCTTTGAAGCTGCTGCCTGATATTGACATTTCGTAGACGTAGTATGACTTTTCCTCTATGTCTCTATCTATTGATGAGGATCATATTCTTTTAGTATCAACCAGTACAACTGACTTCCAATCAGTTAGTTTCGGTCTAATCCGAAAAAGAATAATAAACCTTGTAGTAGCCCTTCTAACCAACCTCACACTAACTACACTACTCGTCATCATTGCATTCTGACTTCCCCAGTTAAATGTGTACTCAGAAAAAACAAGCCCATACGAGTGCGGATTTGATCCC--ATGGGATCCGCCCGCCTCCCTTTCTCTATAAAATTTTTCCTAGTAGCCATTACATTCCTCCTTTTCGACTTAGAAATTGCATTACTCCTACCACTACCATGAGCCTCACAAACAACTAACCTAAACACAATACTCACCATAGCCCTCCTCCTAATCTTCCTACTAGCTGCCAGCCTGGCCTATGAATGAACCCAAAAAGGATTAGAGTGAACTGAATATGGTACTTAGTTTAAAACAAAAATAAATGATTTCGACTCATTAGATTATGATTAAACTCATAATTACCAAATGTCCCTCGTACATATAAACATCATAATAGCATTTGCAGTATCTCTTACAGGACTACTAATATATCGATCCCACCTAATATCCTCCCTTTTATGCCTAGAAGGAATGATATTATCCCTATTCATTATGGCCACCCTAACAATCCTAAACTCACACTTCACCCTGGCCAGCATGATACCCATCATTCTACTGGTATTCGCAGCTTGTGAAGCAGCACTGGGTCTATCCCTACTAGTAATGGTATCAAACACATATGGTACTGATTACGTACAAAACCTCAACTTATTACAATGCTAAAATACATTATCCCCACAATAATGCTTATACCCCTAACCTGATTATCAAAAAATAACATACTATGAATTAACCCCACACTTCACAGCCTACTAATTAGCCTCACAAGTCTGCTCCTTATAAACCAATTCAACGATAATAGTCTCAATTTTTCACTGATCTTCTTTTCTGATCCTTTATCCATACCACTGCTGATTCTTACTATATGACTCCTCCCTCTAATGCTGATAGCCAGCCAACACCACCTATCAAAAGAAAACCTAACTCGAAAAAAACTATATATCTCTATACTAATTCTATTACAATTATTCCTAATCATAACATTCACTGCTACAGAGCTAATCTTCTTTTACATCCTATTCGAAGCCACACTAATTCCAACACTCATCATTATTACCCGATGAGGAAATCAAACAGAACGTCTAAACGCCGGTCTTTACTTCCTGTTTTACACACTAGCAGGATCCCTACCCCTACTAATTGCACTGATCTATGTTCAAAACACAATAGGGTCCCTAAACTTCCTAATCCTCCAATATTGAGTCCAACCAATATTCAACTCCTGATCCAACGTTTTCACGTGGCTAGCGTGCATAATAGCCTTCATAGTAAAAATACCACTATATGGCCTCCACCTTTGACTGCCTAAAGCCCATGTAGAAGCTCCCATTGCAGGCTCTATAGTCCTAGCAGCAATTTTACTAAAACTAGGAGGATATGGCATATTACGAATTACATTAATTCTAAGCCCAATAACCAACTTCATAGCATATCCTTTTATTATACTATCTCTATGAGGCATAATCATGACTAGCTCAATTTGTCTCCGCCAAACGGACCTAAAATCACTCATTGCATACTCCTCCGTCAGCCACATAGCACTTGTTATCGTGGCTATTCTTATCCAAACACCTTTAAGTTATACAGGAGCCATCGCTCTAATGATTGCCCATGGTCTTACATCCTCTATGCTCTTCTGCCTAGCAAACTCTAACTACGAACGAATCCACAGCCGCACAATAATTCTAGCCCGCGGCTTACAAACACTCCTCCCACTCATAGCAACCTGATGACTCCTAGCGAGCCTAACCAACCTAGCTCTACCCCCAACAATTAACCTGATCGGAGAATTATTCGTAGTAATATCAACCTTCTCGTGATCCAACGCTACAATTATCTTAGTAGGACTTAACATAGTAATCACCGCCCTATACTCCCTCTACATATTAATTACAACACAACGAGGCAAATATACTCACCATATTAACAACATCTCACCTTCCTTTACACGAGAGAATGCACTCATATCACTACACATACTACCACTACTACTACTATCCTTAAACCCAAAGATTATCCTAGGCCCTTTGTACTGTAAATATAGTTT-AAAAAAACGCTAGACTGTGAATCTAACAATAGAAGCCCATTGCCTTCTTATTTACCGAAAAAGTATGCAAGAACTGCTAATTC-TGCGCCTCCATGCCTAACAACATGGCTTTTTCAAACTTTTAAAGGATAGCAGTTATCCGTTGGTCTTAGGAATCAAAAAATTGGTGCAACTCCAAATAAAAGTAATAAACATATTCTCCTCCTTCACATTAACAACTCTATTTCTACTAACCATGCCCATCATAATAGCAAGCCCCAATACCCACAAAACCTCCAACTACCCATTCTACGTAAAAACAACTATTTCATATGCCTTCATCACCAGTATAATCCCCACAATAATATTCATCCACACAGGACAAGAAATAATTATCTCAAACTGACACTGATTAACTATTCAAACCCTCAAACTATCACTCAGCTTCAAAATAGACTACTTCTCAATAATATTTGTCCCAGTAGCACTATTCGTCACATGATCCATCATAGAATTCTCAATATGATACATACACTCAGACCCCAACATTAACCAATTTTTCAAATATCTACTCCTATTCCTCATTACTATGCTAATCCTTGTCACCGCAAACAACCTCTTTCAACTATTCATCGGCTGAGAAGGAGTCGGAATCATATCATTCCTACTCATTGGATGATGATACGGACGAGCAGATGCAAACACAGCGGCCCTACAAGCAATCCTGTATAACCGCATTGGCGACATTGGATTTATCCTAGCAATAGCATGATTCCTAGCTAACCTCAATACCTGAGACCTCCAACAAATCTTTATACTAAAACCAAATGATTCAAATCTACCCCTAATAGGCCTAGTACTTGCTGCAACAGGAAAATCCGCACAATTCAGCCTACACCCATGACTACCCTCCGCAATAGAAGGTCCAACCCCTGTCTCAGCATTACTTCACTCAAGCACAATAGTAGTAGCAGGCATTTTTCTATTAATCCGTTTCTACCCACTAACAGAAAACAACAAATTTGCCCAATCCGTTATATTATGTCTAGGAGCTATCACCACATTATTCACAGCAATATGTGCCCTCACCCAAAATGATATCAAAAAAATCATTGCCTTTTCCACATCCAGCCAACTAGGCCTTATAATAGTAACAATCGGCATTAACCAACCCTACCTGGCATTCCTTCATATCTGTACTCACGCCTTTTTCAAAGCTATGCTATTTATATGCTCTGGCTCTATTATTCATAGCCTAAACGACGAGCAGGACATCCGAAAAATAGGAGGCCTATTCAAAGCAATACCATTTACCACAACAGCCCTCATTATTGGCAGCCTCGCACTCACAGGAATACCTTTCCTTACCGGATTCTACTCCAAAGACCTAATCATTGAATCTGCCAACACGTCTTATACCAACGCCTGAGCCCTTCTAATAACACTAATCGCCACCTCTTTCACAGCCATCTACAGCACACGCATCATTTTCTTTGCACTACTTGGACAACCTCGATTCTCAACCCTTATCTCCATTAACGAAAATAACCCCTTCCTATTAAATTCAATCAAACGCCTGCTGATTGGAAGCCTTTTCGCAGGATTCATTATCTCCAACAATATTCCCCCAACAACAATCCCTCAAATAACCATACCCTACTACCTAAAAATAACAGCCCTAGCAATCACAATCTTAGGTTTTATCCTAGCACTAGAAATTAACAACATAACCCACAACCTAAAATTCAACCACCCATCAAACGCCTTTAAATTCTCCAACCTACTAGGTTATTACCCCACAATTATACACCGCCTAACTCCCTATATAAACCTAACAATAAGCCAAAAATCAGCATCCTCTCTCCTAGATCTGATCTGACTGGAAGCCATCCTACCAAAAACCATCTCATCTATCCAAATAAAAGCATCCGTTATAATTACAAACCAAAAAGGCCTAATCAAGTTATATTTCCTCTCTTTCCTAATCACCATCCTTATCAGCATGATCCTACTTAATTTCCACGAGTAATCTCTATAATAACCACAACACCAATCAACAAAGATCAACCAGTTACAATAACTAGTCAAGTACCATAACTATACAAAGCCGCAATTCCTATAGCTTCCTCACTAAAAAACCCGGAATCCCCAGTATCATAAATGACTCAATCCCCCAACCCATTAAACTTAAACACAATTTCAACCTCTTCATCTTTTAGCACATAATAAACCATCAAAAACTCTATCAACAACCCAGTGATAAACGCTCCTAAAACAACCTTACTAGAAACCCAAACTTCAGGATACTGCTCAGTAGCCATAGCCGTTGTATAGCCAAAAACCACTATCATTCCTCCTAAATAAATTAAAAAGACCATCAACCCCAAAAAAGACCCACCAAAATTCAACACAATACCACACCCAACCCCACCACTCACAATTAACCCTAACCCCCCATAAATAGGTGAAGGTTTCGAAGAAAACCCCACAAAACCAATCACAAAAATAATACTCAAAATTAATACAATGTATATTATCATTATTCTCGCATGGAATCTAACCACGACTAATGATATGAAAAACCATCGTTGTCATTCAACTACAAGAACATCAATGATCAATATCCGAAAAACTCACCCACTGATAAAAATTGTAAACAACGCATTCATTGACCTCCCAACCCCACCAAATATCTCATCGTGATGAAACTTCGGCTCCCTCCTAGGTATCTGCTTAATTCTACAAATCCTGACGGGCCTATTCCTAGCAATACACTACACATCCGACACGATAACAGCATTCTCCTCTGTCACTCATATTTGCCGAGATGTCAACTACGGCTGAATCATTCGATACATACACGCAAACGGGGCATCAATATTCTTCATCTGCCTATTCATGCATGTAGGACGAGGCCTCTATTACGGATCATACACCTTCCTAAAAACATGAAACATCGGAGTAATTCTCTTATTCACAACAATAGCTACAGCATTCATAGGCTATGTCCTGCCATGAGGACAAATATCATTCTGAGGAGCAACAGTCATCACTAATCTCCTCTCAGCAATCCCATATATCGGCACAAACCTAGTCGAATGAATCTGAGGGGGATTCTCCGTAGACAAAGCAACCCTCACCCGATTCTTTGCTTTCCACTTTATTCTCCCTTTTATCATTACTGCCCTCGCCATAGTACACCTACTCTTTCTTCACGAAACAGGCTCCAACAACCCCACAGGAATTTCATCAGACGCAGACAAAATCCCGTTCCATCCTTACTATACTATTAAAGACATCCTAGGTGCCCTACTACTAATCTTAGCCCTCATATTACTAGTACTGTTCGCACCCGACCTACTTGGAGACCCAGATAACTACACCCCAGCRAACCCACTCAATACACCCCCTCACATCAAGCCCGAATGATATTTCTTATTTGCATACGCAATCCTCCGATCAATTCCCAATAAACTAGGAGGAGTTCTAGCCCTAATCTTCTCAATTCTAATTCTAGTACTTATACCTGCACTCCATACATCCAAACAACGAAGCATGATATTCCGGCCAATCAGCCAATGTATCTTCTGAATCTTAGTGGCAGACTTACTAACACTCACATGAATTGGAGGACAACCAGTTGAACACCCATATATTATTATCGGACAATTAGCATCTATCATATACTTCCTACTCATCCTAGTGCTAATACCAATGGCCGGTTCTATCGAAAACAAACTCCTAAAATGAAGACAAGTCTTTGTAGTACACTGAATACACTGGTCTTGTAAACCAGAAAAGGAGAGCAAC--ACCTCCCTAAGACTCAAGGAAGAAGCTATAGCCACACTATCAACACCCAAAGCTGAAGTTCTATTTAAACTATTCCCTG
SAMZM4075 NNNNNNNNNNNNNNNN---NNNNNNNNNNNNNNNNNNNNNNNNNNNNNNNNNNNNNNNNNNNNNNNNNNNNNNNNNNNNNNNNNNNNNNNNNNNNNNNNNNNNNNNNNNNNNNNNNNNNNNNNNNNNNNNNNNNNNNNNNNN--NNNNNNNNNNNNNNNNNNNNNNNNNNNNNNNNNNNNNNNNNNNNNNNN-NNNNNNNNNNNNNNNNNNNNNNNSYTAGCCACACCCCCACGGGAAACAGCAGTGATAAAAATTAAGNNNNNNNNNNNNNNNNNNNNNNNNNNNNNNNNNNNNNGTTGGTAAATCTCGTGCCAGCCACCGCGGTCATACGATTAACCCAAGTTAACAGGAATACGGCGTAAAACGTGTTAAAGCGCCACATCAAATAGAGTTGAGTTTTNNNNNNNNNNNNNNNNNNNNNNNNNNNNNNAAAAATAAACGACGAAAGTAACTCTACAACAGCTGACACACTATAGCTAAGACCCAAACTGGGATTAGATACCCCACTATGCTTAGCCCTAAACATAAATAATTAWNNNNNNNNNNNNNNNNNNNNNNNNNNNNNNNNNNNNNNNNNNNNNNNNNNNNNNNNNNNNNNNNNNNNNNNNNNNNNNNNNNNNNNNNNNNNNNNNNNNNNNNNNNNNNNNNNNNNNNNNNNNNNNNNNNNNNNNNNNNTNNNNNNNNNNCCATCTTCAGCAAACCCTAAAAAAGGAATAAAAGTAAGCATAATCATTACACATAAAMNNNNNNNNNNNNNNNNNNNNNNNNNNNNNNNNNNNNNNNNNNNNNNNNNNNNNNNNNNNNNNNNNNNNNNNNNNNNNNNNNNNNNNNNNNNNNNNNNNNNNNNNNNNNNNNNNNNNNNNNNNNNNNNNNNNNNNNNNNNNNNNNNNNNNNNNNNNNNNNNNNNNNNNNNNNNNNNNNNNNNNNNNNNNNNNNN-NNNNNNNNNNNNNNN-NNNNNNNNNNNNNNNNNNNNNNNNNNNNNNNNNNNNNNCAAGGTAAGCATACTGGAAAGTGTGCTTGGACAAACCAAAACATAGCTTAAATAAAGCATCTAGTTTACACCTAGAAGATNNNNNNNNNNNNNNNNNNNNNNNNNNNNNNNNNNNNNNNN--NNNNNNNNNNNNNNNNNNNNNNNNNNNNNNNNNNNNNNNNNNNNNNNNNNNNNNNNNNNNNNNNNNNNNNNNNNNNNNNNNNNNNNNNNNNNNNNNNNNNNNNNNNNNTAAGGGAACGATGAAAG-AGAAAGTCAAAGTACAAAAAAGCAAAGATTAACCCTTGTACCTTTTGCATAATGAGTTAACGAGCAAAAAACTTAACANNNNNNNNNNNNNNNNNNNNNNNNNNNNNNNNNNNNNNNNNNNNNNNNNNNNNNNNNNNNNNNNNNNNNNNNNNNNNNNNNNNNNNNNNNNNNNNNNNNNNNNNNNGGTGACACGCCTAACGAGCCTGGTGATAGCTGKNNNNNNNNNNNNNNNNNNNNNNNNNNNNNNNNNNNNNNNNNNNNNNNNNNNNNNNNNNNNN-NNTATCTTTAAAAGCTAGTCTAAAAGGGTACAGCCTTTTAGAAACGGGTACAACCTTCACTAGAGAGTAAAATTTAACANNNNNNNNNNNNNNNNNNNNNNNNNNNNNNNNNNNNNNNNNNNNNNNNNNNNNNNNNNNNNNNNNNNNNNNNNNNNNNNNNN--NNNNNNNNNNNNNNNNNNNNNNNNNNNNNNNNNNNNNNNNNNNNNNNNNNNNNNNNNNNNNNNNNNNNNNNNNNNNNNNNNNNNNNNNNNNNNNNNNNNNNNNNNNNNNNNNNNNNNNNNNNNNNNNNNNNNNNNNNNNNNNNNNNNNNNNNNNNNNNNNNNNNNNNNNNNNNNNNNNNNNNNNNNNNNNNNNNNNNNNNNNNNNNNNNNGATTCAAAGAAGTAAAAGGAACTCGGCAAACAC-AAACCCCGCCTGTTTACCAAAAACATCACCTCCAGCATTCCCAGNNNNNNNNNNNNNNNNNNNNNNNNNNNN-NNNNNNNNNNNNNNNNNNNNNNNNNNNNNNNNNNNNNNNNNNNNNNNNNNNNNNNNNNAAATAAGGACTTGTATGAATAGCCACACGAGGGTTTTACTGTCTCTTACTTCCGATCWGTGAAATTGACCTCCCCGTGAAGAGGCGGGGATGAACTAACAAGACGAGAAGACCCTATGGAGCTTCAACTAACTAATCCAAAG-AAAACAAACTCAATCACCAAGAGATAAAAACACTCTTTATGGGTTAGCAGTTTCGGTTGGGGTGACCTCGGAGAATAAAAAATCCTCCNNNNNNNNNNNNNNNNNNNNNNNNNNNNNNNNNNNNNNNNNNNNNNNNNNNNNNNNNNNNNNNNNNNNNNNNNNNNNNNNNNNNNNNNNNNNNNNNNNNNNNNNNNNNNNNNNRTCCATATCGACAATAGGGTTTACGACCTCGATGTTGGATCAGGACATCCCGATGGTGCAGCCGCTATCAAAGRTYBGTTTGTTCAACGATTAAAGTCCTACGTGATCTGAGTTCAGACCGGAGCAATCCAGGTCGGTTTCTATCTNNNNNNNNNNNNNNNNNNNNNNNNNNNNNNNNNNNNNNNNNNNNNNNNNNNNNNNNNNNNNNNNNNNNNNNNNNNNNNNNNNNNNNNNNNNNNNNNNNNNNNNNNNNNNNNNNNNNNNNNNNNNNNNNNNNNNNNNNNNNNNNNNNNNNNNNNNNNNNNNNNNNNNNNNNNNNNNNNNNNNNNNNNNNNNNNNNNNNNNNN-NNNNNNNNNNNNNNNNNNNNNNNNNNNNNNNNNNNNCYRWNCTCCTAGCCGTAGCCTTCCTTACACTAGTCGAACGAAAAATCCTAGGCTACATACAATTTCGAAAAGGCCNNNNNNNNNNNNNNNNNNNNNNNNNNNNNNNNNNNNNNNNNNNNNNNNNNNNNNNNNNNNNNNNNNNNNNNNNNNNNNNNNNNNNNNNNNNNNNNNNNNNNNNNNNNNNNNNNNNNNNNNNNNNNNNNNNNNNNNNNNNNNNNNNNNNNNNNNNNNNNNNNNNNNNNNNNNNNNNNNNNNNNNNNNNNNNNNNNNNNNNNNNNNNNNNNNNNNNNNNNNNNNNNNNNNNNNNNNNNNNNNNNNNNNNNNNNNNNNNNNNNNNNNNNNNNNNNNNNNNNNNNNNNNNNNNNNNNNNNNNNNNNNNNNNNNNNNNNNNNNNNNNNNNNNNNNNNNNNNNNNNNNNNNNNNNNNNNNNNNNNNNNNNNNNNNNNNNNNNNNNNNNNNNNNNNNNNNNNNNNNNNNNNNNNNNNNNNNNNNNNNNNNNNNNNNNNNNNNNNNNNNNNNNNNNNNNNNNNNNNNNNNNNNNNNNNNNNNNNNNNNNNNNNNNNNNNNNNNNNNNNNNNNNNNNNNNNNTCTCAGGCTTTAACGTGGAATACGCAGCAGGGCCCTTCGCCCTATTTTTTATAGNAGAATATGCTAACAT-CATCATAATNNNNNNNNNNNNNNNNNNNNNNNNNNNNNNNNNNNNNNNNNNNNNNNNNNNNNNNNNNNNNNNNNNNNNNNNNNNNNNNNNNNNNNNNNNNNNNNNNNNNNNNNNNNNNNNNNNNNNNNNNNNNNNNNNCCCGCGATTCCGCTATGACCAATTAATACACTTATTATGAAAAAACTTTCTGCNNNNNNNNNNNNNNNNNNNNNNNNNNNNNNNNNNNNNNNCCATTCTCCTATCAGGCATCCCCCCGCAAACATAAGAAATATGTCTGACAAAAGNNNNNNNNNNNNNNNNNNNNNNNNNNNNNNNNNNNNNNNNNNNNNNNNNNNNNNNNNNNNNNNNNNNNNNNNNNNNNNNNNNNNNNNNNNNNNNNNNNNNNNNNNNNNNNNNNNNNNNNNNNTAAGGTCAGCTAATTAAGCTATCGGGCCCATACCCCSNNNNNNNNNNNNNNNNNNNNNNNNNNNNNNNNNNNNNNNNNNNNNNNNNNNNNNNNNNNNNNNNNNNNNNNNWTCGGAACCATTATCGTTATAATTAGCTCACACTGATTACTCATCTGAATTGGATTCGAGATAAATATACTTGCTANNNNNNNNNNNNNNNNNNNNNNNNNNNNNNNNNNNNNNNNNNNNNNNNNNNNNNNNNNNNNNNNNNNNNNNNNNNNNNNNNNNNNNNNNNNNNNNNNNNNNNNNNNNATCAACTTAATATCCTCCGGCCAATGAACTGTAATAAAACTGTTTAACCCAACAGCCTCCATACTCATAACAATAGNNNNNNNNNNNNNNNNNNNNNNNNNNNNNNNNNNNNNNNNNNNNNNNNNNNNNNNNNNNNNNNNNNNNNNNNNNTCAGGCCTAATTCTACTTACATGACAAAAACTAGCACCCATATCAGTACTCTACCAAATCTCCCCATCCANNNNNNNNNNNNNNNNNNNNNNNNNNNNNNNNNNNNNNNNNNNNNNNNNNNNNNNNNNNNNNNNNNNNNNNNNNNNNNNNNNNNNNNNNNNNNNNNNNNNNNNNNNNNNNNNNNNNNNNNNNNNNNNNNNNNNNNNNNNNNNNNNNNNNNNNNNNNNNNNNNNNNNNNNNNNNNNNNNNNNNNNNNNNNNNNNNNNNNNNNNNNNNNNNNNNNNNNNNNNNNNNNNNNNNNNNNNNNNNNNNNNNNNNNNNNNNNNNNNNNNNNNNNNNNNNNNNNNNNNNNNNNNNNNNNNNNNNNNNNNNNNNNNNNNNNGACTCCCCCCACTTTCAGGGTTTATACCAAAATGANNNNNNNNNNNNNNNNNNNNNNNNNNNNNNNNNNNNNNNNNNNNNNNNNNNNNNNNNNNNNNNNNNNNNNNNNNNNNNNNNNNNNNNNNNNNNNNNNNNNNNNNNNNNNNNNNNNNNNNNNNNNNNNNNNNNNNNNNNNNNNNNNNNNNNNNNNNNNNNNNNNNNNNNNNNNNNNNNNNNNNNNNNNNNNNNNNAGTAGTATTATCCACTATACTTCTACCACTCACACCAATCCTATCAGTCCTAGAATAGGAGTNNNNNNNNNNNNNNNNNNNNNNNNNNNNNNNNNNNNNNNNNNNNNNNNNNNNNNNNNNNNNNNNNNNNNNNNNNNNNNNNNNNNNACATCAGCTGAATGCAAACCAACCACTTTAATTAAGCTAAGTCCTCACTAGATTGGNNNNNNNNNNNNNNNNNNNNNNNNNNNNNNNNNNNNNNNNNNNNNNNNNNNNNNNNNNNNNNNNNNNNNNNNNNNNNNNNNNNNNNNNNNNNNNNNNNNNNNNNNNNNNN-NNNNNNNNNNNNNNNNNNNNNNNNNNNNNNMTABNHTAATTCACTACAGAGCTTGGTAAAAAGAGGAATTAAACCTCTGTCCTTAGATTTACAGTCTAATGCTTCACTCAGCCNNNNNNNNNNNNNNNNNNNNNNNNNNNNNNNNNNNNNNNNNNNNNNNNNNNNNNNNNNNNNNNNNNNNNNNNNNNNNNNNNNNNNNNNNNNNNNNNNNNNNNNNNNNNNNNNNNNNNNNNNNNNNNNNNNNNNNNNNNNNNNNNNNNNNNNNNNNNNNNNNNNNNNNNNNNNNNNNNNNNNNNNNNNNNNNNNNNNNNNNNNNNNNNNNNNNNNNNNNNNNNNNNNNNNNNNNNNNNNNNNNNNNNNNNNNNNNNNNNNNNNNNNNNNNNNNNNNNNNNNNNNNNNNNNNNNNNNNNNNNNNNNNNNNNNNNNNNNNNNNNNNNNNNNNNNNNNNNNNNNNNNNNNNNNNNNNNNNNNNNNNNNNNNNNNNNNNNNNNNNNNNNNNNNNNNNNNNNNNNNNNNNNNNNNNNNNNNNNNNNNNNNNNNNNNNNNNNNNNNNNNNNNNNNNNNNNNNNNNNNNNNNNNNNNNNNNNNNNNNNNNNNNNNNNNNNNNNNNNNNNNNNNNNNNNNNNNNNNNNNNNNNNNNNNNNNNNNNNNNNNNNNNNNNNNNNNNNNTATTCGTGTGATCCGTATTAATTACTGCCGTATTACTACTCCTATCACTCCCTGTACTAGCAGCCGGCATTACAATACNNNNNNNNNNNNNNNNNNNNNNNNNNNNNNNNNNNNNNNNNNNNNNNNNNNNNNNNNNNNNNNNNNNNNNNNNNCTATTCTGATTTTTTGGCCACCCTGAAGTATACATTCTTATTCTACCCGGATTCGGAATAATTTCTAACATCGTGRNNNNNNNNNNNNNNNNNNNNNNNNNNNNNNNNNNNNNNNNNNNNNNNNNNNNNNNNNNNNNNNNNNNNTTCCTAGGGTTTATCGTATGGGCTCATCACATATTCACAGTCNNNNNNNNNNNNNNNNNNNNNNNCYWCTTCACATCAGCCACCATAATTATTGCTATCCCAACCGGANNNNNNNNNNNNNNNNNNNNNNNNNNNNNNNNNNNNNNNNNNNNNNNNNNNNNNNNNNNNNNNNNNNNNNNNNNNNNNNNNNNNNNNNNNNNNNNNNNKGGGGGCCTAACCGGAATTGTCCTAGCCAATTCTTCCCTCGACATTGTTCTTCACGATACATATTATGTAGTCGCANNNNNNNNNNNNNNNNNNNNNNNNNNNNNNNNNNNNNNNNNNNNNNNNNNNNNNNNNNNNNNNNNNNNNNNNNNNNNNNNNNNNNNNNNNNNNNNNNNNNNNNNNNNNNNNNNNNNNNNNNNNNNNNNNNNNNNNNNNNNNNNNNNNNNNNNNNNNNNNNNNNNNNNNNNNNNNNNNNNNNNNNNNNNNNNNNNNNNTGATTACCCAGACGCATACACAATATGAAACACTATCTCATCTATGGGTTCATTTATTTCACTAAMAGCGGTAATACTAATAGTTTTCATCATCTGAGAGGCATTCGCANNNNNNNNNNNNNNNNNNNNNNNNNNNNNNNNNNNNNNNNNNNNNNNNNNNNNNNNNNNNNNNNNNNNNNNNNNNNNNNNNNNNNNNNNNNNNNNNNNNNNNNNNNNNNNNNNNNNNNNNNNNNNNNNNNNNNNNNNNNNNNNNNNNNNNNNNNNNNNNNNNNNNNNNNNNNNNNNNNNNNNNN-NNNNNNNNNNNNNNNNNNNNNNNNNNNNNNNNNNNNNNTTAAATTACAGGTGAAAGTCCCGTACATCTCATATGGCATACCCCATACAACTAGGATTTCAAGANNCAACATCACCTATCATAGAAGAACTGTTACATTTCCACGACNNNNNNNNNNNNNNNNNNNNNNNNNNNNNNNNNNNNNNNNNNNNNNNNNNNNNNNNNNNNNNNNNNNNNNNNNNNNNNNNNNNNNNNNNNNNNNNNNNNNNNNNNNNNNNNNNNNNNNNNNNNNNNNNNNNNNNNNNNNNNNNNNNNNNNNTCGCCCTCCCGTCTTTACGAATTCTATACATAATGGACGAAATCAACAACCCATCTCTTACAGTAAAAACTATAGGACATCAGTGATACTGAAGCTACGAATACACGGATTATGAAGACCTAAGCTTCGACTCCTATATAATTCCAACATNNGNNNNNNNNNNNNNNNNNNNNNNNNNNNNNNNNNNNNNNNNNNNNNNNNNNNNNNNNNNNNNNNNNNNNNNNNNNNNNNNNNNNNNNNNNNNNNNNNNNNNNNNNNNNNNNNNNNNNNNNNNNNNNNNACTGAAAACGGACGCAATTCCAGGCCGCCTAAACCAAACAACCCTTATATCAACCCGACCAGGACTATACTACGGTCAATGCTCAGAAATCTGTGRRTNNNNNNNNNNNNNNNNNNNNNNNNNNNNNNNNNNNNNNNNNNNNNNNNNNNNNNNNNNNNNNNNNNNNNNNNNNNNNNNNNNNNNNNNNNNNNNNNNNNNNNNNNNNNNNNNNNNNNNNNNNNNNNNNNNNNNN---NNNNNNNNNNNNNNNNNNNNNNNNNCTAGATACATCAACATGACTTACAATAATCCTGTCTATATTCCTAGTCCTTTTCATCATTTTCCAAWTAVRAATCTCAAAACATAACTTCTACCACAACCNNNNNNNNNNNNNNNNNNNNNNNNNNNNNNNNNNNNNNNNNNNNNNNNNNNNNNNNNNNNNNNNNNNNNNNNNNNNNNNNNNNNNNNNNNNNNNNNNNNNNNNNNNNNNNNNNNNNNNNNNNNNNNNNNNNNNNNNNNNNNNNNNNNNNNNNNNNNNNNNNNNNNNNNNNNNNNNNNNNNNNNNNNNNNNNNNNNNNNNNNNNNNNNNNNNNNNNNNNNNNNNNNNNNNNNNNNNNNNNNNNNNNNNNNNNNNNNNNNNNNNNNNNNNNNNNNNNNNNNNNNNNNNNNNNNNNNNNNNNNNNNNNNNNNNNNNNNNNNNNNNNNNWTTACACCAACTACACAACTATCAATAAACTTAGGCATGGCTATTCMNNNNNNNNNNNNNNNNNNNNNNNNNNNNNNNNNNNNNNNNNNNNNNNNNNNNNNNNNNNNNNNNNNNNNNNNNNNNNNNNNNNNNNNNNNNNNNNNNNNNNNNNNNNNNNNNNNNNNNNNNNNNNNNNNNNNNNNNNNNNNNNNNNNNNNNNNNNNNNNNNNNNNNNNNNNNNNNNNNNNNNNNNNNNNNNTCCACTTAATTGGAGGAGCCACCCTCGCACTAATGAGTATCAACACCGCAACANNNNNNNNNNNNNNNNNNNNNNNNNNNNNNNNNNNNNNNNNNNNNNNNNNNNNNNNNNNNNNNNNNNNNNNNNNNNNNNNTCTCTTAGTTAGCCTATACCTGCATGATAACACATAATGACACACCAAACGCATGCTTACCACATAGTAAAMCCAAGCCCCTNNNNNNNNNNNNNNNNNNNNNNNNNNNNCCTHATAACATCTGGCTTAATTATATGGTTCCACTTCAATTCAACAACCCTGNNNNNNNNNNNNCTAACAACAAACACACTAACAATATATCAATGATGACGAGATATTATCCGAGAGAGTACATTTCAAGGCCACCATACTCCTGCCGTCCAAANNNNNNNNNNNNNNNNNNNNNNNNNNNNNNNNNNNNNNNNNNNNNNNNNNNNNNNNNNNNNNNNNNNNNNNNNNNNNNNNNNNNNNNNNNNNNNNNNNNNNNNNNNNNNNNNNNNNNNNNNNNNNNNNNNNNNNNNNNNNNNNNNNNNNNNNNNNNNNNNNNNNNNNNNNNNNNNNNNNNNNNNNNNNNNNNNNNNNNNNNNNNNNNNNNNNNNNNNNNNNNNNNNNNNNNNNNNNNNNNNNNNNNNNNNNNNNNNNNNNNNNNNNNNNNNNNNNNNNNNNNNNNNNNNNNNNNNNNNNNNNNNNNNNNNNNNNNNNNNNNNNNNNNNNNNNNNNNNNNNNNNNNNNNNNNNNNNNNNNNNNNNNNNNNNNNNNNNNNNNNNNNNNNNNNNNNNNNNNNNNNNNNNNNNNNNNNNNNNNNNNNNNNNNNNNNNNNNNNNNNNNNNNNNNNNNNNNNNNNNNNNNNNNNNNNNNNNNNNNNNNNNNNNNNNNNNNNNNNNNNNNNNNNNNNNNNNNNNNNNNNNNNNNNNNNNNNNNNNNNNNNNNNNNNNNNNNNNNNNNNNNNNNNNNNNNNNNNNNNNNNNNNNNNNNNNNNNNNNNNNNNNNNNNNNNNNNNNNNNNNNNNNNNNNNNNNNNNNNNNNNNNNNNNNNNNNNNNNNNNNNNNNNNNNNNNNNNNNNNNNNNNNNNNNNNNNNNNNNNNNNNNNNNNNNNNNNNNNNNNNNNNNNNNNNNNNNNNNNNNNNNNNNNNNNNNN--NNNNNNNNNNNNNNNNNNNNNNNNNNNNNNNNNNNNNNNNNNNNNNNNNNNNNNNNNNNNNNNNNNNNNNNNNNNNNNNNNNNNNNNNNNNNNNNNNNNNNNNNNNNNNNNNNNNNNNNNNNNNNNNNNNNNNNNNNNNNNNNNNNNNNNNNNNNNNNNNNNNNNNNNNNNNNNNNNNNNNNNNNNNNNNNNNNNNNNNNNNNNNNNNNNNNNNNNNNNNNNNNNNNNNNNNNNNNNNNNNNNNNNNNNNNNNNNNNNNNNNNNNNNNNNNNNNNNNNNNNNNNNNNNNNNNNNNNNNNNNNNNNNNNNNNNNNNNNNNNNNNNNNNNNNNNNNNNNNNNNNNNNNNNNNNNNNNNNNNNNNNNNNNNNNNNNNNNNNNNNNNNNNNNNNNNNNNNNNNNNNNNNNNNNNNNNNNNNNNNNNNNNNNNNNNNNNNNNNNNNNNNNNNNNNNNNNNNNNNNNNNNNNNNNNNNNNNNNNNNNNNNNNNNNNNNNNNNNNNNNNNNNNNNNNNNNNNNNNNNNNNNNNNNNNNNNNNNNNNNNNNNNNNNNNNNNNNNNNNNNNNNNNNNNNNNNNNNNNNNNNNNNNNNNNNNNNNNNNNNNNNNNNNNNNNNNNNNNNNNNNNNNNNNNNNNNNNNNNNNNNNNNNNNNNNNNNNNNNNNNNNNNNNNNNNNNNNNAMTHAGCCTCACAAGTCTGCTCCTTATAAACCAATTCAACGATAATAGTCTCAATTTTTCACTGACCTTCTTTTYTGATCCTTTATCCATACCACTGCTGATTCTTACTATATGACTCCTCCCTCTAATGCTGATAGCCAGCCAACACCACCTATCAAAAGAAAACCTAACTCGAAAAARANKMRNNNNNNNNNNNNNNNNNNNNNNNNNNNNNNNNNNNNNNNNNNNNNNNNNNNNNNNNNNNNNNNNNNNNNNNNNNNNNCTATTCGAAGCCACACTAATTCCAACACTCATCATTATTACCCGATGAGGAAATCAAACAGAACGTCTAAACGCCGGTCTTTACTTCCTNNNNNNNNNNNNNNNNNNNNNNNNNNNNNNNNNNNNNNNNNNNNNNTATGTTCAAAACACAATAGGGTCCCTAAACTTCCTAATCCTCCAATANNNNNNNNNNNNNNNNNNNNNNNNNNNNNNNNNNNNNNNNNNNNNNNNAGCGTGCATAATAGCCTTCATAGTAAAAATACCACTATATGGCCTCCACCTTTGACTGCCTAAAGCCCATGTAGAAGCTCCCATTGCAGGCTCTATAGTCCTAGCAGCAATCTTACTRNNNNNNNNNNNNNNNNNNNNNNNNNNNNNNNNNNNNNNNNNNNNNNNNNNNNNNNNNNNNNNNNNNNNNNNTTTTATTATACTATCCCTATGAGGCATAATCATGACTAGCTCAATTTGTCTCCGCCAAACGGACCTAAAATCACNNNNNNNNNNNNNNNNNNNNNNNNNNNNNNNNNNNNNNNNNNNNNNNNNNNNNNNNNNNNNNNNNNNNNNNNNNNNNNNNNNNNNNNNNNNNNNNNNNNNNNNNNNNNNNNNNNNNNNNNNNNNNNNNNNNNNNNNNNNNNNNNNNNNNNNNNNNNNNNNNNNNNNNNNNNNNNNNNNNNNNNNNNNNNNNNNNNNNNNNNNNNNNNNNNNNNNNNNNNNNNNNNNNNNNNNNNNNNNNNNNNNNNNNNNNNNNNNNNNNNNNNNNNNNNNNNNNNNNNNNNNNNNNNNNNNNNNNNNNNNNNNNNNNNNNNNNNNNNNNNNNNNNNNNNNNNNNNNNNNNNNNNNNNNNNNNNNNNNNNNNNNNNNNNNNNNNNNNNNNNNNNNNNNNNNNNNNNNNNNNNNNNNNNNNNNNNNNNNNNNNNNNNNNNNNNNNNNNNNNNNNNNNNNNNNNNNNNNNNNNNNNNNNNNNNNNNNNNNNNNNNNNNNNNNNNNNNNNNNNNNNNNNNNNNNNNNNNNNNNNNNNNNNNNNNNNNNNNN-NNNNNNNNNNNNNNNNNNNNNNNNNNNNNNNNNNNNNNNNNNNNNNNNNNNNNNNNNNNNNNNNNNNNNNNNNNNNNNNNNNN-NNNNNNNNNNNNNNNNNNNNNNNNNNNNNNNNNNNNNNNNNNNNNNNNNNNNNNNNNNNNNNNNNNNNNNNNNNNNNNNNNNNNNNNNNNNNNNNNNNNNNNNNNNNNNNNNNNNNNNNNNNNNNNNNNNNNNNNNNNNNNNNNNNNNNNNNNNNNNNNNNNNNNNNNNNNNNNNNNNNNNNNNNNNNNNNNNNNNNNNNNNNNNNNNNNNNNNNNNNNNNNNNNNNNNNNNNNNNNNNNNNNNNNNNNNNNNNNNNNNNNNNNNNNNNNNNNNNNNNCAAGAAATAATTATCTCAAACTGACACTGATTAACTATTCAAACCCTCAAACTATCACTCAGCTTCAAAATAGACTACTTCTCAATAATATTTGTCCCAGTAGCACTATTCGTCACATGATCNNNNNNNNNNNNNNNNNNNNNNNNNNNNNNNNNNNNNNNNNNNNNNNNNNNNNNNNNNNNNNNNNNWCTCCTATTCCTCATTACTATGCTAATCCTTGTCACCGCAAACAACCTCTTTCAACTATTCATNNNNNNNNNNNNNNNNNNNNNNNNNNNNNNNNNNNNNNNNNNATGATGATACGGACGAGCAGATGCAAACACAGCGGCCCTACAAGCAATCCTGTATAACCNNNNNNNNNNNNNNNNNNNNNNNNNNNNNNNNNNNNNNNNNNNNNNNNNNNNNNNNNNNNNNNNNNNNNNNNNNNNNNNNNNNNNNNNNNNNNNNNNNNNNNNNNNNNNNNNAATAGGCCTAGTACTTGCTGCAACAGGAAAATCCGCACAATTCAGCCTACACCCATNNNNNNNNNNNNNNNNNNNNNNNNNNNNNNNNNNNNNNNNNNNNNNNNNNNNNNNNNNNNNNNNNNNNNNNNNNNNNNNNNNNNNNNNNNNNNNNNNNNNNNNNNNNNNNNNNNNNNNNNNNNNNNNNNNNNNNNNNNNNNNNNNNNNNNNNNNNNNNNCATTATTCACAGCAATATGTGCCCTCACCCAAAATGATATCAAAAAAATCATTNNNNNNNNNACATCCAGCCAACTAGGCCTTATAATGGTAACAATCGGCATTAACCAAMCCTACCTGGCATTCCTTCATATCTGTACTCACGCCTTTTTCAAAGCTATACTATTTATATGCTCTGGCTCTATTATTCATAGCCTAAACGACGAGCAGGACATCCGAAAAATAGGAGGCCTATTCAAAGCAATANNNNNNNNNNNNNNNNNNNNNNNNNNNNNNNNNNNNNNNNNNNNNNNNNNNNNNNNNNNNNNNNNNNNNNNNNNNNNNNNNNNNATCATTGAATCTGCCAACACGTCTTATACCAACGCCTGAGCCCTYNNNNNNNNNNNNNNNNNNNNNNNNNNNNNNNNNNNNNNNNNNNNNNNNNNNNNNNNNNNNNNNNNNNNNNNNNNNNNNNNNNNNNNNNNNNNNNNNNNNNNNNNNNNNNNNNNNNNNNNNNNNNNNNNNNNNNNNNNNNNNNNNNNNNNNNNNNNNNNNNNNNNNNNNNNNNNNNNNNNNNNNNNNNNNNNNNNNNNNNNNNNNNNNNNNNNNNNNNNNNNNNNNNNNNNNNNNNNNNNNNNNNNNNNNNNNNNNNNNNNNNNNNNNNNNNNNNNNNNNNNNNNNNNNNNNNNNNNNNNNNNNNNNNNNNNNNNNNNNNNNNNNNNNNNNNNNNNNNNNNNNNNNNNNNNNNNNNNNNNNNNNNNNNNNNNNNNNNNNNNNNNNNNNNNNNNNNNNNNNNNNNNNNNNNNNNNNNNNNNNNNNNNNNNNNNNNNNNNNNNNNNNNNNNNNNNNNNNNNNNNNNNNNNNNNNNNNNNNNNNNNNNNNNNNNNNNNNNNNNNNNNNNNNNNNNNNNNNNNNNNNNNNNNNNNNNNNNNNNNNNNNNNNNNNNNNNNNNNNNNNNNNNNNNNKATCCTACTTAATTTCCACGAGTAATCTCTATAATAACCACAACACCAATCAACAAAGATCAANNNNNNNNNNNNNNNNNNNNNNNNNNNNNNNNNNNNNNNNNNNNAATTCCTATAGCTTCCTCACTAAAAAACCCGGAATCCCCAGTATCATAAATGACTCAATCCCCCAACCCATTAAACTTAAACACAATTTCAACCTCTTCATCTTTTAGCACATAATAAACCATCAAAAACTCTATCAAYNNNNNNNNNNNNNNNNNNNNNNNNNNNNNNNNNNNNNNNNNNNNNNNNNNNNNNNNNNNNNNNNNNNNNNNNNNNNNNNNNNNNNCAAAAACCACTATCATTCCTCCTAAATAAATTAAAAAGACCATCAACCCCNNNNNNNNNNNNNNNNNNNNNNNNNNNNNNNNNNNNNNNNNNNNNNNNNNNNNNNNNNNNNNNNNNNNNNNNNNNNNNNNNNNNNNNNNNNNNNNNNNNNNNNNNNNNNNNNNNNNNNNNNNNNNNNNNNNNNNNNNNNNNNNNNNNNNNNNNATTATTCTCGCATGGAATCTAACCACGACTAATGATATGAAAAACCATCGTTGTCATTCAACTACAAGAACATCAATGATCAATATCCGAAAAACTCACCCACTGATAAAAATTGTAAACAACGCATTCATTGACCTCCCAACCCCACCAAATATCTCATCATGATGAAACTTCGGCTCCCTCCTAGNNNNNNNNNNNNNNNNNNNNNNNNNNNNNNNNNNNNNNNNNNNNNNNNNNNNNNNNNNNNNNNNNNTAACAGCATTCTCCTCTGTCACTCATATTTGCNNNNNNNNNNNNNNNNNNNNNNNNNTWCGATACATACATGCAAACGGGGCATCAATATTCTTCATCTGCCTATTCATGCATGTAGGACGAGGCCTNNNNNNNNNNNNNNNNNNNNNNNNNNNNNNNNNNNNNNNNNNNNNNNNNNNNNNNNNNNNNNNNATAGCTACAGCATTCATAGGCTATGTCCTSCNNNNNNNNNNNNNNNNNNNNNNNNNNNNNNNNNNNNNNNNNNNNNNNNNNNNNNNNNNNNNNNNNNNNNGCACAAACCTAGTCGAATGAATCTGAGGGGGATTCTCCGTAGACAAAGCAACCCTCACCCGATTCTTCGCTTTCCACTTTATTCTCCCTTTTATCATTACTGCCCTCGCCATAGTACACCWNNNNNNNNNNNNNNNNACAGGCTCTAACAACCCCACAGGAATTTCATCAGACGCAGACAAAATCCCGTTCCATCCTTACTATACTATTAAAGNNNNNNNNNNNNNNNNNNNNNNNNNNNNNNNNNNNNNNNNNNNNNNNNNNNNNNNNNNNNNNNNNNNNNNNNNNNNNNNNNNNNNNNNNNNNNNNAAHCCRMTCAATACACCCCCTCACATCAAGCCCGAATGATATTTCTTATTTGCATACGCAATCCTCCGATCAATTCCCAATAAACTAGGAGGAGTTCTAGCCCTAATHKWNNNNNNNNNNNNNNNNNNNNNNNNNNNNNNNNNNNNNNNNNNNNNNNNNNNNNNNNNNNNNNNNNNNNNNNNNNNNNNNNNNATSTTCTGAATCTTAGTGGCAGACTTACTAACACTCACATGAATKNNNNNNNNNNNNNNNNNNNNNNNNNNNNNNNNNNNNNNNNNNNNNNNNNNNNNNNNNNNNNNNNNNNNNNNNNNNNNNNNNNNNNNNNNNNNNNNNNNNNNNGAAAACAAACTCCTAAAATGAAGACAAGTCTTTGTAGTACACTGAATACACTGGTCTTGTAAACCAGAGAAGGAGAGNNNN--NNNNNNNNNNNNNNNNNNNNNNNNNNNNNNNNNNNNNNNNNNNNNNNNNNNNNNNNNNNNNNNNNNNNNNNNNNNNNNN
ZMAMAM186 NNNNNNNNNNNNNNNN---NNNNNNNNNNNNNNNNNNNNNNNNNNNNNNNNNNNNNNNNNNNNNNNNNNNNNNNNNNNNNNNNCCAGCCTTCCTGTTAGCTCTCAATAGACCTACACATGCAAGCATCNNNNNNNNNNNNNN--NNNNNNNNNNNNNNNNNNNNNNNNNNNNNNNNNNNNNNNNNNNNNNNN-NNNNNNNNNNNNNNNNNNNNNNNNNNNNNNNNNNNCCCACGGGAAACAGCAGTGATAAAAATTAAGCCATGAACGAAAGTTTGACTAAGCCATATTGACTAGGGTTGGTAANNNNNNNNNNNNNNNNNNNNNNNNNNNNNNNNNNNNNNNNNNNNNNNNNNNCGGCGTNAAACGTGTTAAAGCGCCACATCAAATAGAGTTGAGTTTTAATTAAACTGTAAAAAGCCATAATTATAAWAAAAATAAACGACGAAAGTAACTCTACAACAGCTGACACACTATAGCTAAGACCCAAACTGGGATTAGATACCCCNNNNNNNNNNNNNNNNNNNNNNNNNNNNNNCAAAAACAAAATTATTCGCCAGAGTACTACCGGCAANNGCCYAAAACTCAAAGGACTTGGCGGTGCTTTATACCCTTCTNNNNNNNNNNNNNNNNNNNNNNNNNNNNNNNNNNNNNNNNNNNNNNNNNNNNNNNNNNNNNNNNNNNNNNNNNNNNNNNNNNNNNNNNNNNNNNNNNNNNNNNNNNNNNNNNNNNNNNNNNNNNNNNNNNNNNNNNNNNNNNNNNNNNNNNNNNNNNNNNNNNNNNNNNNNNNNNNNNNNNNNNNNNNNNNNNNNNNNNNNNNNNNNNNNNNNNNNNNNNNNNNNNNNNNNNNNNNNNNNNNNNNNNNNNNNNNNNNNNNNNNNNNNNNNNNNNNNNNNNNNNNNNNNNNNNNNNNNNNNNNNNNNNNNNNNNNNNNNNNNNN-NNNNNNNNNNNNNNN-NNNNNNNNNNNNNNNNNNNGAGAGGAGACAAGTCGTAACAAGGTAAGCATACTGGAAAGTGTGCTTGGACAAACCAAAACNNNNNNNNNNNNNNNNNNNNNNNNNNNNNNNNNNNNNNNNNNNNNNNNNNNNNNNNNNNNNNNNNNNNNNNNNNNNNN--NNNNNNNNNNNNNNNNNNNNNNNNNNNNNNNNNNNNNNNNNNNNNNNNNNNNNNNNNNNNNNNNNNNNNNNNNNNNNNNNNNNNNNNNNNNNNNNNNNNNNNNNNNNNNNNNNNNNNNNNNAAAG-AGAAAGTCAAAGTACAAAAAAGCAAAGATTAACCCTTGTACCTTTTGCATAATGAGTTAACGAGCAAAAAACTTAACAAAGCGAACTTTAGCTAAGTAACCCGAAACCAGACGAGCTACTTACGGACAGTTTACCAGAACCAACTCATCTATGTGGCAAAATAGTGAKNNNNNNNNNNNNNNNNNNNNNNNNNCCTAACGAGCCTGGTGATAGCTGGTTGTCCAGGAAATGAATCTTAGTTCAGCTNNNNNNNNNNNNNNNNNNNNNNNNNNNNNNNN-NNNNNNNNNNNNNNNNNNNNNNNNNNNNNNNNNNNNNNNNNNNNNNNNNAAAACCTTCACTAGAGAGTAAAATTTAACAACACCATAGTAGGCCTAAAAGCAGCCATCAATTAAGAAAGMGTTNNNNNNNNNNNNNNNNNNNNNNNNNNNNNNNNNNNNNN--NNNNNNNNNNNNNNNNNNNNNNNNNNNNNNNNNNNNNNNNNNNNNNNNNNNNNNNNNNNNNNNNNNNNNNNNNNNNNNNNNNNNNNNNNNNNNNNNNNNNNNNNNNNNNNNNNNNNNNNNNNNNNNNNNNNNNNNNNNNNNNNNNNNNNNNNNNNNNNNNNNNNNNNNNNNNNNNNNNNNNNNNNNNNNNNNNNNNNNNNNNNNNNNNNNNNNNNNNNNNNNTRAAAGGAACTCGGCAAACAC-AAACCCCSCCTGTTTACCAAAAACATCACCTCCAGCANNNNNNNNNNNNNNNNNNNNNNNNNNNNNNNNNNN-NNNNNNNNNNGGCCGCGGTATTCTGACCGTGCAAAGGTAGCATAATCATTTNNNNNNNNNNNNNNNNNNNNNNNNNNNNGCCACACGAGGGTTTTACTGTCTCTTACTTCAGATCAGTGAAATTGACCTCCCCGTGAAGAGGCGGGGATGAACTAACAAGACGAGAAGNNNNNNNNNNNNNNNNNNNNNNNNNNNNNNNN-NNNNNNNNNNNNNNNNNNNNNNNNNNNNNNNNNNNNNNNNNNNNNNNNNNNNNNNGKTGGGGTGACCTCGGAGAATAAAAAATCCTCCGAGCGATTTTAAAGACTAGACYTACAAGTNNNNNNNNNNNNNNNNNNNNNNNNNNNNNNNNNNNNNNNNNNNNNNNNNNNNNNNNAGGGATAACAGCGCAATCCTATTNNNGAGTCCATATCGACAATAGGGTTTACGACCTCGATGTTGGATCAGGACATCCYGATGGTGCAGCMGCTATYAAAGGTTCGTTTGTTCAACGATTAAAGTCCTACGTGATCTGAGTTCAGACCGGAGYAATCCAGGTCGGTTTCTATCTGTTATGTATTTNNNNNNNNNNNNNNNNNNNNNNNNNNNNNNNNNNNNNNNNNNNNNNNNNNNNNNNNNNNNNNNNNNNNNNNNNNNNNNNNNNNNNNNNNNNNNNWCCCNNNNNNNNNNNNNNNNNNNNNNNNNNNNNNNNNNNNNNNNNNNNNNNNNNNNNNNNNNNNNNNNNNNNNNNNNNNNNNNNNNNNNNNNNNNN-NNNNNNNNNNNNNNNNNNNNNNNNNNNNNNNNNNNNNNNNNNNNNNNNNNNNNNNNNNNNNNNNNNNNNNNNNNNNNNNNNNNNNNNNNNNNNNNNNNNNNNNNNNNNNNNNNNNNNNNNNNNNNNNNNNNNNNNNNNNNNNNNNNNNNNNNNNNNNNNNNNNNNNNNNNNNNNNNNNNNNNNNNNNNNNNNNNNNNNNNNNNNNNNNNNNNNNNNNNNNNNNNNNNNNNNNNNNNNNNNNNNNNNNNNNNNNNNNNNNNNNNNNNNNNNNNNNNNNNNNNNNNNNNNNNNNNNNNNNNNNNNNNNNNNNNNNNNNNNNNNNNNNNNNNNNNNNNNNNNNNNNNNNNNNNNNNNNNNNNNNNNNNNNNNNNNNNNNNNNNNNNNNNNNNNNNNNNNNNNNNNNNNNNNNNNNNNNNNNNNNNNNNNNNNNNNNNNNNNNNNNNNNNNNNNNNNNNNNNNNNNNNNNNNNNNNNNNNNNNNNNNNNNNNNNNNNNNNNNNNNNNNNNNNAGAACAAATATGACTAATCTTCCCAGCATGACCCCTAGCAATAATATGATTTATCTCAACACTAGCAGAAAHADVCCNNNNNNNNNNNNNNNNNNNNNNNNNNNNNNNNNNNNNNNNNNNNNNNNNNNNNNNNNNNNNNNNNNNNNNNNNNNNNNNNNNNNNNNNNNNNNNNNNNNNNNNNNNNNN-NNNNNNNNNNNNNNTCTTCACAACAACCCTATTCCTGGGAGCATTTCACAGCCCGTACATACCAGAACTTTACACTATTAACTTTACCATTNNNNNNNNNNNNNNNNNNNNNNNNNNNNNNNNNNNNNNNNNNNNNNNNNNNNNNNNNNNNNNNNNNNNNNNNNNNNNNNNNNNNNNNNNNNNNNNNNNNNNNNNNNNNNNNNNNNNNNNNNNNNNNNNNNNNNNNNNNNNNNNNNNNNNNNNNNNNNNNNNNNNNNNNNNNNNNNNNNNNNNNNNNNNNNNNNNNNNNNNNNNNNNNNNNNNNNNNNNNNNNNNNNNNNNNNNNNNNNNNNNNNNNNNNNNNNNNNNNNNNNNNNNNNNNNNNNNNNNNNNNNNNNNNNNNNNNNNNNNNNNNNNNNNNNNNNNNNNNGGTCAGCTAATTAAGCTATCNNNNNNNNNNNNNNNNNNNNNNNNNNNNNNNNNNNNNNNNNNNNNNNNNNNNNNNNNNNNNNNNNNNNNNNNNNNNNNNNNNNNNNNNNNNNNNNNNNNNNNNNNNNNNNNNNNNNNNNNNNNNNNNNNNNNNNNNNNNNNNNNNNNNNNNNNNNNNNNNNNNNNNNNNNNNNNNNNNNNNNNNNNNNNNNNNNNNNNNNNNNNNNNNNNNNNNNNNNNNNNNNNNNNNNNNNNNNNNNNNNNNNNNNNNNNNNNNNNNNNNNNNNNNNNNNNNNNNNNNNNNNNNNNNNNNNNNNNNNNNNNNNNNNNNNNNNNNNNNNNNNNNNNNNNNNNNNNNNNNNNNNNNNNNNNNNNNNNNNNNNNNNNNNNNNNNNNNNNNNNNNNNNNNNNNNNNNNNNNNNNNNNNNNNNNNNNNNNNNNNNNNNNNNNNNNNNNNNNNNNNNNNNNNNNNNNNNNNNNNNNNNNNNNNNNNNNNNNNNNNNNNNNNNNNNNNNNNNNNNNNNNNNNNNNNNNNNNNNNNNNNNNNNNNNNNNNNNNNNNNNNNNNNNNNNNNNNNNNNNNNNNNNNNNNNNNNNNNNNNNNNNNNNNNNNNNNNNNNNNNNNNNNNNNNNNNNNNNNNNNNNNNNNNNNNNNNNNNNNNNNNNNNNNNNNNNNNNNNNNNNNNNNNNNNNNNNNNNNNNNNNNNNNNNNNNNNNNNNNNNNNNNNNNNNNNNNNNNNNNNNNNNNNNNNNNNNNNNNNNNNNNNNNNNNNNNNNNNNNNNNNNNNNNNNNNNNNNNNNNNNNNNNNNNNNNNNNNNNNNNNNNNNNNNNNNNNNNNNNNNNNNNNNNNNNNNNNNNNNNNNNNNNNNNNNNNNNNNNNNNNNNNNNNNNNNNNNNNNNNNNNNNNCATGGCAATCACAGCACTATTAAACCTATATTTCTACATACGACTTACCTACTCTACCMNNNNNNNNNNNNNNNNNNNNNNNNNNNNNNNNNNNNNNNNNNNNNNNNNNNNNNNNNNNNNNNNNNNNNNNNNNNNNNNNNNNNNNNNNNNNNNNNNNNNNNNNNNNNNNNNNNNNNNNNNNNNNNNNTCAGTCCTAGAATAGGAGTTTAGGTTAAACAGACCAAGAGCCTTCAAAGCCNNNNNNNNNNNNNNNNNNNNNNNNNNNNNNNNNNNNNNNNNNNNNNNNNNNNNNNNNNNNNNNNNNNNNNNNNNNNNNNNNNNNNNNNNNNNNNNNNNNNNNNNNNNNNNNNNNNNNNNNNNNNNNNNNNNTTAGTTAACAGCTAAACACCCTAAACAACTGGCTTCAATCTACTTCTCCCGCCGCGAGAAAAAAAAGGCGGGAGAAGCCCCGGCAGRW-TTGAAGCTGCTTCTTCGAANNNNNNNNNNNNNNNNNNNNNNNNNNNNNNNNNNNNNNNNNNNNNNNNNNNNNNNNNNNNNNNNNNNNNNNNNNNNNNNNNNNNNNNNNNNNNNNNNNNNNNNNNNNNCMYCAACCGCTGACTATTTTCAACTAACCATAAAGATATCGGCACCCTATANNNNNNNNNNNNNNNNNNNNNNNNNNNNNNNNNNNNNNNNNNNNNNNNNNNNNNNNNNNNNNNNNNNNNNNNNNNNNNNNNNNNNNNNNNNNNNNNNNNNNNNNNNNNNNNNNNNNNNNNNNNNNNNNNNNNNNNNNNNNNNNNNNNNNNNNNNNNNNNNNNNNNNNNNNNNNNNNNNNNNNNNNNNNNNNNNNNNNNNNNNNNNNNNNNNNNNNNNNNNNNNNNNNNNNNNNNNNNNNNNNNNNNNNNNNNNNNNNNNNNNNNNNNNNNNNNNNNNNNNNNNNNNNNNNNNNNNNNNNNNNNNNNNNNNNNNNNNNNNNNNNNNNNNNNNNNNNNTCTAGCAGGCAACCTAGCCCATGCAGGAGCCTCAGTGGATCTCACCATTTTCTCTCTACANNNNNNNNNNNNNNNNNNNNNNNNNNNNNNNNNNNNNNNNNNNNNNNNNNNNNNNNNNNNNNNNNNNNNNNNNNTAACACAATATCAAACACCCTTATTCGTGTGATCCGTATTAATTACTGCCGTATTACTACTCCTNNNNNNNNNNNNNNNNNNNNCCGGCATTACAATACTACTAACGGACCGAAATCTAAATACTACCTTCTTTGATCCAGNNNNNNNNNNNNNNNNNNNNNNNNNNNNNNNNNNNNNNNNNNNNNNNNNNNNNNNNNNNNNNNNNNNNNNNNNNNTACCCGGATTCGGAATAATTTCTCACATCGTGACCTATTATTCAGGGAAAAAARANNNNNNNNNNNNCATGGGAATAGTATGAGCTATAATATCAATCGGGTTCCTAGGGTTTATCGTATGGGCTCATCACATATTCACAGTCGNNNNNNNNNNNNNNNNNNNNNNNNNNNNNNNNNNNNCCACCATAATTATTGCTATCCCAACCGGAGTAAAAGTCTTCAGCTGATTAGCAACACTTCATGGGGGTAACGTTAANNNNNNNNNNNNNNNNNNNNNNNNNNNNNNNNNNNNNNNNNNNNNNNNNNNNNNNNNNNNNNNNNNNNNNNNNNNNNNNNNNNNNNNNNNNNNNNNNNNNNNNNNNNNNNNNNNNNNNNNNNNNNNNNNNNNNNNNNNNNNNNNNNNNNNNNNNNNNNNNNNNNNNNNNNNNNNNNNNNNNNNNNNNNNNNNNNNNNNNNNNNNNNNNNNNNNNNNNNNNNNNACATGAGCCAAAATCCACTTCGCAATTATATTTGTAGGCGTAAACATAACTNNNNNNNNNNNNNNNNNNNNNNNNNNNNNNNNNNNNNNNNNNNNNNNNNNNNNNNNNNNNNNNNNNNNNNNNNNNNNNNNNNNNNNNNNNNNNNNNNNNNNNNNNNNNNNNNNNNNNNNGGTAATACTAATAGTTTTCATCATCTGAGAGGCATTCGCATCCAAACGGGAAGTCCTAACTGTGGACCTAACTACAANNNNNNNNNNNNNNNNNNNNNNNNNNNNNNNNNNNNNNNNNNNNNNNNNNNNNNNNNNNNNNNNNNNNNNNNNNNNNNNNNNNNAGGAGTCGAACCCCCTACAATTGGTTTCAAGCCAACACCATAACCACTATGTCTTTCNNNNNN-NNNNNNNNNNNNNNNNNNNNNNNNNNNNNNNNNNNNNNNNNNNNNNNNNNNNNNNNNNNNNNNNNNNNNNNNNNNNNNNNNNNNNNNNNNNNNNNNNNNNNNNNNNNNNNNNNNNNNNNNNNNNNNNNNNNNNNNNNNNNNNNNNNNNNNNNNNNNNNNNNNNNNNNNNNNNNNNNNNNNNNNNNNNNNNNNNNNNNNNNNNNNNNNNNNNNNNNNNNNNNNNNNNNNNNNNNNNNNNNNNNNNNNNNNNNNNNNNNNNNNNNNNNNNNNNNNNNNNNNNNNNNNNNNNNNNNNNNNNNNNNNNNNNNNNNNNNNNNNNNNNNNNNNNNNNNNNNNNNNNNNNNNNNNNNNNNNNNNNNNNNNNNNNNNNNNNNNNNNNNNNNNNNNNNNNNTACGAATACACGGATTATGWAGACCTAAGCTTCGACTMCTATATAATTCCAACNNNNNNNTTAAAACCAGGGGAACTGCGACTACTAGAAGTAGANNNNNNNNNNNNNNNNNNNNNNNNNNNNNNNNNNNNNNNNNNNNNNNNNNNNGAAGACGTATTGCACTCATGAGCASTGCCCTCTTTAGNNNNNNNNNNNNNNNNNNNNNNNNNNNNNNNNNNNNNNNNNNNNNNTWTATCAACCCGACCAGGACTATACTACGGTCAATGCTNNNNNNNNNNNNNNNNNNNNNNNNNNNNNNNNNNNNNNNNNNNNNNNNNNNNNNNNNNNNNNNNNNNNNNNNNNNNNNNNNNNNNNNNNNNNNNNNNNNNNNNNNNNNNNNNNNNNNNNNNNNNNNNNNNNNNNNNNNNNNNNNNNNNN---NNNNNNNNNNNNNNNNNNNNNNNNNNNNNNNNNNNNNNNNNNNNNNNNNNNNNNNNNNNNNNNNNNNNNNNNNNNNNNNNNNNNNNNNNNNNNNNNNNNNNNNNNNNNNNNNNNNNNNNNNNNNNNNNNNNNNNNNNNNNNNNNNNNNNNNNNNNNNNNNNNNNNNNNNNNNNNNNNNNNNNNNNNNNNNNNNNNNNNNNNNNNNNNNNNNNNNNNNNNNNNNNNNNNNNNNNNNNNNNNNNNNNNNNNNNNNNNNNNNNNNNNNNNNNNNNNNNNNNNNNNNNNNNNNNNNNNNNNNNNNNNNNNNNNNNNNNNNNNNNNNNNNNNNNNNNNNNNNNNNNNNNNNNNNNNNNNNNNNNNNNNNNNNNNNNNNNNNNNNNNNNNNNNNNNNNNNNNNNNNNNNNNNNNNNNNNNNNNNNNNNNNNNNNNNNNNNNNNNNNNNNNNNNNNNNNNNNNNNNNNNNNNNNNNNNNNNNNNNNNNNNNNNNNNNNNNNNNNNNNNNNNNNNNNNNNNNNNNNNNNNNNNNNNNNNNNNNNNNNNNNNNNNNNNNNNNNNNNNNNNNNNNNNNNNNNNNNNNNNNNNNNNNNNNNNNNNNNNNNNNNNNNNNNNNNNNNNNNNNNNNNNNNNNNNNNNNNNNNNNNNNNNNNNNNNNNNNNNNNNNNNNNNNNNNNNNNNNNNNNNNNNNNNNNNNNNNNNNNNNNNNNNNNNNNNNNNNNNNNNNNNNNNNNNNNNNNNNNNNNNNNNNNNNNNNNNNNNNNNNNNNNNNNNNNNNNNNNNNNNNNNNNNNNNNNNNNNNNNNNNNNNNNNNNNNNNNNNNNNNNNNNNNNNNNNNNNNNNNNNNNNNNNNNNNNNACAYAATGACACACCAAACGAATGCTTACCACATAGTAAACCCAAGCCNNNNNNNNNNNNNNNNNNNNNNNNNNNNNNNNNNNNNNNNNNNNNNNNNNNNNNNNNNNNNNNNNNNNNNNNNNNNNNNNNNNNNNNNNNNNNNNNNNNNNNNNNNNNNNNNNNNNNNNNNNNNNNNNNNNNNNNNNNNNNNNNNNNNNNNNNNNNNNNNNNNNNNNGATMTTCCTGCCGTCCAAAAAGGCCTTCGCTACGGAATAATCTTATTTATCATCTCAGAAGTTTTATTCTTTACCNNNNNNNNNNNNNNNNNNNNNNNNNNNNNNNNNNNNNNNNNNNNNNNNNNNNNNNNNNNNNNNNNNNNNNNNNNNNNNNNNNNNNNNNNNNNNNNNNNNNNNNNNNNNNNNNNNNNNNNNNNNNNNNNNNNNNNNNNNNNNNNNNNNNNNNNNNNNNNNNNNNNNNNNNNNNNNNNNNNNNNNNNNNNNNNNNNNNNNNNNNNNNNNNNNNNNNNNNNNNNNNNNNNNNNNNNNNNNNNNNNNNNNNNNNNNNNNNNNNNNNNNNNNNNNNNNNNNNNNNNNNNNGGAGTCTATGGCTCAACCTTCTTCGTAGCCACGGGATTCCACGGCCTCCATGTAATCATTGGATNCACCTTCTTAATCGTCTGCTTCTTCCGCCAACTAAAATTCCACTTTACCTCTAGCCACCACTTTRGCTTTGAAGATGCTGCCTGATATTNACATTTCGTAGACGTAGTATGACTTTTCCTCTATGTCTCTATNNNNNNNNNNNNNNNNNNNNNNNNNNNNNNNNNNNNNNNNNNNNNNNNNNNNNNNNNNNNNNNNNNNNNNNNNNNNNNNNNNNNNNNNNNNNNNNNNNNNNNNNNNNNNNNNNNNNNNCACACTAACTACACTACTCGTCATCATTGCATTCTGACTTCCACAGTTAAATNNNNNNNNNNNNNNNNNNNNNNNNNNNNNNNNNNNNNNNNNNNNN--NNNNNNNNNNNNNNNNNNNNNNNNNNNNNNNNNNNNNNNNNNNNNNNNNNNNNNNNNNNNNNNNNNNNNNNNNNNNNNNNNNNNNNNNNNNNNNNACCATGAGCCTCACAAACAACTAACCTAAACACAATACTCACCATAGCCCTCCTCCTAATCTNNNNNNNNNNNNNNNNNNNNNNNNNNNNNNNNNNNNNNNNNNNNNNNNNNNNNNNNNNNNNNNNNNNNNNNNNNNNNNNNNNNNNNNNNNNNNNNNNNNNNNNNNNNNNNNNNNNNNNNNNNNNNNNNNNNNNNNNNNNNNNNNNNNNNNNNNNNNNNNNNNNNNNNNNNNNNNNNNNNNNNNNNNNNNNNNNNNNNNNNNNNNNNNNNNNNNNNNNNNNNNNNNNNNNNNNNNNNNNNNNNNNNNNNNNNNNNNNNNNNNNNNNNNNNNNNNNNNNNNNNNNNNNNNNNNNNNNNNNNNNNNNNNNNNNNNNNNNNNNNNNNNNNNNNNNNNNNNNNNNNNNNNNNNNNNNNNNNNNNNNNNNNNNNNNNNNNNNNNNNNNNNNNNNNNNNNNNNNNNNNNNNNNNNNNNNNNNNNNNNNNNNNNNNNNNNNNNNATCCCCACAATAATGCTTATACCCCTAACCTGATTATCAAAAAAWANNNNNNNNNNNNNNNNNNNNNNNNTTCACAGCCTACTAATTAGCCTCACAAGTCTGCTCCTTATAAACCAATTCAACNNNNNNNNNNNNNNNNNNNNNNNNNNNNNNNNNNNNNNNNNNNNNNNNNNNNNNNNNNNNNNNNNNNNNNNNNNNNNNNNNNNNNNNNNNNNNNNNNNNNNNNNNNNNNNNNNNNNNNNNNNNNNNNNNNNNNNNNNNNNNNNNNNNNNNNNNNNNNNNNNNNNNNNNNNNNNNNNNNNNNNNNNNNNNNNNNNNNNNNNNNNNNNNNNNNNNNNNNNNNNNNNNNNNNNNNNNNNNNNNNNNNNNNNNNNNNNNNNNNNNNNNNNNNNNNNNNNNNNNNNNNNNNNNNNNNNNNNNNNNNNNNNNNNNNNNNNNNNNNNNNNNNNNNNNNNNNNNNNNNNNNNNNNNNNNNNNNNNNNNNNNNNNNNNNNNNNNNNNNNNNNNNNNNNNNNNNNNNNNNNNNNNNNNNNNNNNNNNNNNNNNNNNNNNNNNNNNNNNNNNNNNNNNNNNNNNNNNNNNNNNNNNNNNNNNNNNNNNNNNNNNNNNNNNNNNNNNNNNNNNNNNNNNNNNNNNNNNNNNNNNNNNNNNNNNNNNNNNNNNNNNNNNNNNNNNNNNNNNNNNNNNNNNNNNNNNNNNNNNNNNNNNNNNNNNNNNNNNNNNNNNNNNNNNNNNNNNNNNNNNNNNNNNNNNNNNNNNNNNNNNNNNNNNNNNNNNNNNNNNNNNNNNNNNNNNNNNNNNNNNNNNNNNNNNNNNNNNNNAACGGACCTAAAATCACTCATTGCATACTCCTCCGTCNNCCACATAGHANNNNNNNNNNNNNNNNNNNNNNNNNNNNNNNNNNNNNNNNNNNNNNNNNNNNNNNNNNNNNNNNNNNNNNNNNNNNNNNNNNNNNNNNNNNNNNNNNNNNNNNNNNNNNNTAACTACGAACGAATCCACAGCCGCACAATAATTCTAGCCCGCGGHTTANNNNNNNNNNNNNNNNNNNNNNNNNNNNNNNNNNNNNNNNNNNNNNNNNNNNNNNNNNNNNNNNNNNNNNNNNNNNNNNNNNNNNNNNNNNNNNNNNNNNNNNNNNNNNNNNNNNNNNNNNNNNNNNNNNNNNNNNNNNNNNNNNNNNNNNNNNNNNNNNNNNNNNNNNNNNNNNNNNNNNNNNNNNNNNNNNNNNNNNNNNNNNNNNNNNNNNNNNNNNNNNNNNNNNNNNNNNNNNNNNNNNNNNNNNNNNNNNNNNNNNNNNNNNNNNNNNNNNNNNNNNNNNNNNNNNNNNNNNNNNNNNNNNNNNNNNNNNNNNNNNNNNNNNNNNNNNNNNNNNNNNNNNN-NNNNNNNNNNNNNNNNNNNNNNNNNNNNNNNNNNNNNNNNNNNNNNNNNNNNNNNNNNNNNNNNNNNNNNGATCTGCTAATTC-TGCGCCTCCATGCCTAACAACATGGCTTTTTCAAACTTTTAAAGGATAGCAGTTATCCGTNNNNNNNNNNNNNNNNNNNNNNNNNNNNNNNNNNNNNNNNNNNNNNNNNNNNNNNNNNNNNNNNNNNNNNNNNNNNNNNNNNNNNNNNNNNNNNNNNNNNNNNNNNNNNNNNNNNNNNNNNNNNNNNNNNNNNNNNNNNNNNNNNNNNNNNNNNNNNNNNNNNNNNNNNNNNNNNNNNNNNNNNNNNNNNNNNNNNNNNNNNNNNNNNNNNNNNNNNNNNNNNNNNNNNNNNNNNNNNNNNNNNNNNNNNNNNNNNNNNNNNNNNNNNNNNNNNNNNNNNNNNNNNNNNNNNNNNNNNNNNNNNNNNNNNNNNNNNNNNNNNNNNNNNNNNNNNNNNNNNNNNNNNNNNNNNNNNNNNNNNNNNNNNNNNNNNNNNNNNNNNNNNNNNNNNNNNNNNNNNNNNNNNNNNNNNNNNNNNNNNNNNNNNNNNNNNNNNNNNNNNNNNNNNNNNNNNNNNNNNNNNNNNNNNNNNNNNNNNNNNNNNNNNNNNNNNNNNNNNNNNNNNNNNNNNNNNNNNNNNNNNNNNNNNNNNNNNNNNNNNNNNNNNNNNNNNNNNNNNNNNNNNNNNNNNNNNNNNNNNNNNNNNNNNNNNNNNNNNNNNNNNNNNNNNNNNNNNNNNNNNNNNNNNNNNNNNNNNNNNNNNNNNNNNNNNNNNNNNNNNNNNNNNNNNNNNNNNNNNNNNNNNNNNNNNNNNNNNNNNNNNNNNNNNNNNNNNNNNNNNNNNNNNNNNNNNNNNNNNNNNNNNNNNNNNNNNNNNNNNNNNNNNNNNNNNNNNNNNNNNNNNNNNNNNNNNNNNNNNNNNNNNNNNNNNNNNNNNNNNNNNNNNNNNNNNNNNNNNNNNNNNNNNNNNNNNNNNNNNNNNNNNNNNNNNNNNNNNNNNNNNNNNNNNNNNNNNNNNNNNNNNNNNNNNNNNNNNNNNNNNNNNNNNNNNNNNNNNNNNNNNNNNNNNNNNNNNNNNNNNNNNNNNNNNNNNNGGCCTTATAATAGTAACAATCGGCATTAACCAACCCTACCTGNNNNNNNNNNNNNNNNNNNNNNNNNNNNNNNNNNNNNCTATACTATTTATATGCTCTGGCTCTATTATTCATAGCCTAAACGACGANNNNNNCATCCGAAAAATAGGAGGCCTATTCAAAGMAATACCATTTACCACAACAGCCCTMATTATTGGCAGCCTCGCACTCACAGGAANNNNNNNNNNNNNNNNNNNNNNNNNNNNNNNNCTHATCATTGAATCTGCCAACACGTCTTATACCAACGCCTGAGNNNNNNNNNNNNNNNNNNNNNNNNNNNNNNNNNNNNNNNTCTACAGCACACGCATCATTTTCTTTGCACTACTTGGACAACCTCGATTCTCAACCCTTATCTCCATTAACGAAAATNNNNNNNNNNNNNNNNNNNNNNNNNNNNNNNNNNNNNNNNNNNNNNNNNNNNNNNNNNNNNNNNNNNNNNNNNNNNNNNNNNNNNNNNNNNNNNNNNNNNNNNNNNNNNNNNNNNNNNNNNNNNNNNNNNNNNNNNNNNNNNNNNNNNNNNNNNNNNNNNNNNNNNNNNNNNNNNNNNNNNNNNNNNNNNNNNNNNNNNNNNNNNNNNCATCAAACGCCTTTAAATTCTCCAACCTACTAGGTTATTACCCCACAATTATACACCGACWNNNNNNNNNNNNNNNNNNNNNNNNNNNNNNNNNNNNNNNNNNNNNNNNNNNNNNNNNNNNNNNNNNNNNNNCCATCCTACCAAAAACCATCTCATCTATCCAAATAAAAGCATCCGTTATAATTACAAACCAAWAAGGCCTAATCAAGTTATATTTNNNNNNNNNNNNNNNNNNNNNNNNNNNNNNNNNNNNNNNNNNNNNNNNNNNNNNNNNNNNNNNNNNNNNNNNNNNNNNNNNNNNNNNNNNNNNNNNNNNNNNNNNNNNNNNNNNNNNNNNNNNNNNNNNNNNNNNNNNNNNNNNNNNNNNNNNNNNNNNNNNNNNNNNNNNNNNNNNNNNNNNNNNNNNNNNNNNNNNNNNNNNNNNNNNNNNNNNNNNNNNNNNNNNNNNNNNNNNNNNNNNNNNNNNNNNNNNNNNNNNNNNNNNNNNNNNNNNNNNNNNNNNNNNNNNNNNNNNNNNNNNNNNNNNNNNNNNNNNNNNNNNNNNNNNNNNNNNNNNNNNNNNNNNNNNNNNNNNNNNNNNNNNNNNNNNNNNNNNNNNNNNNNNNNNNNNNNNNNNNNNNNNNNNNNNNNNNNNNNNNNNNNMCCAAAATTCAACACAATACCACACCCAACCCCACCACTCACAATTAACCCTAACCCCCCANNNNNNNNNNNNNNNNNNNNNNNNNNNNNNNNNNNNNNNNNNNNNNNNNNNNNNNNNNNNNNNNNNNNNNNNNNNNNNNNNNNNNNNNNNNNNNNNNNNNNNNNNNNNNNNNNNNNNNNNNNNNNNNNNNNNNNNNNNNNNVMTNNAAGAACATCAATGATCAATATCCGAAAAACTCACCCACTGATAAAAATTGTAAACAACGCATTCATTGACCTCCCAACCNNNNNNNNNNNNNNNNNNNNNNNNNNNNNNNNNNNNNNNNNNNNNNNNNNNNNNNNNNNNNNNNNNNNNNNNNNNNNNNNNNNNNNNNNNNNNNNNNNNNNNNNNNNNNNNNNNNNNNNNNNCTCTGTCACTCATATTTGCCGAGATGTCAACTACGGCTGAATCATTCGATACATACATGCANNNNNNNNNNNNNNNNNNNNNNNNNNNNNNNNNNNNNNNNNNNNNNNNNNNNNNNNNNNNNNNNNNNNNNNNNNNNNNNNNNNNNNNNNNNNNNNNNNNNNNNNNNNNNNNNNNNNNNWAGCTACAGCATTCATAGGCTATGTCCTGCCATGAGGACAAATATCATTCTGAGGAGCAACGGTCATCACTAATCTNNNNNNNNNNNNNNNNNNNNNNNNNNNNNNNNTAGTCGAATGAATCTGAGGGGGATTCTCCGTAGACAAAGCAACCCTCACCCGATTCTTCGCTTTCCACTTTATTCNNNNNNNNNNNNNNNNNNNNNNNNNNNNNNNNNNNNNNNNNNNNNNNNNNNNNNNNNNNNNNNNNNNNNNNNNNNNNNNNNNNNNNNNNNNNNNNNNNNNNNNNNNNNNNNNNNNNNNNNNNNNNNNNNNNNNNNNNNNNNNNNNNNNNNNNNNNNNNNNNNNNNNNNNNNNNNNNNNNNNNNNNNNNNNNNNNNNNNNNNNNNNNNNNNNNNNNNNNNNNNNNNNNNNNNNNNNNNNNNNNNNNNNNNNNNNNNNNNNNNNNNNNNNNNNNNNNNNNTACGAAATCCTCCGATCAATTCCCAATAAACTAGGAGGAGTTCTAGCCCTAATCTTCTCANNNNNNNNNNNNNNNNNNNNNNNNNNNNNNNNNNNNNNNNNNNNNNNNNNNNNNNNNNNNNNNNNNNNNNNNNNNNNNNNNNNNNNNNNNNNNNNNNNNNNNNNNNNNNNNNNNACATGAATYGGAGGRCAACCAGTTRANNNNNNNNNNNNNNNNNNNNNNNNNNNNNNNNNNNNNNNNNNNNNNNNNNNNNNNNNNNNNNNNNNNNNNNNNNNNNNNNNNNNNNNNNNNNNNNNNNNNNNNNNNNNNNNNNNNNNNNNNNNNNNNNNNNNNNNNNNNNNNNNNNNNNNNNNNNNNNNNNNNNNN--NNNNNNNNNNNNNNNNNNNNNNNNNNNNNNNNNNNNNNNNNNNNNNNNNNNNNNNNNNNNNNNNNNNNNNNNNNNNNNN
GLAHMZ488 GTTAATGTAGCTTAAA---TAAAGCAAGGCACTGAAAATGCCTAGATGAGTACATCATACTCCATAAACATATAGGTTTGGTCCCAGCCTTCCTGTTAGCTCTCAATAGACCTACACATGCAAGCANNNNNNNNNNNNNNNN--NNNNNNNNNNNNNNNNNNNNNNNNNNNNNNNNNNNNNNNNNNGCACAC-TACTRGTAGCTCATGACACCTTGCTTAGCCACACCCCCACGGGAAACAGCAGTGATAAAAATTAAGCCATGAACGAAAGTTTGACTAWNNNATATTGACTAGGGTTGGTAAATCTCGTGCCAGCCACCGCGGTCATACGATTAACCCNNNNNNNNNNNNNNNNNNNNNNNNNNNNNNNNNNNNNNNNNNNNNNNNNNAGTTGAGTTTTAATTAAACTGTAAAAAGCCATAATTATAATAAAAATAAACGACGAAAGTAACTCTACAACAGCTGACACANNNNNNNNNNNNNNNNNNNNNNNNNNNNNNNNNNNNNNNNNNNNAGCCCTAAACATAAATAATTATAAAAACAAWMTTATTCGCCAGAGTACTACCGGCAACGGCCCAAAACTCAAAGGACTTGGCGGTGCTTTATACCCTTCTAGAGGAGCCTGTTCTGTAATCGATAAACCCCGATAAACCTCACCAATCCTTGCTAATACAGTMTATANNNNNNCATCTTCAGCAAACCCTAAAAAAGGAATAAAAGTAAGCATAATCATTACACATAAAANNNNNNNNNNNNNNNNNNNNNNNNNNNNNNNNNNNNNNNNNNNNNNNNNNNNNNNNNNNNNNNNNNNNNNNNNNNNNNNNNNNNNNNNNNNNNNNNNNNNNNNNNNNNNNNNNNNNNNNNNNNNNNNNNNNNNNNNNNNNNNNNAGGCCATGAAGCACGCACACACCGCCCGTCACCCTCCTCAAGTAATTAC-ATGCACCTAAACTTA-TTACACGCACCRNNNNNNNNNNNNNNNACNNNNNNNNNNNNNNNNNNNNNNNNNNNNNNNNNNNNNNNNNNNNNNNNNNNNNNNCTTAAATAAAGCATCTAGTTTACACCTAGAAGATTTCATACCATATGAATGTTTTGAACCACACCTAGCCCAAA--CTTCCACTTTCTAGTATAANAACCAGANCAAAATAAAATAAAACATTTATTTCAATTTAAAGTATAGGAGATAGAAATTCTAAATATGGCGCTATAGAAAAAGTACCGTAAGGGAACGATGAAAG-AGAAAGTCAAAGTACAAAAAAGCAAAGATTAACCCTTGTACCTTTTGCANNNNNNNNTAACGAGCAAAAAACTTAACAAAGCGAACTTTAGCTAAGTAANCCGAAACNNNNNNNNNNACTTACGGACAGTTTACCAGAACCAACTCATCTATGTGGCAAAATAGTGAGAAGATCCATAAGTAGAGGTGACACGNNNNNNNNNNNNNNNNNNNNNNNNNNNNNCAGGAAATGAATCTTAGTTCAGCTTTAAAGATACCAAAAATACAAACAGATCCCNN-NNNNNNNNTAAWAGCTAGYNNNNNNNNNNNNNNNNNTTTANNNNNNNNNNNNNNNNNNNNNAGAGAGTAAAATTTAACAACACCNNNNNNNNNNNNNNNNNNNNNNNNNNNNNNNNNNNNNNNNNNNNNNAACAATAACAACGATATTGATCCCAGCAGTA--AACAATCAACTCCTAGCCATAATACTGGACTATTCTATAACAAAATAGAAGCAATNNNNNNNNNNNNNNNNNNNNNNNNTATTTTCTCCCCGCACAAGTTTAAATCAGTACCTGATAGTATACTGATTATTAACAGTAGATCAATATAACCCAACAATTAATAGCTTATCAATCTTACNNNNNNNNNNNNNNNNNNNNNNNNNNNNNNNNNNNNNNNNNNNNNNNNNNNNNNNNNNNNNNNNN-NNNNNNNNNNNNNNNNNNNNNNNNNNNNNNNNNNNNNNNNNNNNNNNNNNNNNNNNNNNNNNNNNNNNNNNN-NNNNNNNNNNNNNNNNNNNNNNNNNNNNNNNCAAAGGTAGCATAATCATTTGTTCTCTAAATAAGGACTTGTATGAATGGCCACACGAGGGTTTTACTGTCTCTTACTTCCGATCAGTGAAATTGACCTCCCCGTGAAGAGGCGGGGATGAACTAACAAGACGANNNNNNNNNNNNNNNNNNNNNNNNNNNNATCCAAAG-AAAACAAACTCAATCACCAAGAGATAAAAACACTCTTTATGGGTTAGCNNNNNNNNNNNNNNNNNNNNNNNNNNNNNNNNNNNNNNNNNNNNNNNNNNNAAGACTAGACCTACARGTCAAACCAAATTATCGCTTATTGANNNNNNNNNNNNNNNNWCSGAAYAAGTTACCCTAGGGATAACAGCGCAATCCTATTCAAGAGTCCATATCGACAATAGGGTTTACGACCTCGATGTTGGATCAGGACATCCCGATGGTGCAGCCGCTATCAAAGGTTCGTTTGTTYNNNNNNNNNNNNNCTACGTGATCTGAGTTCAGACCGGAGCAATCCAGGTCGGTTTCTATCTGTTATGTATTTCTCCCARTACGRAAGGACAAGAGAAATGNNNNNNNNNNNNNNNNNNNNNNNNNNNNNAATTAATGACCTTATCTCAATTAACCTNACAGACAACTCCCGCCCTAGAAAAGGGCCCAGTTAAGGTGGCAGAGCCCGGTAATTGCGTAAAACTTAAACCTTTATACTCAGAGATTCAAATTCTCTCCTTAAC-AAATGTTCATAATTANNNNNNNNNNNNNNNNNNNNNNNNNNNNNCTAGMCGTAGCCNNNNNNNCACTANNNNNNNNNNAAATNNNNNNNNNNNNNNNNNNNNNNNNNNNNNNNNNNNNNNNNNNCCCGTACGGCCTACTTCAACCCATCGCCGATGCAATTAAACTTTTCACTAAAGAACCCTTWNNNNNNNNNNNNNNNNNNNNNNNNNNNNNNNNNNNNNNNNNNNNNNNNNNNNNNNNNNNNNNNNNNNNNNNNNNNNNNNNNNNNNNNNNNNNNNNNNNNNNNNNNNNNNNNNNNNNNNNNNNNNNNNNNNNNNNNNNNNNNNNNNNNNNNNNNNNNNNNNNNNNNNNNNNNTCAGGCTGAGCTTCCAACTCAAAATACGCCCTCATCGGAGCCCTACGAGCAGTAGCACAAACAATCTCATANNNNNNNNNNNNNNNNNNNNNNNNNNNNNNNNNNNNNCTAAWAAACGGATCCTTCACTCTTTCCACATTAATTATCACACAAGAACAAATATGACTAATCTTCCCAGCATGACCCYTAGCAATAATATGATTTATCTCAACACTAGCAGAAACAAACCGAGCACCATTTGACCTCMNCGAAGGAGAATCAGAACTGGTCTCAGGCTTTAACGTGGAATACGCAGCAGGGCCCTTCGCCCTATTTTTTATAGCAGAATATGCTAACATNBATCRKAANNNNNNNNNNNNNNNNAACCNNNNNNNNNNNNNNNNNNNNNNNNCCGTACATACCAGAACTTTACACTATCAACTTTACCATTAAATCTTTACTACTCACAATTACNNNNNNNNNNNNNNNNNNNNNNNNNNNNNNNNNNNNNNNNNNNNNNNNNNNNNNNNNNNNNNNNNNNNNNNNNNNGCCCCTAACACTAGCCCTATGCATATGGCACGTCTCCATGCCCATTCTCCTANNNNNNNNNNNNNNNNNNNNNNNNNNNNNNNNNNNNNNNNNNNNNNNNNNNNNNNAGAGTAAATAATAGAGGTCTAAACCCTCTTATTTCTAGAACTATAGGAATTGAACCTAATCCTAAGAACCCAAAACTCTTCGNNNNNNNNNNNNNNNNNNNNNNNNNNNNNNNNNNNNNNNNNNNNNNNNNNNNNNNNNNNNNNNNNNNNNNNNNNNNNNNNNNNNNNNNNNNNNNNNNNNNNNNNNNNNNNNNNNNNNNNNNNNNNNNNNNNNNNNNNNNNNNNNNNNNNNNNNNNNNNNNNNNNNNNNNNNNNNNNNNNNNCTGAATTGGATTCGAGATAAANNNNNTTGCTATTATCCCCATTATAATAAAAAAATATAACCCACGAGCCACAGAAGCATCAACCAAATATTTCCTAACTCAATCAACAGCTTCCATANNNNNNNNNNNNNNNNNNNNNNNNNNNNNNNNNNNNNNNNNNNNNNNNNNNNNNNNNNNNNNNNNNNNNNNNNNNNNNNNNNNNNNNNNNNNNNNNNNNNNNNNNNNNNNNNNNNNNNNNNNNNNNNNNNNNNNNNNNNNNNNNNNNNNNNNNNAAGGCATCTCCCTGCACTCAGGCCTAATTCTACTTACATGACAAAMACNNNNNNNNNNNNNNNNNNNNNNNNNNNNNNNNNNNNNNNNNNNNNNNNNNNNNNNNNNNNNNNNNNNNNNNNNNNNNATCATGGTAGGAGGMTGGGGAGGACTAAATCAAACCCAACTACGAAAAATTATAGCCTACTCATCAATCGCCCACATGGGCTGAATAACAGCNNNNNNNNNNNNNNNNNNNNNNNTAACATTACTAAACTTAATCATCTACATCATCATAACCACCGCCATATTTACACTATTTATAGCCAACTCAACCAMNNNNNNNNNNTCACTATCCCATACATGAAATAAAGCANNNNNNNNNNNNNNNNNNNNNNNNNNNNNNNNNNNNNNNNNNNNNNNNNNNNNNNNNNNNNNNNNNNNNNNNNNNNNNNNNNNNNNNNNNNNNNNNNNNNNNNNNNNNNNNNNNNNNNNNNNNNNNNNNNNNNNNNNNNNNNNNNNNNNNNNNNNNNNNNNNNNNNNNNNNNNNNNNNCCTACTCTACCGCACTTACAATATTTCCCTCCANNNATAACATAAAAATAAAATGACAGTTTTCTATCACAAAANNNNNNNNNNNNNNNNNNNNNNNNNNNNNNNNNNNNNNNNNNNNNNNNNNNNNNNNNNNNNNNNNNNNNNNNNNNNNNNNNNNNNNNNNNNNNNNNNNNNNNNNNNNNNNNNNNNNNNNNNNNNNNNNNNNNNNNNNNNNNNNNNNNNNNNNNNNNNNNNNNNNNNNNNNNNNNNNNNNNNNNNNNNNNNNNNNNNNNNNNNNNNNNNNNNNNNNNNNNNNNNNNNNNNNNNNNNNNNNNNNNNNNNNNNNNNNNNNNNNNNNNNNNNYTAAACAACTGGCTTCAATCTACTTCTCCCGCCGCGAGAAAAAAAAGGCGGGAGAAGCCCCGGCAGAA-TTGAAGCTGCTTCTTCGAATTTGCAATTCAATNTGTTANNNNNNNNNNNNNNNNNNNNNNNNNNNNNNNNNNNNNNNNNNNNNNNNATTTACAGTCTAATGCTTCACTCAGCCATCTTACCCATGTTCATCAACCGCTGACTATTTTCAACTAACCATAAAGATATCGGCANCCTATACCTCCTATTCGGTGCTTGNNNNNNNNNNNNNNNNNNNNNNNNNNNNNNACTAATTCGCGCTGAGTTAGGCCAACCTGGAACCTTACTTGGGGATGACCAGATCTACAACGTAGTCGTAACCGCACNNNNNNNNNNNNNNNNNNNNNNNNNNNTAATANNNNNNNNNNNNNNNNNNNNNNNNNNNNNNNTAGTTNNNNNNNNNNNNNNNNNNNNNNNNNNNNNNNNNNNNNNNNNNNNNNNNNNNNNNNNNNNACTGCTTCCCCCTTCCTTTCTGTTACTCCYAGCATCCTCTATGSTTGAAGCAGGAGCAGNNNNNNNNNNNNNNNNNNNNNNNNNNNNNNNNNNNNNNNNNNNNNNNNNNNGAGCCTCAGTGGATCTCACCATTTTCTCTCTACACCTAGCAGGTGTTTCCTCAATTCTAGGBSCCNNNNNNNNNNNNNNNNNNNNNNNNNNNNNNNNNNNNNNNNNNATHACACAATATCAAACACCCTTATTCGTGTGATCCGTATTAATTACTGCCGTANNNCTACTCCTATCACTCCCTGTACTANNNNNNGGCATTACAATACTACTAACGGACCGAAATCTAAATACTACCTTCTTTGATCCAGCAGGAGGAGGAGATCCTATCCTATATCAGCACCTATTCTGATTTTTTGGCCACCCTGAAGTATATADTNNNNNNNNNNNNNNNNNNNNNNNNNNNNNNNNNNNNNNNNNNNNNNNNNNNNNNNNNNNNNNNNNNNNNNNNNNNNNNNNNNNNNNNNNNNNNNNNNNNNNNNNNNNNNNNNNNNNNNNNNNNNTATGGGCTCATCACATATTTACAGTCGGCATAGACGTCGATACACNNNNNNNNNNNNNNNNNNNNNNNNNNNNNNNNNNNNNNNNNNNNNNNNNNNNNNNNNNNNNNNNNNNNNNNNNNNNNNNNNNNNNNNNNNNNNNNNNNNNNNNNNNNNNNNNNNNNNNNNNNNNNNNNNNNNNNNNNNNNNNNNNNNNNNNNNNNNNNNNNNNNNNNNNNNNCAATTCTTCCCTCGACATTGTTCTTCACGATACATATTATGTAGTSSNNNNNNNNNNCYACGTATTATCAATAGGAGCCGTATTCGCTATCATAGGAGGGTTNNNNNNNNNNNNNNNNNNNNNNNNAGGTTATACTCTAAANNNNNNNNNNNNNNNNNNNNNNNNNNNNNNNNNNNNNNNNNNNNNNNNNNNNNNNNNNNNNNNNNNNNNNTTCTTAGGCTTATCTGRCATGCCACGACGATACTCTGATTACCCAGACGCATACNNNNNNNNNNNNNNNNNNNNNNNNNNNNNNNNNNNNNNNNNNNNNNNAGCGGTAATACTAATAGTTTTCATCATCTGAGAGGCATTCGCATCNNNNNNNNNNNNNNNNNNNNNNNNNNNNNNNNNNNNNNNNNNNNNNNNNNNNNNNNNNNNNCCCCNNNNNNNNNNNACATTTGAAGANNNNRCRTATGTCAACCTAAAANNNNNNNNNNNNNNNNNNNNNNNNCTACAATTGGTTTCAAGCCAACACCATAACCACTATGTCTNNNNNNNNN-NNNNNNNNNNNNNNNNNNNNNNNNNNNNNNNNNNNNNNNNNNNNNNNNNNNNNNNNNNNNNNNNNNNNNNNNTGGCATACCCCATACAACTAGGATTTCAAGATGCAACATCACCTATCATAGAAGAACTGTTACATTTCCACGACCATACACTAATGATCGTCTTTCTGATTAGCTCATTGGTACTTTGTATTATCTCGCTAATATTAACAACAAAATTAACTCATACTAGTACTATAGATGCACAAGAAGTAGAGACAATCTGMACCATCCTACCAGNNNNNNNNNNNNNNNNNNNNNNNNNNNNNNNNNNNNNNNNNNNNNNNNNNNNNNNNNNNNNNNNNNNNNNNNNNNNNNNNNNNNNNNNNNNNNNNNNNNNNNNNNNNNNNNNNNNNNNNNNNNNNNNNNNNNNNNNNNNNNNNNNNNNNNNNNNNNNNNNNNNNNNNNNNNNNTTAAAACCAGGGGAACTGCGACTACTAGAAGTAGACAATCGAGTCGTGTTACCCATAGAAATAANNATHSGAATASNNNNNNNNNNNNNNNNNNNNNNNNNCTCATGAGCAGTGCCCTCTTTAGGACTGANNNNNGACGCAATTCCAGGCCGCCTAAACCAAACAACCCTTATATCAACCCGACCAGGACTATACTACGGTCAATGCTCAGAAATCTGTGGGTCAAATCACAGCTTTATGCCAATTGTCCTCGAACTAGTCCCACTAGAATATTTTGAAAAATGATCTGCATCAATACTATAAAATCATCAAGAAGCTATGTCAGCGTTAACCTTTTAAGTTAAAGATCGGGGGTAT---AACTCTCCTTGATGACATGCCACAACTAGATACATCAACATGACTTACANNNNNNNNNNNNNNNNNNNNNNNNNNNNNNNNNNNNNNNNAATTAAAAATCTCAAAACATAACTTCTACCACAACCCAGAACCAACATCAATGAAAATACCAAAGCAAGACAACCCCTGAGAAACAAAATGAACGAAAATCNNNNNNNNNNNNNNNNNNNNNNNNNNNNNNNNNNNNNNNNNNNNNNNNNNNNNNNNNNNNNNNNNNNNNNNNNNNNNNNNNNNNNNNNNNNNNNNNNNNNNNNNNNNNNNNNNNNNNNNNNNNNNNNNNNNNNNNNNNNNNNNNNNTCAAANNNNNNNNNNNNNNNNNNNNNNNNCAAAGGACAAACATGAACATTAATACTAATATCCCTAATTTTGTTTATTGCATCAACAAATCTACTAGGCCTGTTACCNNNNNNNNNNNNNNNNNNNNNNNNNNNNNNNNNNNNNNNNNNNNNNNNNNNNNNNNNNNNNNNNNNNNNNNNNNNNNNNNNNNNNNNNNNNNNNNNNNNNNNNNNNNNNNNNNNNNNNNNNNNNNNNNNNNNNNNNNNNNNNNNNNNNNNNNNNNNNNNNNNNNNNNNNNNNATNNNNNNNNNNNNCNNNCCAATAGCCCTTGCTGTACGACTNACAGCTAACATCACAGCAGGCCACCTACTAATTCACTTAATTGGAGGAGCCACCCTCGCACTAATGAGTATCAACACCGCAACAGCCCTTATTACATTTATTATCCTGATTCTACTAAMAGTCCTCGAATTTGCAGTAGCTATCATTCAANNNNNNNNNNNNNNNNNNNNNNTTAGCCNNNNNNNGCATGATAACACATNNNNNNNNNNNNNNNGCATGCTTACCACATASTAAACCCAAGCCNCTGACCCCTTACAGGAGCACTATCTGCCCTCCTAATAACATCTGGCTTAATTATATGGTTCCACTTCAATTCAACAACCCTGTTAATGCTCGGCCTAACAACAAACACACNNNNNNNNNNNNNNNNNNNNNNNNNNNNNNNNNNNNAGAGTACATTTAAAGGCCACCATACTCCTGCCGTCCAAAAAGGCCTTCNNNNNNNNNNNNNNNNNNNNNNNATCTCAGAAGTTTTATTCTTTACCGGATTTTTCTGAGCTTTTTATCACTCAAGTCTTGCTCCCACAMCCGAAMTAGGCKGCTGTTGACCCCCGACAGGCATTCACCCACTCAATCCCCTARAAGTCCCACTACTCAACACTTCTGTTCTCTTNNNNNNNNNNNNNNNNNNNNNNNNNNNNNNNNATAGCCTCATAGAAGGAAACCNNNNNNNNNNNNNNNNNNNNNNNNNNNNNNNNNNNNNNNNNNNNNNNNNNNNNNNNNNNNNNNNNNNNNCAGAATATTATGAAGCACCTTTTACTATCTCAGATGGAGTCTATGGCTCAACCTTCTTCGTAGCCACGGGATTCCACGGCCTCCATGTAATCATNNNNTCCACCTTCTTAATCGTCTGCTTCCTCCGCCAACTAAAATTCCACTTTACCTCTAGCCACCACTTTGGCTTTGAAGCTGNNNNNNNNNNNNNNNNNNNNNNNNNNNNNNNNNNNNNNNNNNNNNNNNNNNNNNNNNNNNNNNNNNNNNNNNNNNNNNNNANNNNNNNNNAGTACAACTGACTTCCAATCAGTTAGTTTCGGTCTAATCCGAAAAAGAATAATAAACCTTGTAGTAGCCCTTCTAACCAACCTCACACTAANNNNNNNNNNNNNNNNNNNNNNNNNNNNNNNNNNNNNNNNNNNNNNNNNNNNNNNNNNNNNNNNNNNNNNNNNNNNNNNNNNNNNNNNN--NNNNNNNNNNNNNNNNNNNNWTTCTCTATAAAATTTTTCCTAGTAGCCATTACATTCCTCCTTTTCGACTTAGAAATTGCATTACTCCTACCACTACCATGAGCCTCACAAACAACTAACCNNNNNNNAATNNNNNNNNNNNNNNNNNNNNNNNNNNNNNNNNNAGCTGCCAGCCTGGCCTATGAATGAAACCAAAAAGGATTAGAGTGAACTAAATATGGTACTTAGTTTAAAACAAANNNNNNNNNNNNNNNNNNNNNNNNNNNNNNNNNNNNNNNNNNNNNNNNNNNNNNNNNNNWACATATAAACATCATAATAGCATTTGCAGTATCTCTTACAGGACTACTAATATATCGATCCCACCTAATATCCTMCNNNNNNNNNNNNNNNNNNNNNNNNNNNNNNNNNNNNNNNNNNNNNNNNNNNNNNNNNNNNNNNNNNNNNNNNNNNNNNNNNNNNNNNNNNNNNNNNNNNNNNNNNNNNNNNNNAGCTTGTGAAGCAGCACTGGGTCTATCCCTACTAGTAATGGTATCAAACACATATGDTANTGATTACGNNNNNNNNNTCAACTTATTACAATGCTAAAATACATTATCCCCACAATAATGCTTATACCCCTAACCTGATTATCAAAAAATAACATACTATGAATTAACCCCACACTTCACAGCCTACTAANNNNNNNNNNNNNNNNNNNNNNNNNNNNNNNNNNNNNNNNNNNNNNNNNCAATTTTTCACTNNNNNNNNNNNNNNATCCTTTATCCATNNNNNNNNNNNNNNNNACTATATGACTCCTCCCTCTAATGCTGATAGCCAGCCANNNNNNNNNNNNNNNNNNNNNNNNNNNNNNNNNNNNNNNNNNNNNNNNNNNNNNNNNNNNNNNNNNNNNNNNNNNNNNNNNNNNNNNNNNNNNNNNNNNNNNNNNNTTCTTTTACATNNNNNNNNNNNNNNNNNNNNNNNNAANACTNNNNNTTATTACCCGATGAGGAAATCAAACAGAACGTCTAAACNCCGGTNNNNNNNNNNNGTTTTACACACTAGCAGGATCCCTACCCCTACTAATTGCACTGATCTATGTTCAAAACACAATAGGGTCCCTAAACTTNNNNNNNNNNNNNNNNNNNNNNNNNNNNNNNNNNNNNNNCTGATCCAACGTTTTCACGTGGCTAGCGTGCATAATAGCCTTCATAGTAAAAATACCACTATATGGCCTCCACCTTTNNNNNNNNNNNNNNNNNNNNNNNNNNNNNNNNNNNNNNNNNNNNNNNNNNNNNNNNNNNNNNNNNNNNNNNNNNNNNNNNNNNNNNNNNNNNNNNNNNNNNNNNNNNNNNNNNNNNNNCAACTTCATAGCATATCCTTTTATTATACTATCTCTATGAGGCATNNNNNNNNNNNNNNNNNNNNNNNNNNNNNNNNNNNNNNNNNNNNNNNNCATTGCATACTCCTCCGTCAGCCACATAGCACTTGTTATCGTGGCTATTCTTATCCAAACACCTTTAAGTTATACAGGAGCNNNNNNNNNNNNGATTGCCCATGGTCTTACATCCTCTATGCTCTTMTKCCTAGCAAACTCTAACTACGAACGAATCCACAGCCGCACAATAATTCTAGCCCGCGGCTTACAAACACNCCTCCCACTCATAGCAACCTGATGACTCCTAGMGAGCCTAACCAACCTAGCTCTACCCCCAACAATTAACCTGATCGGAGAATTATTCGTAGTAATATCAACCTTCTCGTDHTCVRWYNNNNNNNNNNNNNNNNNNNNNNNNNNNNNNNNNNNNNNNNNNNNNNNNNNNNNNNNNNNNNNNNNNNNNNNNNNNNNNNNNNNNNNNNNNNNNNATATTAACAACATCTCACCTTCCTTTACACGAGAGAATGCACTNNNNNNNNNNNNNNNNNNNNNNNNNNNNNNNNNNNNNNNNNNNNNNNNNNNNNNNNNNNNNNNNNNNNNNNNTAAATATAGTTT-AAAAAAACGCTAGACTGTGAATCTAACAATAGAAGCCCATTGCCTTCTTATTTACCGAAAAAGTNNNNNNNNNNNNNNNNNNN-NNNNNNNNNNNNNNNNNNNNNNNNNNNNNNNNNNNNNNNNNNNNNNNNNNNNNNNNNNNNNNNNNNNNNNNNNNAAAAAATTGGTGCAACTCCAAATAAAAGTAATAAACATATTCTCCTCCTTCACATTAACAACTCTATTTCTACTAACCATGCCCATCATAATAGCAAGCCCCAATACCCACAAAACCTCCNNNNNNNNNNNNNNNNNNNNNNNNNNNNNNNNNNNNNNNNNNNNNNNNNNNNNNNNNNNNNNNNNNNNNNNNNNNNNNNCAGGACAAGAAATAATTATCTCAAACTGACACTGATTAACTATTCAAACCCTCAAACTATCACTCAGCTTCAAAATAGNNTACTTCTCAATAATATTTGTCCCAGTAGCACTATTCGTCACATGATCCATCATAGAATTCTCAATATGATACATACACTCAGACMCCAANNNNNNNNNNNNNNNNNNNNNNNNNNNNNNNNNNNNNNNNNNNNNNNNNNNNNNNNNNNNNNNNNNNNNNNNNNNNNNNNNNNNNNNNNNNNNNNNNNNNNNNNNNNNNNNNNNNNNNNNNNNNNNNNNNNNNNNNNNNNNNNNNNNNNNNNNNNNNNNNNNNNNNNNNNNNGCAATCCTGTATAACCGCATTGGCGACATTGGATTTATCCTAGCAATAGCATGATTCCTAGCTAACCTCAATACCTNNNNNNNNNNNNNNNNNNNNNNNNNNNNNNNNNNNNNNNNNNNNNNNNNNNNNNNNNNNNNNNNNNNNNNNNNNNNNNNNNNNNNNNNNNNNNNNNNNNNNNNNNNNNNNNNNNNNNNNNNNNNNNNNNNNNNNNNNNNNNNNTCAGCATTACTTCACTCAAGCACAATAGTAGTAGCAGGCATTTTTCTATTAATCCGTTTCTACCCACTAACAGAAAACAACAAATTTGCCCANNNNNNNNNNNNNNNNNNNNNNNNNNNNNNNNNNNNNNNNNNNNNAATATGTGCCCTCACCCAAAATGATNKCAAAAANNNNNNNNNNNNNNNNNNNNNNNNNNNNNNNNNNNNNNNNNNNNNNNNNNNNNGCATTAACMAACCCTACCTGGCATTCCTTCATATCTGTACTCACGCCTTTTTCAAAGCTATGCTATTTATATGCTCTGGCTCTATTATTCATAGNNNNNNNNNNNNNNNNNNNNNNNNNNNNNNAGGAGNNNNNNNNNNAGCAATACCATTTACCACAACAGCCCTCATTATTGGCAGCCTCGCAMTCACAGGAATACCTTTCCTTACCGGATTCTACTCCAAAGACCTNNNNNNNNNNNNNNNNNNNNNNNNNNNNNNNNNNNNNNNNNNNNNNNTAATAACACTAATCGCCACCTCTTTCACAGCCATCTACAGCACANNNNNNNNNTTCTTTGCACTACTTGGACAACCTCGATTCTCAACCCTTATCTCCATTAACGAAAATAACCCCTTCCTATTAAATTCAATCAAACGCCTGCTGATTGGAAGCCTTTTCGCAGGATTCATTATCTCCAACAATATTCCCCCAACAACAATCCCTCAAATAACCATACCCTACTAMCTAAAANNNNNNNNNNNNNNNNNNNNNNNNNNNNNNNNNNNNNNAGCACTAGAAATTAACAACATAACCCACAACCTAAAATTCAACCACCCATCAAACGCCTTTAAATTCTCCAACCTACTAGGTTANNNNNNNNNNNNNNTACACCGCCTAACTCCCTATATAAACCTAACAATANNNNNNNNNNNNNNNNNNNNNNNNNNNNNNNNNNNNNNNNNNNNNNNNNNNNNNNNNAAAACCATCTCATCTATCCAAATAAAAGCATCCGTTANNNNNNNNNNNNNNNNNNNNNNNNNNNNNNNNNNNNNNNNNNNNNNNNNNNNNNNNNNNNNNNNNNNNNNNNNNNNNNNNNNNNNNNNNNNNNNNNNNNNNNAATAACCACAACACCAATCAACAAAGATCRACCAGTTNNNNNNNNNNNNNNNNNNNCATAACTATACAAAGCCGCAATTCCTATAGCTTCCTCACTAAAAAACMCGGAATCCCCAGTATCATAAATGACTCAATCCCCCNNNNNNNNNNNNNNNNNNNNNNNNNNNNNNNNNNNNNNNNNNNNNNNNNNNNNNNNNNNNNNNNNNNNNNNNNNNNNNNNNNNNNNNNNNNNNNNTAAAACAACCTTANNNNNAACCNNNNNNNNNNNNNNNNNNNNNNNNNNNNNNNNNNNNNNNNNNNNNNNAACCACTATCATTCCTCCTAAATAAATTAAAAAGACCATCAACCCCAAAAAAGACCCACCAAAATTCAACACAATASVWCACCCAACCCCACCACTCACAATTAACCCTAACCCCCCATAAATAGGTGAAGGTTTCGAAGAAAACCCCACAAAACNNNNNNNNNNNNNNNNNNNNNNNNTTAATNNNNNNNNNNNNNNNNNNNNNNNNNNNNNNNNNNNNNCCACNNNNNNNGATATGAAAAACCATCGTTGTCATTCAACTACAAGAACATCAATGATCAATATCCGAAAAACTCACCCACTGATAAAAATTGTAAACAACGCATTCATTGACCTCCCAACCCCACCAAATATCTCANNNNNNNNNNNNNNNNNCTCCCTCCTAGGTATCTGCTTNNNNNNNNNNNNNNNNNNNNNNNNNNNNNNNNNNNNNNNNNNNNNNNNNNNNNNNNNNNNNNNNNNNNNNNNNNNNNNNNNNNNNNNNNNNNNNNNNNNNNNNNNNNNNNNNNNNNNNNNNNNNNNNNNNNNNNNNNNNNNNNNNNNNNNNNNNNNNNNNNNNNNNNNNNNNNNNNNNNNNNNNNNNNNNNNNNNNNNNNNNNNNNNNNNNNNNNNNAACATCGGAGTAATTCTCTTATTCACAACAATAGCTACAGCATTCATAGGCTATGTCCTGCCATGAGGACAAATATCNNNNNNNNNNNNNNNNNNNNNNNNNNNNNNNNNNNNNNNNNNNNNNNNNNNNNNNNNNNNNNNNNNNNNNNNNNNNNNNNNNNNNNNNNNNNNNNNNNNAGCAACCCTCACCCGATTCTTTGCTTTCCACTTTATTCTCCCTTTTATCATTACTGCCCTCGCCATAGTACACCTACTCTTTCTTCACGAAACAGGCTCCAACAACCCCACAGGAATTTCATCAGACGCAGACAAAATCCCGTTCCATCCTTACTATACTATTAAAGACATCCTAGGTGCCCTACTACTAATCTTAGCCCTCATATTACTAGTACTGTTCGCACCCGACCTACTTGGAGACCCAGATAACNNNNNNNNNNNNNNNNNNNNNNNNNNNNNNNNNNNNNNNNNNNNNNNNNNNNNNNNNNNNNNNNNNNNNNNNNNNNNNNNNNNNNNNNNNNNNNNNNNNNNNNNNNNNNNNNNNNNNNNNNNNNNNNNNNNNNNNNNNNNNNNNNNNNNNNNRCTCCATANNNNNNNNNNNNNNNNNNNNNNNNNNNNNNNNNNNNNNNNNNNNNNNNNNNNNNNNNNNNNNNNNNNNNNNNNNNNNNNNNCATGAATTGGAGGACAACCAGTTGAACACCCATATATTATTATCGGACAATTAGCATCTATCATATACTTCCTACTCATCCTAGTGCTAATACCAATGGCCGGTTCTATCGAAAACAAACTCCTAAAATGAAGACAAGTCTTNNNNNNNCACTGAATACACKGGTCTTGTAAACCAGAGAAGGAGAGCAAC--ANNNNNNNNNNNCTCAAGGAAGAAGCTATAGCCACACTATCAACACCCAAAGCTGAAGTTCTATTTAAACTANTCCCTG
HM236184  GTTAATGTAGCTTAAA-CTTAAAGCAAGGCACTGAAAATGCCTAGATGAGTCTACTG-ACTCCATGAACATATAGGTTTGGTCCCAGCCTTCCTGTTAACTTTCAATAGACTTATACATGCAAGCATCCACGCCCCGGTGAGTAACGCCCTTCGAATCACACAGGACTAAAAGGAGCAGGTATCAAGCACACACTCTTGTAGCTCACAACGCCTTGCTTAACCACACCCCCACGGGAGACAGCAGTAACAAAAATTAAGCCATAAACGAAAGTTTGACTAAGCCATATTGACCAGGGTTGGTAAATCTCGTGCCAGCCACCGCGGTCATACGATTGACCCAAGCTAACAGGAGTACGGCGTAAAGCGTGTTAAAGCATCATACTAAATAGAGTTAAATTTTAATTAAACTGTAAAAAGCCATAATTATAACAAAAATAAATGACGAAAGTAACCCTACAATAGCTGATACACCATAGCTAAGACCCAAACTGGGATTAGATACCCCACTATGCTTAGCCCTAAACACAAATAATTATAAAAACAAAATTATTCGCCAGAGTACTACCGGC-ACAGCCCGAAACTCAAAGGACTTGGCGGTGCTTTATACCCTTCTAGAGGAGCCTGTTCTATAATCGATAAACCCCGATAAACCTCACCAATCCTTGCTAATACAGTCTATATACCGCCATCTTCAGCAAACCCTAAAAAAGGGACAAAAGTAAGCTCAATAATAACACATAAAGACGTTAGGTCAAGGTGTAACCTATGGAGTGGGAAGAAATGGGCTACATTTTCTACCCAAGAAAATTTAATACGAAAGCCATTATGAAATTAATAGCCAAAGGAGGATTTAGCAGTAAACTAAGAATAGAGTGCTTAGTTGAATCAGGCCATGAAGCACGCACACACCGCCCGTCACCCTCCTCAAGTAAATATGATATACTTAAACCTATTTACATATATCAACCACACGAGAGGAGACAAGTCGTAACAAGGTAAGCATACTGGAAAGTGTGCTTGGATAAACCAAGATATAGCTTAATTAAAGCATCTAGTTTACACCTAGAAGATTTCACACATTATGAGTATCTTGAACTATACCTAGCCCAAAATCTCCCACTCTCCAGTTTAAATAACTAAATTAATTAAAATAAAACATTTACCCTAA-TTAAAGTATAGGAGATAGAAATTCTAAACACGGCGCTATAGAGAAAGTACCGCAAGGGAATGATGAAAGAAAAAAATCATAGTACAAAAAAGCAAAGATTAACCCTTGTACCTTTTGCATAATGAATTAACGAGCAAAAAACTTAACAAAACGAATTTTAGCTAAGTAACCCGAAACCAGACGAGCTACTTATAGACAGTTTATTAGAACCAACTCATCTATGTGGCAAAATAGTGAGAAGATCCATAAGTAGAGGTGACATGCCTAACGAGCCTGGTGATAGCTGGTTGTCCAGAAAATGAATTTTAGTTCAGCTTTAAAGATACCAAAAATACAAATAAATCCCAC-TGTATCTTTAAAAGTTAGTCTAAAAAGGTACAGCCTTTTAGAAATGGGTACAACCTTCACTAGAGAGTAAGATCTAAAAATACCATAGTAGGCCTAAAAGCAGCCATCAATTAAGAAAGCGTTAAAGCTCAACAACAATAGTATTATTAATCCCAGCAATAACATTAGCCAACTCCTAGATTTAATACTGGACTATTCTATTACTAAATAGAAGCAATAATGTTAATATGAGTAACAAGAAATATTTTCTCCTCGCACAAGTTTAAGTCAGTAACTGATAATACCCTGACCGTTAACAGTAAATAAAAATAACCCAACAATAAATGATTTATTACTTATACTGTTAACCCAACACAGGAGTGCACCCAGGAAAGATTCAAAGAAGTAAAAGGAACTCGGCAAACACTAAACCCCGCCTGTTTACCAAAAACATCACCTCCAGCATCCCTAGTATTGGAGGCACTGCCTGCCCAGTGACTAAACGTTAAACGGCCGCGGTATTCTGACCGTGCAAAGGTAGCATAATCATTTGTTCTCTAAATAAGGACTTGTATGAATGGCCACACGAGGGTTTTACTGTCTCTTACTTCCAATCAGTGAAATTGACCTCCCCGTGAAGAGGCGGGGATAAATCAACAAGACGAGAAGACCCTATGGAGCTTTAACTAAGTAACTCAAGG-AAAATAAATTCAACCACCAAGGGATAACAACACTCCTTATGAGTTAACAGTTTCGGTTGGGGTGACCTCGGAGAACAGAAAATCCTCCGAGCGATTTTAAAGACTAGACTAACAAGTCAAACCAAACCATCGCTTATTGATCCAAAAACTTGATCAACGGAACAAGTTACCCTAGGGATAACAGCGCAATCCTATTCAAGAGTCCATATCGACAATAGGGTTTACGACCTCGATGTTGGATCAGGACACCCCGATGGTGCAACCGCTATCAAAGGTTCGTTTGTTCAACGATTAAAGTCCTACGTGATCTGAGTTCAGACCGGAGTAATCCAGGTCGGTTTCTATCTGTTATGTATTTCTCCCAGTACGAAAGGACAAGAGAAATAAGGCCAACTTTAACAAAGCGCCTTAAACCAATTAATGACTTTATCTTAATTAATTTCACA-ACAAAACCTGCCCTAGAAAAGGGCCCAGTTAAGGTGGCAGAGCCCGGTAATTGCGTAAAACTTAAACCTTTATACTCAGAGATTCAAATCCTCTCCTTAACAAAATGTTTATAATCAACGTTCTAACACTCATCATTCCTATTCTCCTAGCTGTAGCTTTTCTTACACTAGTTGAACGAAAAGTTCTAGGTTATATACAATTTCGAAAAGGCCCAAACGTTGTAGGGCCATATGGCTTACTTCAACCCATCGCCGACGCAATTAAACTCTTCATCAAAGAACCCCTACGACCCGCCACATCCTCAATCTCAATATTCATTCTAGCCCCCATCCTAGCACTAACCCTAGCCTTAACTATATGAATCCCCCTACCCATACCCTATCCCCTCATCAATATAAACTTAGGAGTCCTCTTCATATTAGCCATATCAAGCCTAGCCGTATACTCAATCCTCTGATCAGGTTGAGCCTCCAACTCAAAATATGCTCTCATTGGAGCCCTACGGGCAGTAGCACAAACAATCTCTTATGAAGTAACACTAGCAATTATTTTACTATCAGTCCTACTAATAAATGGGTCCTTTACCCTTTCTACACTAATCATTACACAAGAACAAGTATGATTAATCTTCCCAGCATGACCCCTAGCAATAATATGATTTATCTCAACACTAGCAGAAACAAACCGAGCACCATTTGACCTCACCGAAGGAGAATCTGAACTAGTATCAGGCTTTAACGTAGAATATGCTGCCGGACCATTCGCCCTATTCTTTATAGCAGAATATGCGAATAT-TATCATAATAAACATCTTCACAACAACCCTCTTCTTAGGAGCATTTCACAACCCATACATACCAGAACTTTACACAATCAACTTCACCATCAAATCGCTACTACTCACAATTACCTTCCTATGAATCCGAGCATCCTACCCCCGATTCCGTTACGACCAACTAATACACTTACTATGAAAAAATTTTCTACCCCTAACACTAGCCCTATGCATATGACACGTATCGCTACCCATTCTCCTATCAAGCATCCCCCCACAAACATAAGAAATATGTCTGACAAAAGAGTTACTTTGATAGAGTAAATAATAGAGGTTTAAATCCTCTTATTTCTAGAACTATAGGAATTGAACCTACTCCTAAGAACCCAAAACTCTTCGTGCTCCCAATTACACCAAATTCTAATAGTAAGGTCAGCTAATTAAGCTATCGGGCCCATACCCCGAAAATGTTGGTTCATATCCTTCCCGTACTAATAAATCCAATTATCCTCATTATTATTCTAATAACCGTTATACTTGGAACCATTATCGTTATGATTAGCACCCACTGATTGCTCATCTGAATTGGATTTGAAATAAATATACTTGCTATTATTCCCATTATAATAAAAAAGCACAACCCACGAGCCACAGAAGCATCAACCAAATATTTCCTAACTCAATCAACAGCCTCAATACTACTAATAATAGCCATTATCATTAACTTAATATTCTCAGGCCAATGAACCGTAATAAAACTATTTAATCCAATAGCCTCCATACTCATAACAATAGCCCTCGCTATAAAACTAGGTATAGCCCCATTCCACTTCTGAGTCCCAGAAGTAACACAAGGCATTCCCCTATCCTCAGGCCTAATCTTACTCACATGACAAAAACTAGCACCCATGTCAGTACTTTACCAAATCCTTCCATCCATCAACCTAGACCTGATCCTAACCCTATCAATTCTATCTATTACAATCGGAGGCTGAGGAGGACTGAACCAAACCCAACTACGAAAAATTATAGCCTATTCATCAATTGCCCACATAGGCTGAATAACAGCAGTTTTACTATATAATCCCACCATAACACTACTAAACCTAATTATTTATATCATTATAACCTCTACCATATTTACACTATTTATAGCCAACTCAACCACAACCACCCTATCATTATCACACACATGAAATAAAGCACCCATCATAACAATTCTAGTCCTCATTACCCTCCTATCAATAGGAGGACTTCCCCCACTATCAGGATTTATACCAAAATGAATAATTATCCAAGAAATAACAAAAAATGACAGCATTATCTTACCCACCCTCATAGCAATTACAGCACTACTAAACCTATATTTTTATATACGACTTACATACTCCACTGCACTCACGATATTTCCCTCCACAAACAACATAAAAATGAAATGACAATTTCCAACCACAAAACGAATAACCCTCCTACCAACAATAACTGTACTATCCACCATACTACTACCACTAACACCAATCCTCTCAATTCTAGAATAGGAATTTAGGTTAAACAGACCAAGAGCCTTCAAAGCCCTAAGCAAGTATAATTTACTTAATTCCTGATAAGGACTGCAAGACTACATCTTACATCAATTGAATGCAAATCAACCACTTTAATTAAGCTAAATCCTCACTAGATTGGTGGGCTCCACCCCCACGAAACTTTAGTTAACAGCTAAACACCCTAAACAACTGGCTTCAATCTACTTCTCCCGCCGCGAGAAAAAAAAGGCGGGAGAAGCCCCGGCAGAGTTTGAAGCTGCTTCTTTGAATTTGCAATTCAATATGTTAATTCACTACAGGACCTGGTAAAAAGAGGAATTAAACCTCTGTTCTTAGATTTACAGTCTATTGCTTTACTCAGCCATTTTACCCATGTTCATCAACCGCTGATTATTTTCAACCAACCACAAAGATATCGGCACCCTTTACCTTCTATTTGGTGCCTGAGCTGGTATAGTAGGAACCGCCTTAAGCCTACTAATTCGCGCCGAACTAGGCCAACCCGGAACTCTACTCGGAGATGACCAAATCTACAACGTAATTGTAACCGCACATGCATTTGTAATAATTTTCTTTATAGTAATGCCTATTATAATCGGTGGATTCGGCAACTGACTAGTTCCTCTGATAATTGGAGCCCCTGATATAGCATTTCCTCGGATAAATAACATAAGCTTTTGACTTCTTCCCCCATCTTTCCTGTTACTCCTAGCATCCTCTATGGTTGAGGCCGGAGCAGGAACAGGTTGAACCGTATACCCTCCTCTAGCAGGCAACCTAGCCCATGCAGGAGCCTCAGTAGATCTAACTATTTTCTCCCTACATCTGGCAGGTGTCTCTTCAATTCTAGGAGCCATTAATTTTATTACAACTATTATTAATATAAAACCCCCTGCGATGTCACAGTATCAAACCCCCTTGTTTGTATGATCTGTACTAATTACTGCCGTACTTCTCCTTCTCTCACTTCCTGTATTAGCAGCTGGTATCACAATACTACTAACGGACCGAAACCTGAATACAACCTTTTTTGACCCAGCAGGAGGAGGAGACCCTATCCTATATCAACACCTATTCTGATTCTTTGGGCACCCTGAAGTATATATTCTTATTTTACCTGGGTTTGGGATAATCTCCCATATTGTGACCTACTATTCAGGAAAAAAAGAACCATTCGGATATATAGGAATAGTATGAGCCATAATATCAATTGGGTTCCTAGGATTCATTGTATGAGCCCACCATATATTCACAGTCGGAATAGACGTCGATACACGGGCTTACTTCACGTCAGCTACTATAATTATCGCCATCCCAACAGGAGTAAAAGTATTCAGTTGACTAGCAACGCTTCATGGGGGTAATATCAAATGATCTCCTGCCATAATATGAGCCCTAGGTTTCATCTTTCTTTTCACAGTCGGAGGCTTAACTGGAATTGTTCTAGCCAACTCCTCCCTTGACATTGTCCTCCATGACACATATTATGTAGTAGCACATTTCCACTACGTATTATCAATAGGAGCTGTATTTGCTATTATAGGAGGATTTGTACATTGATTTCCCCTATTCTCAGGCTATACTCTCAATGATACATGAGCCAAAATCCACTTTGCAATTATATTTGTAGGTGTTAACATGACTTTCTTTCCACAACATTTCCTAGGACTATCCGGTATACCACGACGATACTCTGATTATCCAGACGCATATACAATATGAAATACTATCTCATCTATAGGCTCATTTATCTCACTAACAGCAGTAATACTAATAATCTTCATCATCTGAGAAGCATTTGCATCTAAACGAGAAGTCCTAACTGTAGACCTAACCACAACAAACCTAGAATGACTAAACGGATGTCCTCCACCATACCACACATTTGAAGAACCCACATATGTTAACCTAAAATAAGAAAGGAAGGAATCGAACCTCCTATTATTGGTTTCAAGCCAACACCATAGCCACTATGACTCTCTCAATAAACGAGATGTTAGTAAAACATTACATAACCTTGTCAAGATTAAATTACAGGTGAAAATCCCGTACATCTCATATGGCATATCCCATACAACTAGGCTTTCAAGACGCAACATCACCTATCATGGAAGAACTACTACACTTTCACGACCACACATTAATAATCGTTTTCCTAATCAGCTCTCTAGTACTTTATATTATTTCACTAATACTAACAACAAAATTAACCCATACCAGTACCATAGACGCGCAAGAAGTAGAAACAATCTGAACCATTCTACCAGCCATTATCTTAATTATGATTGCTCTTCCATCCTTGCGAATCCTATACATAATAGATGAAATCAACAACCCATCTCTCACAGTAAAGACCATAGGGCATCAATGATACTGAAGCTATGAATATACAGATTATGAAGACCTAAGCTTCGATTCCTATATAATCCCAACATCAGAACTAAAACCAGGAGAACTGCGTTTACTAGAAGTAGACAACCGAGTTGTATTACCCATGGAAATAACAGTCCGAATACTAATCTCTTCCGAAGATGTCCTACACTCATGAGCAGTCCCTTCTCTAGGACTAAAAACAGACGCAATTCCAGGTCGTTTAAATCAAACAACCCTTATGTCAACTCGTCCAGGCCTATTCTACGGTCAATGCTCAGAAATTTGCGGATCAAATCACAGTTTTATGCCAATTGTTCTTGAACTAGTCCCATTAAAATACTTTGAAAAATGATCCGCATCAATACTATAAAATCATCAAGAAGCTATCCCAGCGTTAACCTTTTAAGTTAAAGACTGAGAATAT-TATATTCTCCTTGATGATATGCCACAACTAGACACATCAACGTGACTTACAATAATTCTATCAATATTTTTAGTCCTCTTCATTATTTTTCAACTAAAAATCTCAAAACACAACTTCTACCACAACCCAGAATTAATAACAACAAAAACACCGAAACAAAATACTCCTTGAGAAACAAAATGAACGAAAATCTATTTGCCTCTTTCATTACCCCTATAATATTTGGCCTCCCCCTCGTTACCCTCATTGTTTTATTCCCTAGCCTATTATTTCCCACATCAAACCGACTAGTCAACAACCGCCTCATCTCCCTCCAACAGTGAATACTTCAATTAGTATCAAAACAAATAATGAGCATTCATAATACCAAAGGACAGACATGAGCATTAATGCTAATGTCCCTAATTTTATTTATTGGATCTACAAACCTACTAGGCCTCCTACCCCACTCATTTACACCAACTACACAACTATCAATAAACCTAGGCATGGCCATTCCTTTATGAGCAGGAGCTGTAATTACAGGCTTCCGCAACAAAACTAAAGCTTCACTCGCCCATTTCCTACCACAAGGGACACCCACCCCACTGATCCCAATACTAGTAATTATTGAAACCATCAGCCTATTTATTCAACCAGTAGCCCTTGCCGTACGATTAACAGCTAATATCACGGCAGGACACTTACTAATTCACCTAATTGGAGGAGCCACCCTTGCACTAATAAGCATTAATACCACAACAGCACTCATCACATTCATTATCCTAATTTTACTAACAGTTCTCGAATTCGCAGTGGCTATAATTCAAGCCTATGTATTTACCCTTCTAGTTAGCTTATACCTGCATGATAACACATAATGACACACCAAACCCACGCTTATCACATAGTAAATCCAAGCCCCTGACCTCTCACAGGAGCACTATCTGCCCTCCTAATAACATCTGGTCTCATCATATGATTTCACTTCAACTCAACAGCTCTACTAACTCTGGGCCTAACAACAAATATACTTACAATATACCAGTGATGACGAGATGTGATTCGAGAAAGCACCTTCCAAGGCCACCATACTCCGGCTGTCCAAAAGGGCCTTCGTTACGGAATGATTCTTTTCATTATCTCCGAAGTTCTATTCTTTACTGGATTTTTCTGAGCCTTCTACCACTCAAGCCTTGCCCCCACACCCGAACTAGGCGGCTGCTGACCTCCAACAGGCATTCACCCACTTAATCCCTTAGAAGTCCCACTACTCAACACCTCTGTCCTTCTAGCCTCAGGAGTATCCATTACTTGAGCTCACCATAGCCTCATAGAAGGGAACCGTTACCACATGTTACAAGCCCTATTCATTACCATCGCACTAGGCGTGTACTTTACACTGTTACAGGCATCAGAGTATTATGAAGCACCCTTTACAATCTCAGACGGAGTTTACGGTTCAACTTTCTTCGTAGCTACAGGATTTCACGGCCTCCATGTCATCATCGGATCCACCTTCCTAATTGTCTGCTTCTTCCGCCAATTAAAATTTCATTTCACCTCTAGTCACCATTTCGGTTTCGAAGCCGCTGCCTGATACTGACACTTCGTAGATGTAGTATGACTTTTCCTCTATGTATCCATCTACTGATGAGGCTCATGTCCTTTTAGTATTAATTAGTACAACTGACTTCCAATCAGTTAGTTTCGGTCTAATCCGAAAAAGAACAATAAACCTTATAATTACTCTCCTAACTAACTTCACGCTAGCTACATTACTCGTAACCATCGCATTCTGACTTCCCCAACTGAACGTGTATTCAGAAAAAACAAGCCCATACGAATGTGGATTTGACCCC--ATAGGGTCTGCTCGCCTCCCCTTCTCTATAAAATTCTTCCTAGTAGCCATCACATTCCTCCTTTTTGATCTAGAAATTGCACTACTCCTACCACTACCATGAGCCTCACAAACAACTAATCTAAACACAATGCTCACCATAGCTCTTCTCCTAATCTTCCTACTAGCCGTAAGCCTGGCCTACGAATGAACTCAAAAAGGACTCGAATGAACCGAATATGGTATTTAGTTTAAAAC-AAAATAAATGATTTCGACTCATTAGATTATGATTAAGCTCATAACTACCAAATGTCCCTCGTATACATAAACATTATAATGGCATTCACAGTATCCCTCACAGGACTACTAATATACCGATCCCACCTAATATCTTCCCTCCTATGCCTAGAAGGAATAATACTATCCCTATTTATTTTAGCCACCCTAATAATCCTAAACTCACATTTTACCTTAGCCAGTATAATGCCCATTATTCTACTAGTTTTCGCAGCTTGCGAGGCAGCACTAGGCCTGTCCCTACTGGTAATGGTGTCAAATACATATGGCACCGACTATGTACAAAACCTTAACCTTCTACAATGCTAAAATACATTATCCCCACAATAATACTTATACCCCTAACCTGACTATCAAAAAATAGCATAATCTGAATCAACACCACACTTCACAGCTTGCTAATCAGCCTCACAAGCCTTCTCCTCCTAAATCAATTCGGTGATAATAGCCTCAACTTCTCATTAACTTTTTTCTCCGACTCCTTATCTACACCATTACTAATTCTAACCATATGACTTCTACCCCTAATACTCATAGCTAGCCAACATCATCTATCAAAAGAAAATCTAGCCCGAAAAAAACTCTTCATCTCAATGCTAATTCTACTACAACTATTTCTGATTATAACATTCACTGCCACAGAACTAATCTTTTTCTATATCATGTTTGAAGCAACACTAGTCCCCACACTTATCATTATTACTCGATGAGGAAATCAAACAGAACGCCTAAACGCCGGTCTCTATTTCTTGTTTTACACACTAGCAGGATCCCTGCCCCTATTAGTCGCACTGATTTATATTCAAAACACAATAGGATCACTAAATTTCCTTATTCTCCAGTACTGAGTTCAACCAATACCTAACTCATGATCCAACACTTTCATATGACTAGCATGCATAATAGCTTTCATAGTAAAGATACCACTATATGGACTCCACCTCTGACTTCCCAAAGCCCATGTAGAAGCTCCAATTGCGGGCTCCATGGTCCTTGCAGCAATCCTACTTAAACTAGGAGGATATGGCATGATACGGATTACATTACTTCTGAATCCAATCACCGACTTTATAGCATACCCATTCATTATATTATCATTATGAGGCATAATCATAACCAGCTCAATTTGCCTTCGCCAAACGGACCTAAAGTCACTCATTGCATATTCTTCCGTTAGCCACATAGCACTTGTCATTGTTGCCATTCTCATTCAAACACCCTGAAGCTACATAGGAGCCACCGCCCTAATAATTGCTCATGGTCTCACATCTTCCATACTTTTCTGCCTAGCAAACTCCAACTATGAACGAGTTCACAGCCGAACAATAATCCTAGCCCGCGGCCTACAAACACTCCTTCCACTAATGGCTGCCTGATGACTCCTAGCAAGTCTAACTAATCTAGCTCTACCCCCATCAATCAACCTAATCGGAGAACTATTTGTAGTAATATCAACCTTTTCATGATCTAACATCACAATCATTCTAATAGGACTTAATATGGTAATTACTGCTCTATATTCCCTCTACATACTAATCACAACACAACGAGGTAAACATACTCACCACATCAATAATATTTTACCCTCCTTCACACGAGAAAATGCACTTATATCACTGCATATACTACCACTCCTACTTCTATCCCTAAACCCGAAAATTATCCTAGGCCCCCTATACTGTAAATATAGTTT-AAGAAAACATTAGATTGTGGATCTAATAATAGAAGACTATCACCTTCTTATTTACCGAAAAAGTATGCAAGAACTGCTAATTC-TATGCCCCCATGTCTAATAACATGGCTTTTTCAAACTTTTAAAGGATAGTAGTTATCCATTGGTCTTAGGAACCAAAAAATTGGTGCAACTCCAAATAAAAGTAATAAACCTATTTTCCTCCCTCACACTAGTCACCCTAATTCTACTAACCATACCCATCGCAGCAATCAATTTTAACACCCATAAATTCACCAATTATCCACTCTATGTAAAAACAACCATTTCATGCGCTTTCATCACTAGCATAATCCCCACAATAATATTCATCCACACAGGACAAGAAATAATCATCTCAAACTGACACTGACTAACCATCCAAACCCTCAAACTATCACTCAGCTTCAAAATAGACTTCTTCTCAATAATATTCGTTCCAGTAGCACTATTCGTTACATGATCTATTATAGAATTCTCAATATGATACATGCACTCAGACCCCAACATTAACCAGTTTTTCAAGTACTTACTCCTATTTCTCATTACAATACTTATTCTTGTCACTGCAAACAACCTCTTTCAACTTTTCATTGGCTGAGAAGGAGTTGGAATTATATCATTTCTACTGATCGGATGATGATATGGACGGACAGACGCCAACACAGCAGCCTTACAAGCAATCCTATATAACCGCATTGGTGACATCGGATTTATTCTAGCCATAGCATGATTTCTAATTAACCTCAACACCTGAGATCTCCAACAAATCTTTATACTAAATCCAAACGACTCAAACCTACCCCTAATAGGACTAATTCTAGCTGCAACCGGAAAATCCGCACAATTTGGCCTACATCCATGACTACCCTCTGCAATAGAGGGCCCAACACCCGTCTCAGCACTACTCCACTCAAGCACAATAGTAGTAGCAGGCATCTTCCTACTAATCCGCTTTTATCCACTAACAGAAAACAATAAATTTGCCCAATCAATCATATTATGTCTAGGGGCTATAACCACATTATTCACAGCAATATGCGCCCTCACCCAAAATGATATCAAAAAAATTATCGCTTTCTCTACATCCAGCCAACTCGGCCTCATAATAGTAACAATCGGAATTAATCAACCCCACCTAGCATTCCTTCACATCTGCACCCATGCCTTCTTCAAAGCCATATTATTTATATGCTCTGGCTCCATTATCCACAGCCTAAACGACGAGCAAGACATCCGAAAAATAGGAGGCCTATTTAAAGCAATGCCATTTACCACAACAGCCCTCATTATTGGCAGCCTTGCACTAACAGGAATACCCTTTCTCACCGGATTCTACTCCAAAGACCTGATTATTGAATCCGCTAATACGTCTTATACCAACGCCTGAGCCCTTTTAATAACATTAGTCGCCACCTCCTTCACAGCCATCTACAGCACTCGCATTATCTTTTTTGCACTCCTAGGACAACCCCGATTTCCAACCCTCATTAATATCAATGAAAATAACCCGTTCCTAATTAATTCAATCAAACGCTTACTAATTGGAAGCCTATTTGCAGGGTTCATTATCTCTAATAACATCCCTCCAATAACAATCCCCCAAATAACCATGCCCCACTATCTAAAAATAACTGCCTTAACAGTCACAATCCTAGGCTTTATTCTAGCACTAGAAATCAGCAACACAACCCACTACCTAAAATTTAATTATCCATCAAACACATTCAAATTCTCTAACCTATTAGGATATTATCCTACAATTATACACCGCCTGACCCCCTATATAAACCTAACAATAAGCCAAAAATCAGCATCCTCTCTCCTAGATCTAATCTGACTAGAAACTATTCTACCAAAAACCATTTCACTAGCCCAAATAAAAATATCCACCACAATCACAAGCCAAAAGGGCCTAATTAAACTATATTTCCTCTCCTTCCTAATCACGATCCTCATTAGTACAACCTTACTTAATTTCCACGAGTAATCTCCATAATCACTACAACACCAATCAATAAAGACCAACCAGTAACAATAACCAATCAAGTACCATAACTGTATAAAGCAGCAATTCCCATAGCCTCCTCGCTAAAAAACCCAGAATCCCCCGTATCATAAATAACCCAATCCCCCATACCATTAAACTTAAATACAATTTCCACCTCCTTATCTTTCAACACATAATAAACCATAAGAAATTCCATTAATAAACCAGTAATAAACGTCCCTAAAACAACCTTATTAGAAACTCAAACCTCAGGATACTGTTCAGTAGCTATAGCTGTCGTATAACCAAAAACTACCATCATACCCCCTAAATAAATTAAGAAAACTATTAAACCTAAAAAAGACCCACCAAAATTCAACACAATACCACACCCAACCCCACCACTTACAATTAACCCCAACCCCCCATAAATAGGTGAAGGTTTTGAAGAAAACCCCACAAAACCTATCACAAAAATAACACTTAAGATAAACACAATGTATGTCATCATCATTCTCACATGGAATCTAACCATGACCAATGATATGAAAAACCATCGTTGTCATTCAACTATAAGAACACTAATGATCAACATCCGAAAAACCCACCCACTAATAAAAATTGTAAACAACGCATTCATTGATCTCCCAGCTCCATCAAATATTTCATCATGATGAAACTTTGGCTCTCTCCTAGGCATTTGCTTAATTTTACAGATTCTAACAGGCCTATTCCTAGCAATACACTATACACCTGACACAACAACAGCATTCTCCTCTGTAACCCACATTTGCCGAGACGTAAACTATGGCTGAATTATCCGATATATACACGCAAACGGGGCATCAATATTTTTTATCTGCCTATTTATGCATGTAGGACGAGGCCTATACTATGGATCATATACCTTCCTAGAAACATGAAACATCGGAGTAATCCTCCTATTTGCGACAATAGCCACAGCATTCATAGGCTATGTTTTACCATGAGGACAAATATCATTCTGAGGAGCAACAGTTATTACCAACCTCCTTTCAGCAATTCCATATATTGGCACAAACCTAGTCGAATGAATCTGGGGAGGATTCTCAGTAGACAAAGCTACCCTCACCCGATTTTTCGCCTTTCACTTTATTTTCCCATTCATCATCGCAGCCCTCGCCATAGTTCACCTACTCTTCCTCCACGAAACAGGATCCAACAACCCCACAGGAATTCCATCGGACACAGATAAAATTCCCTTCCACCCTTATTACACCATTAAAGACATCCTAGGTGCTATCCTACTAATCCTCATCCTCATGCTACTAGTACTATTCACGCCTGACTTACTCGGAGACCCAGACAACTACACCCCAGCAAACCCACTTAACACTCCCCCTCACATCAAACCTGAATGATACTTCCTATTTGCGTACGCAATCTTACGATCAATCCCTAATAAACTAGGAGGAGTCCTCGCCCTAATCCTCTCAATCCTAGTCCTAGTAATTATACCCCTCCTCCATACATCAAAGCAACGGAGCATAATATTCCGACCAATCAGTCAATGTATATTCTGAATCCTAGTAGCCGACCTATTAACACTCACATGAATTGGAGGCCAGCCAGTTGAACACCCCTACATCATTATTGGACAACTAGCATCTATTATATATTTCCTTATCATTCTAGTCATAATACCAGTAGCTAGCATCATCGAAAACAACCTCCTAAAATGAAGACAAGTCTTTGTAGTACAATCAATATACTGGTCTTGTAAACCAGAGAAGGAGAACAACCAACCTCCCTAAGACTCAAGGAAGAAGCTATAGCCCCACTATCAACACCCAAAGCTGAAGTTCTACTTAAACTATTCCCTG
