# Supplementary material for: Identifying the true number of specimens of the extinct blue antelope (Hippotragus leucophaeus)
Source: Sci Rep. 2021 Jan 22;11:2100. doi: 10.1038/s41598-020-80142-2 (PMC7822880; doi:10.1038/s41598-020-80142-2)
Supplement: Supplementary file 3 — Supplementary Data 3. [file 41598_2020_80142_MOESM3_ESM.phy]

 13 15493
NMWST715  NNNNNNNNNNNNNNNN---NNNNNNNNNNNNNNNNNNNNNNNNNNNNNNNNNNNNNNNNNNNNNNNNNNNNNNNNNNNNNNNNNNNNNNNNNNNNNNNNNNNNN-NNNNNNNNNNNNNNNNNNNNNNNNNNNNNNNNNNNNNN--NNNNNNNNNNNNNNNNNNNNNNNNNNNNNNNNNNNNNNNNNNNNNNNN-NNNNNNNNNNNNNNNNNNNNNNNNNNNNNNNNNNNNNNNNNNNNNNNNNNNNNGACAAAAATTAAGCCATGAACGAAAGTTTGACTAAGCCATATTGACTAGGRTTGGTAAATCTCGTGCCAGCCACNNNNNNCATACNNNNNNNNNNNNNNNNNNNNNNNNNNNNNNNNNNNNNNNNNNNNNNNNNNNNNNNNNNNNNNNNNNNNNNNNNNAAACTGTAAAAAGCCGTAATTATAAT-AAAATAAATGACGAAAGTAACTCTACAACAGCTGACACACTATAGCTAAGACCCAAACTGGGATTAGATACCCCACTATGCTTAGCCCTAAACACAAATAATTAC-AAAACAAAATTATTCGCCAGAGTANNNNNNNNNNNNNNNNNNNNNNNNNAKGACTTGGCGGTGCTTTATACCCTTCTAGAGGAGCCTGTTCTATAATCGATAAACCCCGATAAACCTCACCATTCCTTGCTAATACAGTCTATATACCGCCATCTTCAGCAAACCCT-AAAAAGGAATAAAAGTAAGCATAATCATTACACATAAAAACGTTAGGTCAAGGTGTAACTTATGGAATGGGAAGAAATGGGCTACATTTTCTACTTCAAGAAAACCCACACGAAAGTTATTATGAAACTAATAACCAAAGGAGGATTTAGCAGTAAGCTAAGAATAGAGTGCTTAGCTGAACCAGNNNATGAAGCACGCACACACCGCCCGTCACCCTCCTCAAGTAATTAC-NNNNNNNNNNNNNNN-NNNNNNNNACCAACAATATGAGAGGAGACAAGTCGTAACAAGGTAAGCATACTGGAAAGTGTGCTTGGACAAANCAAAACATAGCTTAAATAAAGCATCTAGTTTACACCTAGAAGATTTCNNNNNNNNNNNNNNNNNNNNNNNNNNNNNNNNNNNNN--NNNNNNNNNNNNNNNNTAACAACCAAAACAAAATAAAATAAAACATTTATTTTAATTTAAAGTATAGGAGATAGAAATTCTAAACATGGCGCTATAGANNNNNNNNNNNAAGGGAACGATGAAAG-AAAAAGTTAAAGTACAAAAAAGCAAAGATTAACCCTTGTACCTTTTGCATAATGAATTAACGAGC-AAAAAACTTAACAAAGTGAACTTTAGCTAAGTAACCCNNAACCAGACGAGCTACTCATGGACAGTTTACCAGAACCAACTCATCTATGTGGCAAAATAGTGAGAAGATCCATAAGTAGAGGTGNNNNGCCTAACGAGCCTGGTGATAGCTGGTTGTCCAGGAAATGAATCTTAGTTCAGCTTTAAAGATACC-AAAAANNNNNNNNNNNNNNNNN-NNNNNNNNNNNNNNNNNNNNNNNNNNNNNNNNNNNNNNNNNNNNNNNNNNNACCTTCACTAGAGAGTAAAATTCAACAACACCATAGTAGGCCTAAAAGCAGCCATCAATTAAGAAAGCGTTAAAGCTCANNNNNNNNNNNNNNNNNNNNNNNNNNNNNN--NNNNNNNNNNNNNNNNNNNNNNNNNNNNNNNNNNNNNNNNNNNNNNNNNNNNNNNNNNNNNNNNNNNNNNNNNNNNNNNNNNNNNNNNNNNNNNNNNNNNNNNNNNNNNNNNNNNNNNNNNNNNNNNNNNNNNNNNNNNNNNNNNNNNNNNNNNNNNNNNNNNNNNNNNNNNNNNNNNNNNNNNNNNNNNNNNNNNNNGCACTTAGGAAAGATTCAAAGAAGTAAAAGGAACTCGGCAAACA-TAAACCCCGCCTGTTTACCAAAAACATCACCNNNNNNNNNNNNNNNNNNNNNNNNNNNGCCTGCCCAGTGACANMACGTTAAACGGCCGCGGTATTCTGACCGTGCAAAGGTAGCATAATCATTTNNNNNNNNNNNNNNNNNNNNNNNNNNNNNNNNNNNNNNNNNNNNACTGTCTCTTACTTCCGATCAGTGAAATTGACCTCCCCGTGAAAAGGCGGGGANNNNNNNNNNNNNNNNNNNNNNNNNNNNNNNNNNNNNNNNNNNNNNNNNNNNNNNNNNNNNNNNNNNNNNNNNNNNNNNNNNNCACTCTTTATGGATTAGCAGTTTCGGTTGGGGTGACCTCGGAGAATAAAAAATCCTCCGAGCGATTTTAAAGACTAGNNCTACAAGTCAAACCAAATTATCGCTTATTGATCCAAACATTTGATCAACGGA-ATANNNNNNNNNNNNNNNNNNNNNNNNNNNNNNNNNNNNNNNNNNNNNNNNNNNNNNNNNNNNNNNNNNNNNNNNNNNNNNNNNNNNNNNNNNNNNNNNNNNNNNNNNNAAAGGTTCGTTTGTTCAACGATTAAAGTCCTACGTGATCTGAGTTCAGACCGGAGYAATCCAGGTCGGTTTCTATCTGTCATGTATTTCTCCCAGTA-CGAAAGGACAAGAGAAATGAGGCCAACTTCAATAAAGCGCCTCAGACNNNNNNNNNNNNNNNNNNNNNNNNNNNNNNNNNNNNNNNNNN-NNNNNNNNNNNNNNNNNNNNNNNNNNNNNNNNNNNNNNNNNTTGCGTAAAACTTAAACCTTTATACTCAGAGATTCAAATTCTCTCCTTAAC-AAATGTTTATAGTNNNNNNNNNNNNNNNNNNNNNNNNNNNNNNNNNNNNNNNNNNNNNNNNNNNNNNNNNNNNNNGAAAAGTCCTAGGCTACATACAATTTCGAAAAGGCCCAAATGTCGTAGGCCCATACGGCCTACTTCAACCCATNNNNNNNNNNNNNNNNNNNNNNNNNNNNNNNNNNNNNNNNNNNNNNNNNNNNNNNNNNNNNNNNNNNNNNNNNNNNNNNNNNNNNNNNNNNNNNNNNNNNNNNNNNNNNNNNNNNNNNNNNNNNNNNNNNNNNNNNNNNNNNNNNNNNNNNNNNNNNNNNNNNNNNNNNNNNNNNNNATCAAGCCTAGCCGTATACTCAATCCTCTGATCAGGCTGAGCCTCCAACTCAAAATATGCCCTCNNNNNNNNNNNNNNNNNNNNNNNNCAAANAATCTCATATGAAGTAACACTAGCAATCANNNNNNNNNNNNNNNNNNNNNNNNNNNNNNNNNNNNNNNNNNNNNNNNNNNNNNNNNNNNNNNNNNNNNNNNNNNNNNNNNNNNNNNNNNGACCTCTAGCAATAATATGATTTATCTCAACACTAGCAGAAACAAACCGAGCANNNNNNNNNNNNNNNNNNNNNNNNNNNNNNNNNNNNNNNNNNNNNNNNNNNNNNNNNNNNNNNNNNNNNNNNNNNNNNNNNNNNNNNNNNNNNNNNNNNNNNNN-NNNNNNNNNNNNNNNNNNNNNNNNNNNNNNNNNNNNNNNNNNNNNNNNNNNNNNNNNNNNNNNNNNNNNNNNNNNNNNNNNNNNNNNNNNNNNNNNNNNNNNNNNNNNNNNNNNNNNNNNNNNNNNNNNNNNNNNNNNNNNNNNNNNNNNNNNNNNNNNNNNNNNNNNNNNNNNNNNNNNNNNNNNNNNNNNNNNNNNNNNNNNNNNNNNNNNNNNNNNNNNNNNNNNNNNNNNNNNNNNNNNNNNNNNNNNNNNACAAACATAAGAAATATGTCTGACAAAAGAGTTACTTTGATAGAGTAAATAATAGAGGTCTAAGCCCTCTTATTTCTAGAACTATAGGAATTGAACCTAATCCTAAGAACCCAAAACTCTTCGTGCTCCCAATTACACCAAATTCTAACAGTAAGGTCAGCTAATTAAGCTATCGGGCCCATA-CCYNNNNNNNNNNNNNNNNNNNNNNNNNNNNNNNNNNNNNNNNNNNNNNNNNNNNNNNNNNNNNNNNNNNNNNNNNNTTCGGAACCATTATCGTNNNAATTAGCTCACANNNNNNNNNNNNNNNNNNNNNNNNNNNNNNNNNNNNNNNNNNNNNNNNNCCCATTATAATAAAAAAATATAACCCACGAGCTACAGAAGCATCAACCAAATATTTCCTAACTCAATCAACAGCCTCCATNNNACTAATAATAGCTGTCATCATCAACTTAATATCCTCAGGCCAATGAACTGTAATAAAACTNNNNNNNNNNNNNNNNNNNNNNNNNNNNNNNNNNN-NNNNNNNNNNNNNNNNNNNNNNNNNNNNNNNNNNNNNNNNNNNNNNNNNNNNNNNNNNNNNNNNNNNNNNNNNNNNNNNNNNNNNNNNNNNNACATGACAAAAACTAGCACCCATATCAGTACTTTACCAANNNNNNNNNNNNNNNNNNNNNNNNNNNNNNNNNNNNNNNNNNNNNNNNNNNNNNNNNNNNNNNNNNNNNNNNNNNNNNNNNNNNNNNNNNNNNNNNNNNNNNNNNNNNNNNNNNNNNNNNNNNNNNNNNNNNNNNNNNNNNNNNNNNNNNNNNNNNNNNNNNNNNNNNNNNNNNNNNNNNNNNNNNNNNNNNNNNNNNNNNNNNNNNNNNNNNNNNNNNNNNNNNNNNNNNNNNNNNNNNNNNNNNNNNNNNNNNNNNNNNNNNNNNNNNNNNNNNNNNNNNNNNNNNNNNNNNNNNNNNNNNNNNNNNNNNNNNNNNNNNNNNNNNNNNNNNNNNNNNNNNNNNNNNNNNNNNNNNNNNNNNNNNNNNNNNNNNNNNNNNNNNNNNNNNNNNNNNNNNNNNNNNNNNNNNNNNNNNNNNNNNNNNNNNNNNNNNNNNNNNNNNNNNNNNNNNNNNNNNNNNNNNNNNNNNNNNNNNNNNNNNNNNNNNNNNNNNNNNNNNNNNNNNNNNNNNNNNNNNNNNNNNNNNNNNNNNNNNNNNNNNNNNNNNNNNNNNNNNNNNNNNNNNNNNNNNNNNNNNNNNNNNNNNNNNNNNNNNNNNNNNNNNNNNNNNNNNNNNNNNNNAAACAGACCAAGGGCCTTCAAAGCCCTAAGCAAGTATAATTTACTTAATTCCTGACAAGGACTGCAAGANNNNNNNNNNNNNNNNNTGAATGCAAATCAACCACTTTAATTAAGCTAAGNNNNNNNNNNNNNNNNNNNN-NNNNNNNNNNNNNNNNNNNNNNNNNNNNNNNNNNNNNNNNNNNNNN-NNNCTTCAATCTACTTCTCCCGCCGCGAGAAAAAAAAGGCGGGAGAAGCCCCGGCAGAA-TTGAAGCTGCTTCTTTGAATTTGCAATTCNNNNTGTTAATTCACCACAGAGCTTGGTAAAAAGAGGAATTAAACCTCTGTCCTTAGATTTACAGTCTAATGCTTCACTCAGCCATTTTACNNNNNNNNNNNNNNNNNNNNNNNNNNNNNNNNNNNNNNNNNNNNNNNNNNNNNNNNNNNNNNNNNNNNNNNNNNNNNNNNNNNNNNNNNNNNNNNNNNNNNNNNNNNNNNNNNNNNNNNNNNNNNNNNNNNNNNNNNNNNNNNNNNNNNNNNNNNNNNNNNNNNNNNNNNNNNNNNNNNNNNNNNNNNNNNNNNNNNNNNNNNNNNNNNNNNNNNNNNNNNNNNNNNNNNNNNNNNNNNNNNNNNNNNNNTCCTTTAATAATTGGAGCCCCTGACATGGCATTNNNNCGAATAAACNNTATAAGCTTTTGACTGCTTCNNNNNNNNNNNNNNNNNNNNNNNNNNNNNNNNNNNNNNNNNNNNNNNNNNNNNNNNNNNNNNNNNNNNNNNNNNNNNNNNNNNNNCAACCTAGCCCATGCAGGAGCCTCAGTGGATCTCACCATTTTCTCTCTACACCTNNNNNNNNNNNNNNNNNNNNNNNNNNNNNNNNNNNNNNNNNNNNNAATTATTAACATAAAANNNNNNNNNNNNNNNNNNNNNNNNNCACNNNNNNNNNNNNNNNNNNTATTAATTACTGNNNNNNNNNNNNN-NNNNNNNNNNNNNNNNNNNNNNNNNNNNNNNNNNNNNCTACTAACGGATCGAAATCTAAATACTACCNNNNNNNNNNNNNNNNNNNNNNNNNNNNNNNNNNNNNNNNNNNNNNNNNNNNNNNNNNNNNNNNNNNNNNNNNNNNNCATTCTTNTTCTACCTGGATTCGGAATAATTTCTCACATCNNNNNNNNNNNNNNNNNNNNNNNNNNNNNNNNNNNNNNNNNNNNNNNNNNNNNNNNNNNNNNNNNNNNNNNNNNNNNNNNNNNNNNNNNNNNNNNNNNNNNNNNNNNNNNNNNNNNNNNNNNNNNNNNNNNNNNNNNNNNNNNNNNNNNNNNNNNNNNNNNNNNNNNNNNNNNNNNNNNNNNNNNNNNNNNNNNNNNNNNNNNNNNNNNNNNTGGNNNTAACATTAAATGATCTCCCGCTATAATATGAGCCCTANNNNNNNNNNNNNNNNNNNNNNNNNNNNNNNNNNNNNNNNNNNNNNTAGCCAATTCTTCCCTCGACATTGTTCTTCACGATACATACTATGTAGTCGCACATTTCCACTACGTATTGTCAATAGGAGCCGTATTCGCTATCATAGGAGGATTCNNNNNNNNNTTTCCNNNATTCTCAGGCTATACTCTAAACATAACATGAGCCAAAATCCACTTCGCAATTATATTTGTAGGCGTAAACATAACTTTCTTCCCACAACATTTCTTAGGCTTATCTGGTATGCNNNNNCGANNNNNNNNNNNNNNNNNNNNNNNNNNNNNNNNNNNNNNNNNNNNNNNNNNNNNNNNNNNNNNNNNNNNNNNNNNNNNNNNNNNNNNNNNNNNNNNNNNNNNNNNNNNN-NNNNNNNNNNNNNNNNNNNNNNNNNNNNNNNACCTAACCACANNNNNNNNNNNNNNACTAAACGGATGTCCCCCACCATATCACACATTTGAAGAACCCGCATATGTCAACCTNNNNNNNNNNNNNNNNNNNNNNNNNNNNNNNNNNNNNNNNNNNNNNNNNNNNNNNNNNNNNNNNNNNNNNNNNNNNNNNNNNNNNNNNNN-NNNATATTACATAATCTTGTCAAGATTAAATTACAGGTGANNNNNNNNNNNNNNNNNNNNNNNNNNNNNNNNNNNNNNNNNNNNNNNNNNNNNNNNNNNNNNNNNNNNNNNNNNNNNNNNNNNNNNNNNNNNNNNNNNNNNNNNNNNNNNNNNNNNNNNNNNNNNNNNNNNNNNNTATATTATTTCACTAATATTAACAACAAAATTAACTCATACTAGTACTATAGATGCGNNNNNNNNNNNNNNNNNNNNNNNNNNNNNNNNNNNNNNNNNNNNNNNNNNNNNNNNNNNNNNNNNNNNNNNNNNNNNNNNNNNNNNNNNNNNNNNNNNNNNNNNNNNNNNNNNNNNNNNNNNNNNNNNNNNNNNNNNNNNNNNNNNNNNNNNNNNNNNNNNNNNNNNNNNNNNNNNNNNNNNNNNNNNNNNNNNNNNNNN-----NNNNNNNNNNNNNNNNNNNNNNNNNNNNNNNNNNNNNNNNNNNNNNNNNNNNNNNNNNNNNNNNNNNNNNNNNNNNNNNNNNNNNNNNNNNNNNNNNNNNNNNNNNNNNNNNNNNNNNNNNNNNNNNNNNNGACTGAAAACGGACGCAATTCCAGGCCGCCTAAATCAANNNNNNNNNNNNNNNNNNNNNNNNNNNNNNNNNNNNNNNNNNNNNNNNNNNNNNNNNNNNNNNNNNNNNNNNNNNNNNNNNNNNGTCCTCGAACTAGTCCCACTAAAATATTTTGAAAAATGATCTGCANNNNNNNNNNNNNNNNNNNNNNNNNNNNNNNNNNNNNNNNNNNNNNNNNNNNNNNNNNNNNN--NNNNN-NNNNNNNNNNNNNNNNNNNNNACAACTAGATACATNNNNNNNNNNNNNNNNNNNNCTATCTATATTCCTAGTCCTTTTCATCATTTTCCAA-TTAAAAATTTCAAAACACNNNNNNNNNNNNNNNNNNNNNNNNNNNNNNNNNNNNNNNNNNNNNNNAAATAACCCCTGAGAAACAAAATGAACGAAAATCTATTTGCCTCTTTCATTACCCCTATAATTCTAGGCYNNNNNNNNNNNNNNNNNNNNNNNNNNNNNNNNNNNNNNNNNNNNNNNNNNNNNNNNNNNCTAATTAACAATCGCCTCATCTCTCTCCAANNNNNNNNNNNNNNNNNNNNNNNNNNNNNNNNNNNNNNNNNNNNNNNNNNNNNNNNNNNNNNNNNNNNNNNNNNNNNNNNNNNNNNNNNNNNNNNNNNNNNNNNNNNNNNNNNNNNNNNNNNNNNNNNNNNNNNNNNNNNNNNNNNNNNNNNNNNNNNNNNNNNNNNNNNNNNNNNNNNNNNNNNNNNNNNNNNNNNNNNNNNNNNNNNNNNNNNNNNNNNNNNNNNNNNNNNNNNNNNNNNNNNNNNNNNNNNNNNNNNNNNNNNNNNNNNNNNNNNNNNNNNNNNNNNNNNNNNNNNNNNNNNNNNNNNNNNNNNNNNNNNNNNNNNNNNNNNNNNNNNNNNNNNNNNNNNNNNNNNNNNNNNNNNNNNNNNNNNNNNNNNNNNNNNNNNNNNNNNNNNNNNNNNNNNNNNNNNNNNNNNNNNNNNNNNNNNNNNNNNNNNNNNNNNNNNNNNNNNNNNNNNNNNNNNNNNNNNNNNNNNNNNNNNNNNNNNNNNNNNNNNNNNNNNNNNNNNNNNNNNNNNNNNNNNNNNNNNNNNNNNNTGACACACC-AAACGCATGCTTACCACATAGTAAACCCAAGCCNNNNNNNNNNNNNNNNNNNNNNNNNNNNNNNNNNNNNNNNNNNNNNNNNNNNNNNNNNNNNNNNNNNNNNNNNNNNNNNNNNNNNNNNNNNNNNNNNNNNNNNNNNNNNNNNNNNNNNNNNNNNNNNNNNNNGAGATATTATCCGAGAAAGTACATTTCAAGGNNNNNNNNNNNNNNNNNNNNNNNNNNNNNNNNNNNNNNNNNNNNNNNNNNNNNNNNNNNNNNNNNNNNNNNNNNNNNNN---NNNNNNNNNNNNNNNNNNNNNNNNNNNNNNNNNNNNNNNNNNNNNNNNNNNNNNNNNNNNNNNNNNNNNNNNNNNNNNNNNNNNNNNNNNNNNNNNNNNNNNNNNNNNNNNNNNNNNNNNNNNNNNNNNNNNNNNNNNNNNNNNNNNNNNNNNNNNNNNNNNNNNNNNNNNNNNNNNNNNNNNNNNNNNNNNNNNNNNNNNNNNNNNNNNNNNNNNNNNNNNNNNNNNNNNNNNNNNNNNNNNNNNNNNNNNNNNNNNNNNNNNNNNNNNNNNNNNNNNNNNNNNNNNNNNNNNNNNNNNNNNNNNNNNNNNNNNNNNNNNNNNNNNNNNNNNNNNNNNNNNNNNNNNNNNNNNTTCTTAATCGTCTGCTTCTTCCGCCAACTAAANNNNNNNNNNNNNNCTAGTCANNNNNNNNNNNNNNNNNNNNNNNNNNNNNNNNNNNNNNNNNNNNNNNNNNNNNNNNNNNNNCTCTATATCTCTATCTATTGATGAGGATCATATTCTTTTAGTATCAACCNNNNCAACTGACTTCCAATCAGTTAGTTTCGGTCTNNNNNNNNNNNNNNNNNNNNNNNNNNNNNNNNNNNNNNNNNNNNNNNNNNNNNNNNNNNNNNNNNNNNNNNNNNNNNNNNNNNNNNNNNNNNNNNNNNNNNNNNNNNNNNNNNNNNNNNNNNNNNNNNNNNNNNNNNNNNNNNNNNNNNNNNNNNNNNNNNNNNNNNNNNNNNNNNNNNNNNNNNNNNNNNNNNNNNNNNNNNNNNNNNNNNNNNNNNNNNNNNNNNNNNNNNNNNNNNNNNNNNNNNNCTCACAAACAACTAACCTAAACACAATGCTCACCATAGCCCTNNNNNNNNNNNNNNNNNNNNNNNNNNNNNNNNNNNNNNNNNNNNNNNNNNNNNGATTAGAATGAACTGAATATGGTACTTAGTTTAAAAC--AAA-ATAAATGATTTCGACTCATTAGATTATGATTGAACTCATAATTACCAAATGTNNNNNNNNNNNNNNNNNNNNNNNNNNNCATTCGCAGTATCTCTTACAGGACTACTAATATATCGANNNNNNNNNNNNNNNNNNNNNNNNNNNNNNNNNNNNNNNNNNNNNNNNNNNNNNNNNNNNNNNNNNNNNNNNNNNNNNNNNNNNNNNNNNNNNNNNNNNNNNNNNNNNNNNNNNNNNNNNNNNNNNNNNNNNNNNNNNNNNNNNNNNNNNNNNNNNNNNNNNNNNNNNNNNNNNNNNNNNNNNNNNNNNNNNNNNNACGTACAAAACCTCAACTTATTACAATGCTAAAATANNNNNNNNNNNNNNNNNNNNNNNNNNNNNNNNNNNNNNNNNNNNNNNNNNNNNNNNNNNNNNNNNNNNNNNNNNNNNNNNNNNNNNNNNNNNNNNNNNNNNNNNNNNNNNNNNNNNNNNNNNNNNNNNNNNNNNNNNNNNNNNNNNNNNNNNNNNNNNNNNNNNNNNNNNNNNNNNNNNNNNNNNNNNNNNNNNNNNNNNNNNNNNNNNNNNNNNNNNNNNNNNNNNNNNNNNNNNNNNNNNNNNNNNNNNNNNNNNNNNNNNNNN-NNNNNNNNNNNNNNNNNNNNNNNNNNNNNNNNNNNNNNNNNNNNNNNNNNNNNNNNNNNNNNNNNNNNNNNNNNNNNNNNNNNNNNNNNNNNNNNNNNNNNNNNNNNNNNNNNNNNNNNNNNNNNNNNNNNNNNNNNNNNNNNNNNNNNNNNNNNNNNNNNNNNNNNNNNNNNNNNNNNNNNNNNNNNNNNNNNNNNNNNNNNNNNNNNNNNNNNNNNNNNNNNNNNNNNNNNNNNNNNNNNNNNNNNNNNNNNNNNNNNNNNNNNNNNNNNNNNNNNNNNNNNNNNNNNNNNNNNNNNNNNNNNNNNNNNNNNNNNNNNNNNNNNNNNNNNNNNNN-NNNNNNNNNNNNNNNNNNNNNNNNNNNNNNNNNNNNNNNNNNNNNNNNNNNNNNNNNNNNNNNNNNNNNNNNNNNNNNNNNNNNNNNNNNNNNNNNNNNNNNNNNNNNNNNNNNNNNNNNNNNNNNNNNNNNNNNNNNNNNNNNNNNNNNNNNNNNNNNNNNNNNNNNNNNNNNNNNNNNNNNNNNNNNNNNNNNNNNNNNNNNNNNNNNNNNNNTCCGCCAAACGGACCTAAAATCACTCATMGCATANNNNNNNNNNNNNNNNNNNNNNNNNNNNNNNNNNNNNNNNNNNNNNNNNNNNNNNNNNNNNNNNNNNNNNNNNNNNNNNNNNNNNNNNNNNNNNNNNNNNNNNNNNTCTATGCTCTTCTGCCTAGCAAACTCTAACTACGAACGAATCCACAGCNNNNNNNNNNNNNNNNNNNNNNNNNNNNNNNNNNNNNNNNNNNNNNNNNNNNNNNNNNNNNNNNNNNNNNNNNNNNNNNNNNNNNNNNNNN-NNNNNNNNNNNNNNNNNNNNNNNNNNNNNNNNNNNNNNNNNNNNNNNNNNNNNNNNNN-NNNNNNNNNNNNNNNNNNNNNNNNNNNNNNNNNNNNNNNNNNNNNNNNNNNNNNNNNNNNNNNNNNNNNNNNNNNNNNNNNNNNNNNNNNNNNNNNNNNNNNNNNNNNNNNNNNNNNNNNNNNNNNNNNNNNNNNNNNNNNNNNNNNNNNNNNNNNNNNNNNNNNNNNNN-NNNNNNNNNNNNNNNNNNNNNNNNNNNNNNNNNNNNNNNNNNNNNNNNNNNNNNNNNNNNNN-NNTTAGACTGTGAATCTAACAATAGAAGCCCATTGCCTTCTTATTTACCGAAAAAGCATGCAAGAACTGCTAA-NNNNNNNNNNNNNNNNCTAACAACATGGCTTTTTCAAACTTTTAAAGGNNNNCAGTTATCCGTTGGTCTTAGGAATCAAAAAATTGGTGCAACTCCAAATAAAAGTAATAAACATATTCTCCTCCTTCANNNNNNNNNNNNNNNNNNNNNNNNNNNNNNNNNNNNNNNNNNNNNNNNNNNNNNNNNNNNNNNNNNNNNNNNNNNNNNNNNNNNNNNNNNNNNCTATTTCATATGCCTTCATCACCAGCATAATTCCCACAATANNNNNNNNNNNNNNNNNNNNNNNNNNNNNNNNNNNNNNNNNNNNNNNNNNNNNNATTCAAACCCTCAAACTATCACTCAGCTTCAAAATAGACTACTTCTCAATAATATTTGTCCCAGTAGCATTATTCGTCACATNNNNNNNNNNNNNNNNNNNNNNNNNNNNNNNNNNNNNNNNNNNNNNNNNNNNNNNNTTTTTCAAATATCTACTCCTATTCCTCATTNNNNNNNNNNNNNNNNNNNNNNNNNNNNNNNNNNNNNNNNNN-NNNNNNNNNNNNNNNNNNNNNNNNNNNNNNNNNNNNNNNNNNNNNNNNNNNNNATACGGACGAGCAGATGCAAACACAGCAGCTCTACAAGCNNNNNNNNNNNNNNNNNNNNNNNNNNNNNNNNNNNNNNNNNNNNNNNNNNNNNNNNNNNNNNNNNNNNNNNNNNNNNNNNNNNNNNNNNNNNNNNNNNNNNNNNNNNNNNNNNNNNNNNNNNNNNNNNNNNNNNNNNNNNNNNNNNNNNNNNNNNNNNNNNNNNNNNNNNNNNNNNNNNNNNNNNNNNNNNNNNNNNNNNNNNNNNNNNNNNNNNNNNNNNNNNNNNNNNNNNNNNNNNNAATAGTAGTAGCAGGCATTTTTCTATTAATCCGTTTCTATCCACTAACAGAAAACAACAAATTTGCCCNNNNNNNNNNNNNNNNNNNNNNNNNNNNNNNNNNNNNNNNNNNNNNNNNNNNNNNNNNNACCCAAAATGATATC-AAAAAAATNNNNNNNNNNNNNNNNNNNNNNNNNNNNNNNNNNNNNNNNNNNNNNNNNNNNNNNNNNNNNNNNNNNNNNNNNNNNNNNNNNNNNNNNNNNNNNNNNNNNNNNNNNNNNNNNNNNNNNNNNNNNNNNNNNNNNNNNNNNNNNNNNNNNNNNNNNNNNNNNNNNNNNNNNNNNNNNNNNNNNNNNNNNNNNNNNNNNNNNNNNNNNNNNNNNNNNNNNNNNNNNNNNNNNNNNNNNNNNNNNNNNNNNNNNNNNNNNNNNNNNNNNNNNNNNNNNNNNNNNNNNNNNNNNNNNNNN-NNNNNNNNNNATACCAACGCCTGAGCCCTTCTAATAACNNNNNNNNNNNNNNNNNNNNNNNNNNNNNNNNNNNNNNNNNNNNNNNNNNNNNNNNNNNNNNNNNNNNNNNNNNNNNNNNNNNNNNNNNNNNNNNNNNNNNNNNNNNNNNNNNNNNNNNNNNNNNNNNNNNNNNNNNNNNNNNNNNNNNNNNNNNNNNNNNNNNNNNNNNNNNNNNNNNNN-NNNNNNNNNNNNNNNNNNNNNNNNNNNNNNNNNNNNNNNNNNNNNNNNNNNNNNNNNNNNNNNNNNNNNNNNNNNNNNNNNNNNNNNNNNNNNNNNNNNNNNNNNNNNNNNNNNNNNNNNNNNNNNNNNNNNNNNNNNNNNNNNNNNNNNNNNNN-CCTACTAGGATATTACCCCACAATTNNNNNNNNNNNNNNNNNNNNNNNNNNNNNNNNNNNNNNNNNNNNNNNNNNNNNNNNNNNNNNNNNNNNNNNNNNNNNNNNNNNNNNNNNNNNNNNNNNNNNNNNNNNNNNNNNNNNNNNNNNNNCCATTATAATTACAAACCAAAAAGGCCTAATCAAATTATATTTCCTCTCTTKCNNNNNNNNNNNNNNNNNNNNNNNNNNNNNNNNNNNNNNNNNNNNNNNNNNNNNNNNNNNNNNNNNNNNNNNNNNNNNNNNNNNNNNNNNNNNNNNNNNNNNNNNNNNNNNNNNNNNNNNNNNNNNNNNNNNNNNNNNNNNNNNNNNNNNNNNNNNNNNNNNNNNNNNNNNNNNNNNNNNNNNNNNNNNNNNNNNNNNNNNNNNNNNNNNNNNNNNNNNNNNNNNNNNNNNNNNNNNNNNNNNNNNNNNNNNNNNNNNNNNNNNNNNNNNNNNNNNNNNNNNNNNNNNNNNNNNNCAACCTTACTAGAAACCCAAACTTCAGGATATTGCTCAGTAGCCATAGCCGTTGTATAACCAANNNNNNNNNNNNNNNNNNNNNNNNNNNNNNNNNNNNNNNNNNNNNNNNNNNNNNNNNNNNNNNNNNNNNNNNNNNNNNNNNNNNNNNNNNNNNNNNNNNNNNNNNNNNNNNNNNNNNNNNN---NNNNNNTGAAGGTTTTGAAGAAAACCCTACAAAACCAATCACAAAAATAATACTCAAAATAAATACAATATANANNNNNNNNNNNNNNNNNNNNAATCTAACCACGACTAATGATATGAAAAACCATCGTTNNNNNNNNNNNNNNNNNNNNNNNNNNNNNNNNNNNNNNNNNNNTCACCCACTGAT-AAAAATCGTAAACAACGCATTCATTGANNNNNNNNNNNNN-NNNNNNNNNNNNNNNNNNNNNNNNNNNNNNNNNNNNNNNNNNNNNNNNNNNNNNNNNNNNNNNNNNNNNNNNNNNNNNNNNNNNNNNNNNNNNNNNNNNNNNNNNNNNNNNNNNNNNNNNNNNNNNNNNNNNNNNNNNNNNNNNNNNNNNNNNNNNNNNNNNNNNNNN--NNNNNNNNNNNNNNNNNNNNNNNNNNNNNNNNNNNNNNNNNNNNNNNNNNNNNNNNNNNNNGCCTNNATTACGGANNNNNNNNNNNNNNNNNNNNNNNNNNNNNNNNNNNNNNNNNNNNNNNNNNNNNNNNNNNNNNNNNNNNNNNNNNNNNNNNCCTGCCATGAGGACAAATATCATTTTGAGGAGCAACAGTCATCACTAATCTCCTCTCAGCAATNNNNNNNNNNNNNNNNNNNNNNNNNNNNNNNNNNNNNNNNNNNNNNNNNNNNNNNNNNNNNNNNNNNNNNNNNNNNNNNNNNNNNNNNNNNNNNNNNNNNNNNNNNNNNNNNNNNNNNNNNNNNNNNNNNNNNNNNNNNNNNNNNNNNNNNNNNNNNNNNNNNNNNNNNNNNNNNNNNNNNNNNNNNNNNNNNNNNNNNNNNNNNNNNNNNNNNNNNNNNNNNNNNNNNNNNNNNNNNNNNNNNNNNNNNNNNNNNNNNNNNNNNNNNNNNNNNNNNNNNNNNNNNNNNNNNNNNNNNNNNNNNNNNNNNNNNNNNNNNNNNNNNNNN-NNNNNNNNNNNNNNNNNNNNNNNNNNNNNNNNNNNNNNNNNNNNNNNNNNNNNNNNNNNNNNNNNNNNNNNNNNNNNNNNNNNNNNNNNNNNNNNNNNNNNNNNNNNNNNNNNNNNNNNNNNNNNNNNNNNNNNNNNNNNNNNNNNNNNNNNNNNNNNNNNNNNNNNNNNNNTCAGCCAATGTATCT-TCTGAATCTTAGTAGCAGA--NNNNNNNNNNNNNNNNNNNNNNNNNNNNNNNNNNNNNNNNNNNNNNNNNNNNNNNNNNNNNNNNNNNNNNNNNNNNNNNNNNNNNNNNNNNNNNNNNNNNNNNNNNNNNNNNNNNNNNNNNNNNNNNNNNNNNNNNNNNNNNNNNNNNNNNNNNNNNNNNNNNNNNNNNNNNNNNNNNNNNNNNNNNNNNNNNNNNNNNNNNNNNNNNNNNNNNNNNNTCAAGGAAGAAGCTACAGCCACACTATCAGCA-CCCAAAGCTGAAGTTCTACTNNNNNNNNNNNNNN
NRM590107 NNNNNNNNNNNNNNNN---NNNNNNNNNNNNNNNNNNNNNNCTAGATGAGTATRTCA-ACTCCATAAACATATAGGTTTGGTCCCAGCCTTCCTGTTAACTTTC-AATAGACNTACACATGCAAGCATCTACGCCCCGGTGAG--AATGCCCCCTAAGTCAACCAGACTATGAGGAGCGGGTATCAAGCACAC-TATTCGTAGCTCATGNNNNNNNNNNNNNCCACACCCCCACGGGAGACAGCAGTGACAAAAATTAAGCCATGAACGAAAGTTTGACTAAGCCATATTGACTAGGGTTGGTAAATCTCGTGCCAGCCACCGCGGTCATACGATTAACCCAAGCTAACAGGAACACGGCGTAAAACNNNNNNNNNNNNNNNNNNNNNNNNNNNNNNNNNNNAATTAAACTGTAAAAAGCCGTAATTATAAT-AAAATAAATGACGAAAGTAACTCTACAACAGCTGACACACTATAGCTAAGACCCAAACTGGGATTAGATACCCCACTATGCTTAGCCCTAAACACAAATAATTAC-AAAACAAAATTATTCGCCAGAGTACTACCGGCAACAGCCTAAAACTCAAAGGACTTGGCGGTGCTTTATACCCTTCTAGAGGAGCCTGTTCTATAATCGATAAACCCCGATAAACCTCACCATTCCTTGCTAATACAGTCTATATACCGCCATCTTCAGCAAACCCT-AAAAAGGAATAAAAGTAAGCATAATCATTACACATAAAAACGTTAGGTCAAGGTGTAACTTATGGAATGGGAAGAAATGGGCTACATTTTCTACTTCAAGAAAACCCACACGAAAGTTATTATGAAACTAATAACCAAAGGAGGATTTAGCAGTAAGCTAAGAATAGAGTGCTTAGCTGAACCAGGCCATGAAGCACGCACACACCGCCCGTCACCCTCCTCAAGTAATTAC-ACGCACCTAAACTTA-TTACACGCACCAACAATATGAGAGGAGACAAGTCGTAACAAGGTAAGCATACTGGAAAGTGTGCTTGGACAAA-CAAAACATAGCTTAAATAAAGCATCTAGTTTACACCTAGAAGATTTCGGACCNNNNNNNNNNNNNNNNNNNNNNNNNNNNNNNN--NNNNNNNNNNNNNNNNTAACAACCAAAACAAAATAAAATAAAACATTTATTTTAATTTAAAGTATAGGAGATAGAAATTCTAAACATGGCGCTATAGAGAAAGTACCNNAAGGGAACGATGAAAG-AAAAAGTTAAAGTACAAAAAAGCAAAGATTAACCCTTGTACCTTTTGCATAATGAATTAACGAGC-AAAAAACTTAACAAAGTGAACTTTAGCTAAGTAACCCGAAACCAGACGAGCTACTCATGGACAGTTTACCAGAACCAACTCATCTATGTGGCAAAATAGTGAGAAGATCCATAAGTAGAGGTGACACGCCTAACGAGCCTGGTGATAGCTGGTTGTCCAGGAAATGAATCTTAGTTCAGCTTTAAAGATACC-AAAAATATAAACAAANNNNNNN-NNNNNNNNNNNNNNNNNNNNNNNNNNNTACAGCTTTTTAGAAACGGATACAACCTTCACTAGAGAGTAAAATTCAACAACACCATAGTAGGCCTAAAAGCAGCCATCAATTAAGAAAGCGTTAAAGCTCAACAACAACAACAANNNNNNNNNNNNNNNNN--NNNNNNNNNNNNNNNNNNNNNNNNNNNNNNNNNNNNNNNNNNNNNNNNNNNNNNNNNNNNNNNTATGAGTAACAAGAAATACTTTCTCCTCGCACAAGTTTAAATCAGTNNNNNNNNNNNNNNNNNNNNNNNNNNNNNNNNNNNNNNNNNNNNNNNNNNNNNNNNNNNNNNNNNNNNNNNNNNNNNNNNNACAGGGGTGCACTTAGGAAAGATTCAAAGAAGTAAAAGGAACTCGGCAAACA-TAAACCCCGCCTGTTTACCAAAAACATCACCTCCAGCATTCCTAGTATTGGAGGCACTGCCTGCCCAGTGACA-AACGTTAAACGGCCGCGGTATTCTGACCGTGCAAAGGTAGCATAATCATTTGTTCTCTAAATAAGGACTTGTATGAATGGCCACACGAGGGTTCTACTGTCTCTTACTTCCGATCAGTGAAATTGACCTCCCCGTGAAAAGGCGGGGATGAATTAACAAGACGAGAAGACCCTATGGAGCTTCAACTAACTAATCCAAAGNAAAATAAACTTAATCACCAAGAGATAACAACACTCTTTATGGATTAGCAGTTTCGGTTGGGGTGACCTCGGAGAATAAAAAATCCTCCGAGCGATTTTAAAGACTAGACCTACAAGTCAAACCAAATTATCGCTTATTGATCCAAACATTTGATCAACGGA-ATAAGTTACCCTAGGGATAACAGCGCAATCCTATTCAAGAGTCCATATCGACAATAGGGTTTACGACCTCGATGTTGGATCAGGACATCCCGATGGTGCAGCCGCTATCAAAGGTTCGTTTGTTCAACGATTAAAGTCCTACGTGATCTGAGTTCAGACCGGAGCAATCCAGGTCGGTTTCTATCTGTCATGTATTTCTCCCAGTA-CGAAAGGACAAGAGAAATGAGGCCAACTTCAATAAAGCGCCTCAGACCAATTAATGACCTNNTCTCAATTAACCTCACNNNNNNNYCCT-GCCCTAGAAAAGGGCCCAGTTAAGGTGGCAGAGCCCGGTAATTGCGTAAAACTTAAACCTTTATACTCAGAGATTCAAATTCTCTCCTTAAC-AAATGTTTATAGTTAATACCCTNNNNNNNNNNATCCCCATCCTCCTAGCCGTGGCCTTCCTTACACTAGTCGAACGAAAAGTCCTAGGCTACATACAATTTCGAAAAGGCCCAAATGTCGTAGGCCCATACGGCCTACTTCAACCCATTGCCGATGCAATTAAACTTTNNNNNNNNNNNNNNNNNNNNNNNNNNNNNNNNNNNNNNNNNNNNNNNNNNNNNNNNNNNNNNNNNNNNNNNNNNNNNNNNNNNNNNNNNNNNNNNNNNNNNNNNNNNNNNNNNNNNCTTATTAACATAAACTTAGGAGTCCTCTTTATATTAGCCATATCAAGCCTAGCCGTATACTCAATCCTCTGATCAGGCTGAGCCTCCAACTCAAAATATGCCCTCATCGGGGCCCTACGAGCAGTAGCACAAACAATCTCATATGAAGTAACACTAGCAATCATCCTGTTATCAGTATNNNNNATAAACGGATCCTTCACACTCTCCACATTAATTATCACACAAGAACNNNNATGGCTAATCTTCCCAGCATGACCTCTAGCAATAATATGATTTATCTCAACACTAGCAGAAACAAACCGAGCACCATTTGACCTTACCGAGGGAGAATCAGAACTGGTCTCAGGCTTTAACGTAGAATATGCAGCANNNNNNNTCGCCCTATTTTTCATAGCAGAATATGCCAACAT-CATCATAATAAATATCTTCACAACAACCCTATTCCTAGGAGCNNNNNNNNNNNNNNNNNNNNNNNNNNNNNNNNNNNNNNNNNNNNNNNNNNNNNNNNNACTACTCACAATTACTTTCCTATGAATTCGAGCATCCTACCCACGATTCCGCTNNGACCANNTAATACACTTACTATGAAAAAACTTTCTGCCTCTAACACTAGCCCTNNNNNNNNNNNNNNNNNNNNNNNNNNTTCTCCTATCAGGCGTCCCCCCACAAACATAAGAAATATGTCTGACAAAAGAGTTACTTTGATAGAGTAAATAATAGAGGTCTAAGCCCTCTTATTTCTAGAACTATAGGAATTGAACCTAATCCTAAGAACCCAAAACTCTTCGTGCTCCCAATTACACCAAATTCTAACAGTAAGGTCAGCTAATTAAGCTATCGGGCCCATA-CCCCGAAAATGTTGGTTTATACCCTTCCCGTACTAATAAACCCAATTATCTCTATCATCATCCTAACAACCGTCATATTCGGAACCATTATCGTTATAATTAGCTCACACTGACTACTCATCTGAATTGGGTTCGAAATAAATATACTTGCTATTATCCCCATTATAATAAAAAAATATAACCCACGAGCTACAGAAGCATCAACCAAATATTTCCTAACTCAATCAACAGCCTCCATACTACTAATAATAGCTGTCATCATCAACTTAATATCCTCAGGCCAATGAACTGTAATAAAACTGTTTAATCCNNNNNNNNNNNNNNNNNNNNNNNNNN-CCCTCACCATAAAACTAGGAATAGCTCCTTTCCACTTCTGAGTCCCTGAAGTAACACAAGGCATCCCCCNNNNNTCAGGCCTAATTTTACTTACATGACAAAAACTAGCACCCATATCAGTACTTTACCAAATTTCCCCATCCATCAACCTAAACCTAATCATAACCCTATCAATCCTATCAATCATGGTAGGAGGCTGAGGAGGACTAAACCAAACCCAACTACGAAAAATTATAGCCTACTCATCAATTGCTCACATGGGCTGAATAACAGCAGTTCTACCCTACAACCCCACTATAACGTTACTAAACTTAATCATCTACATTATCANNNNNNNNNNNNTATTTACACTATTTATAGCCAATTCAACCACAACCACCTTATCACTATCCCAYACATGAAACAAAGCACCTATCATAACTGNNNNAGCCCTCNNNNCTCTTCTATCAATAGGAGGACTCCCCCCATTTTCAGGGTTCATACCAAAATGANNNNNNNNNNNNNNNNNNNNNNNNNNNNNNNNTATTATCCTACCCACCTTCATAGCAATCACAGCACTATTAAACCTATACTTCTATATACGACTTACCTACTCCACCGCACTTACAATATTCCCCTCCACAAACAACATAAAAATAAAATGANNNNNNNNNNNNNNNNNNNNNNNNNNNNNNNNNNNNNNNNNNNNNNNNNNNNNNNNNATACTTCTACCACTTACACCAATCCTATCAATCCTAGAATAGGAATTTAGGTTAAACAGACCAAGGGCCTTCAAAGCCCTAAGCAAGTATAATTTACTTAATTCCTGACAAGGACTGCAAGACTATACCTTACATCAGCTGAATGCAAATCAACCACTTTAATTAAGCTAAGTCCTCACTAGATTGGTGGGC-TCCACCCCCACGAAACTTTAGTTAACAGCTAAACACCCTAAACAAC-TGGCTTCAATCTACTTCTCCCGCCGCGAGAAAAAAAAGGCGGGAGAAGCCCCGGCAGAA-TTGAAGCTGCTTCTTTGAATTTGCAATTCAACATGTTAATTCACCACAGAGCTTGGTAAAAAGAGGAATTAAACCTCTGTCCTTAGATTTACAGTCTAATGCTTCACTCAGCCATTTTACCCATGTTCATCAACCGCTGACTATTTTCAACTAACCACAAAGATATCGGCACCTTNNNNNNNNNNNNNNNNNNNNNNNNNNNNNNNNNNNNNNNNNNNNNNNNNNNNNNNNNNNNNNNNNNNNNNNNNNNNNNNNNNNNNNNNNNNNNNNNNNNNNAAATCTACAACGTAGTCGTAACCGCACATGCATTCGTAATAATCTTCTTTATAGTAANNNNNNNNATAATCGGAGGGTTTGGCAACTGATTAGTTCCTTTAATAATTGGAGCCCCTGACATGGCATTCCCTCGAATAAACAATATAAGCTTTTGACTGCTTCCCCCTTCTTTTCTATTACTCCTAGCATNNNNNNNNNNNGAAGCGGGAGCAGGAACAGGCTGAACCGTATACCCCCCTCTAGCAGGCAACCTAGCCCATGCAGGAGCCTCAGTGGATCTCACCATTTTCTCTCTACACCTAGCAGGTGTTTCCTCAATCCTGGGAGCCATCAACTTTATCACAACAATTATTAACATAAAACCCCCTGCTATAACACAATACCAAACACCCTTGTTCGTGTGATCCGTATTAATTACTGCCGTATTACTTCT-CCTATCACTCCCTGTACTGGCAGCCGNTATTACAATACTACTAACGGATCGAAATCTAAATACTACCTTCTTTGANNNNNNNNNNNNNNNNNNNNNNATCCTATATCAGCATCTATTCTGATTCTTTGGCCACCCTGAAGTATACATTCTTATTCTACCTGGATTCGGAATAATTTCTCACATCGTAACCTNNNNNNNNNNNNNNNNNNNNNNNNNNGGGTACATGGGGATAGTATGAGCTATAATATCAATTGGGTTCCTAGGGTTTATTGNNNNNNNNNNNNNNNNNNNNNNAGTCGGCATAGACGTTGATACACGAGCCTACTTCACATCGGCCACCATAATTATTGCTATCCCAACCGGAGTAAAAGTCTTTAGCTGACTAGCAACACTTCATGGGGGTAACATTAAATGATCTCCCGCTATAATATGAGCCCTAGGCTTTATTTTCCTCTTTACAGNNNNNGGCCTAACCGGGATTGTCCTAGCCAATTCTTCCCTCGACATTGTTCTTCACGATACATACTATGTAGTCGCACATTTCCACTACGTATTGTCAATAGGAGCCGTATTCGCTATCATAGGAGGATTCGTACATTGATTTCCATTATTCTCAGGCTATACTCTAAACATAACATGAGCCAAAATCCACTTCGCAATTATATTTGTAGGCGTAAACATAACTTTCTTCCCACAACATTTCTTAGGCTTATCTGGTATGCCACGACGATATTCTGACTACCCAGACGCATACACAATNNNNNNNNNNNNNNNNTCTNNNNNNNNATTTATTTCACTAACAGCAGTAATACTAATAGTCTTCATCATCTGAGAGGCA-TTTGCATCCAAACGGGAAGTCCTAACCGTGGACCTAACCACAACAAATCTAGAGTGACTAAACGGATGTCCCCCACCATATCACACATTTGAAGAACCCGCATATGTCAACCTAAAGTAAGAAAGGAAGGAATCGAACCCCCTACAATTGGTTTCAAGCCAACACCATAACCATTATGTCTTTCTCAATTA-TGANNNGTTAGTAAAATATTACATAATCTTGTCAAGATTAAATTACAGGTGAAAGTCCCGTACATCCCGTATGGCATACCCCATACAACTAGGATTTCAAGACGCAACATCACCCATCATAGAAGAANNNNNNNNNNNNNNNNNNNNNNNNNNNNNNNNNNNNNNNNNNNNNNNNNNNNNNNTACTTTATATTATTTCACTAATATTAACAACAAAATTAACTCATACTAGTACTATAGATGCGCAGGAAGTAGAGACAATTTGAACCATTCTACCAGCTATTATCTTGATTATAATTGCCCTCCCNNNNNNNNNNNNNNNNNNNNNNNNNNNNNNNNNNNNNNNNNNNNNNNNNNNNNNAAAAACTATAGNNNNTCAVTGATACTGAAGCTACGAATACACAGATTATGAAGACCTTAGCTTCGATTCCTATATAATTCCAAC-----ATCRGAATTAAAACCAGGNNNNNNNNNNNNNNNNNNNNNNNNNNNNNNNNNNNNATTACCCATAGAAATAACAATTCGAATGCTAATCTCTTCCGAAGACNNNNNNNNNNNNNNNNNNNNNNNNNNNNNNGGACTGAAAACGGACGCAATTCCAGGCCGCCTAAATCAAACAACCCTTATATCAACCCGACCAGGACTATACTACGGCCAATGTNNNNNNNNNNNNNNNNNNNNNNNNNNNNTTATACCAATTGTCCTCGAACTAGTCCCACTAAAATATTTTGAAAAATGATCTGCATCAGTNNNNNNNNNNNNTCAAGAAGCTATGCCAGCGTTAACCTTTTAAGTTAAAGATNNNNN--ATAYN-AACTCTCCTTGATGACATGCCACAACTAGATACATCAACATGACCTACAATAATCCTATCTATATTCCTAGTCCTTTTCATCATTTTCCAA-TTAAAAATTTCAAAACACAANNNNNNNNNNNNNNNNNNNNNNNNNNNNNNNNNNNNACCAAAGCAAAATAACCCCTGAGAAACAAAATGAACGAAAATCTATTTGCCTCTTTCATTACCCCTATAATTCTAGGCCTCCCCCTTGTCACCCTAATTGTCTTATTTCCCAGCTTACTGTTTCCTACATCAAATCGACTAATTAACAATCGCCTCATCTCTCTCCAACAATGNNNNNNNNNNNNNNNNNNNNNNNNNNNNNNNNNNNNNNNNNNNNNNNNNNNNNNNNNNNNNNNNNNNNNNNNNNNNNNNNNNNNNNNNNNNNNNNNNNCAACAAACCTACTGGGCCTGTTACCCCACTCATTTACACCAACTACACAACTATCAATAAATTTAGGCATGGCTATTCCCTTATGAGCGGGGGCTGTAATTACAGGTTTTCGTAGCAAAACTAAAGCATCACTTGCCCACTTCTTACCACAAGGAACACCAACTCCATTAATCCCAATACTAGNNNNNNNNNNNNNNNNNNNNNNNNNNNTTCAACCAATAGCCCTTGCTGTACGACTAACAGCCAATATCACAGCAGGCCACCTACTAATCCACTTAATCGGAGGAGCCACCCTNNNNNNNNNNNNNNNNNNNNNNNNNNNNNNNNNNNNNNNNNNNNNNNNNNNNNNNNNNNNNNNNNNCCTCGAATTTGCAGTAGCTATAATTCAAGCTTATGTATTTNNNNNNNNNNNNNNNNNNNNNNNNNNNNNNNACACGTAATGACACACC-AAACGCATGCTTACCACATAGTAAACCCAAGCCCCTGACCCCTCACAGGAGCACTGNNNNNCCTCCTAATAACATCTGGCTTRATTATATGANNNNNNNNNNNNNNNNNNNNNNNNNNNNNNNNNNNNNNNNNNNNNNNNNNNNNAACAATATACCAATGATGACGAGATATTATCCGAGAAAGTACATTTCAAGGCCACCACNNNNNNNNNNNNNNNNNNNNNNNNNNNNNNNNNNNNNNNNNNNNNNNNNNNNNNNNNNNNNNNNNNNNTACC---GGGTTCTTCTGAGCTTTTTATCACTCAAGTCTTGCTCCCACACCCGAACTGGGNNNCTGCTGACCCCCAACAGGCATTCACCCACTCAATCCCCTAGAAGTCCCATTACNNNNNNNNNNNNNNNNNNNNNNNNNNNNNNNNNNNNNNNNNTGAGCCCACCACAGCCTCATAGAAGGAAACCNNNNNNNNNNNNNNNNNNNNNNNNNNNNNNNNNNNNNNNNNNNNNNNNNNNNNNNNNNNNNNNNNNNNNNNNAATACTATGAAGCACCTTTTACCATCTCAGATGGAGTCTAYGGCTNNNNNNNNNNNNNNNNNNNNNNGTTCCACGGCCTCCATGTAATCATCGGATCCACCTTCTTAATCGTCTGCTTCTTCCGCCAACTAAAATTCCACTTTACCTCTAGTCACCACTTTGGCTTTGAAGCTGCCGCCTGATATTGACATTTCGTAGACGTAGTGTGACTCTTCCTCTATATCTCTATCTATTGATGAGGATCATATTCTTTTAGTATCAACCAGTACAACTGACTTCCAATCAGTTAGTTTCGGTCTAACCCGAAAAAGAATAATAAACCTTATAATAGCCCTTCTAACCAACCTCACACTAACCACACTACTCGTCACCATTGCATTCTGACTTCCCCAATTAAATGTATACTCAGAAAAAACAAGNNNNNNNNNNNNNNNNNNNNNNNNNNNNNNNNNNNNNNNNNNNNNNNNNNNNNNNNNNNNNNNNNNNNNNNNNNNNNNNNNNNNNNNNNNNNNNNNNNAAATCGCATTACTCCTACCATTACCATGAGCCTCACAAACAACTAACCTAAACACAATGCTCACCATAGCCCTCTTCCTANNNNNNNNNNNNNNNNNNNNNNTGGCCTATGAATGAACCCAAAAGGGATTAGAATGAACTGAATATGGTACTTAGTTTAAAAC--AAA-ATAAATGATTTCGACTCATTAGATTATGATTGAACTCATAATTACCAAATGTCCTTCGTACATATAAATATCNNNNNAGCATTYGCAGTATCTCTTACAGGACTACTAATATATCGATCCCACCTAATATCATCTCTTTTATGCCTAGAGGGAATGATATTATCCCTATTCATTATGGCCACCCTAACAATCCTGAACTCACACTTCACTNNNNNNNNNNNNNNNNNNNNNNNNNNNNNNNNNNNNNNNNNNNNNNNNNNNNNNNNNNNNNNNNNNNNNNNNNNAATGGTATCAAACACATACGGTACTGACTACGTACAAAACCTCAACTTATTACAATGCTAAAATATATTGTCNNNNNNNNNNNNNNNNNNNNNNNNNNNNNNNNNNNNNNNNNNNNNNNNNNNNNNNNNNNNNNNNNNNNNNNNAGCCTGCTAATTAGCCTCACAAGCCTGCTCCTTATAAACCAATTCAACGANNNNNNNNNNNNNNNNNNNNNNNNNNNNNNNNNNNNNNNNNNNNNNNNNNNNNNNNNNNNNNNNNNNNNNNNNNNNNNNNNNNNNNNNNNNNNNNNNNNNNNNNNNNNNNNNTCAAAAGAAAACCTAACCCGAAAAA-AACTATTTATCTCTNNNNNNNNNNNNNNNNNNNNNNNNNNNNNNNNNNNNNNNNNNNNNNNNNNNNNNNNNNNNNNNNNNNNNNNNNNNNNNNNNNNNNNNNNNNNNNNNNNNNNNNNNNNNNNNNNNNNNNNNNNNNNNNNNNNNNNNNNNNNNNNNNNNNNNNNNNNNNNNNNNNNCACACTAGCAGGATCCTTACCCCTACTAANNNNNNNNNNNNNNNNNNNNNNNNNNNNNNNNNCCCTAAATTTCCTAATCCTCCAATACTGAGTCCAACCAATNNNNNNNNNNNNNNNNNNNNNNNNNNNNNNNNTAGCATGCATAATGGCCTTCATAGT-AAAAATACCACTATATGGCCTCCACCTTTGATTACCTAAAGCCCATGTAGAAGNNNNNNNNNNNNNNNNNNTAGTCCTAGCAGCAATCTTACTAAAACTGGGAGGATATGGCATACTACGAATTACATTAANNNNNNNNNNNNNNNNNNNNNNNNNNNNNNNNNNNNNNNNNNNNNNNNNNNNNNNNNNCATAATCATAACTAGCTCAATTTGCCTCCGCCAAACGGACCTAAAATCACTCATCGCATACTCTTCCGTCAGCCACATAGCACTTGTCATCGTGGCTATCCTTATCCAAACACCTTNNNNNNNNNNNNNAGCTATCGCTCTAATGATCGCCCATGGTCTTACATCCTCTATGCTCTTCTGCCTAGCAAACTCTAACTACGAACGAATCCACAGCCGTACAATAATTTTAGCTCGCGGCTTACAAACACTCCTCCCACTCATAGCGACCTGATGACTCCTAGCAAGCCTAACTAACCTAGCTCTAC-CCCCAACANNNNNNNNNNNNNNNNNNNNNNNNNNNNNNNNNNNNNNNNNNNNNNNNNN-NNNNNNNNNNNNNNNNTTAATAGGACTTAACATAGTAATTACCGCCCTATACTCCCTCTACATATTAATTACAACACAACGAGGCAAATACACTCACCATATCAACAACANNNNNNNNNNNNNNNNNNNNNNNNNNNNACTCATATCATTACACATACTACCACTACTACTATTNNNNNNNNNNNNNNNNNNNNNNNNNNNNNNNNNNNNNNNNNNNNNNNNTTTAAAAAAAA-CATTAGACTGTGAATCTAACAATAGAAGCCCATTGCCTTCTTATTTACCGAAAAAGCATGCAAGAACTGCTAATTCNTATGCCTCCATGCCTAACAACATGGCTTTTTCAAACTTTTAAAGGATGGCAGTTATCCGTTGGTCTTAGGAATCAAAAAATTGGTGCAACTCCAAATAAAAGTAATAAACATATTCTCCTCCTTCACACTAACAACCCTNNNNNNNNNNNNNNNNNNNNNNNNNNNNNNNNNNNNNNNNNNNNNNNNNNNNNNNNNNNNNNNNNNNNNNNNNNNNNNAACTATTTCATATGCCTTCATCACCAGCATAATTCCCACAATAATATTCATNNNNNNNNNNNNNNNNNNNNTTATCTCAAACTGACACTGATTGACCATTCAAACCCTCAAACTATCACTCAGCTTCAAAATAGACTACTTCTCAATAATATTTGTCCCAGTAGCATTATTCGTCACATGATCCATCATAGAGTTCTCAATATGATATATACACTCAGACCCCAACATTAACCAGTTTTTCAAATATCTACTCCTATTCCTCATTACAATACTAATCCNNNNNNCTGCAAATAACCTCTTTCAACTA-TTCATCGGCTGAGAAGGAGTCGGAATCATATCGTTCCTACTCATTGGATGATGATACGGACGAGCAGATGCAAACACAGCAGCTCTACAAGCAATCCTGTACAACCGCATCGGCGACATTGGATTTATTCTAGCAATAGCATGATTCCTAGCCAACCTCAACACCTGAGACCTCCAACAAATCTTTATACTAAAACCAGANNNNNNNNNNNNNNNNNNNNNAAGCCTAGTACTTGCYGCAACAGGAAAATCCGCACAATTNNNNNNNNNNNNNNNNNNNNNNNNCGCAATAGAAGGTCCAACTCCCGTCTCAGCATTACTTCACTCAAGCACAATAGTAGTAGCAGGCATTTTTCTATTAATCCGTTTCTATCCACTAACAGAAAACAACAAATTTGCCCAATCCATTATACTATGNNNNNNNNNNNNNNNNNNNNNNNNNNNNGCAATATGTGCCCTTACCCAAAATGATATC-AAAAAAATCATTGCTTTCTCCACATCCAGCCAACTAGGCCTCATAATAGTGACAATCGGCATNNNNNNNNNNNNNNNNNNNNNNNNNNNNNNNNNNNNNNNNNNNNNNNNNNNNNNNNNNNNNNNNNNNNNNNNNNNNNNNNNNNNNNNNNNNNNNNNNNNNNNNNNNNNNNNNNNNNNNNNNNNNNNNNNNNNNNNNNNNNNNNNNNNNNNNNNNNNNNNNNNNNNNNNNNNNNNNNNNNNNNNNNNNNNNNNNNNNNNNNNNNNNNNNNNNNNNNNNNNNNNNNNNNTCATCGAGTCTGCC-AACACGTCTTATACCAACGCCTGAGCCCTTCTAATAACACTAATCGCCACCTCTTTTACAGCCGTCTACAGCACACGCATCATTTTCNNNNNNNNNNNNNNNNNNNNNNNNNNNNNNNNNNNNNNNNNNNNNNNNNNNNNNNNNNNNNNNNNNNNNNNNNNNNNNNNNNNCCTACTAATTGGAAGCCTTTTCGCAGGATTCATTATCTCCAACAACATT-CCCCCAACAACAATCCCCCAAATAACCATACCNNNNNNNNNNNNNNNNNCAGCCCTAGCAGTCACAATCCTAGGTTTTATCCTAGCACTAGAAATCAACAACATAACCCGCAACCTAAAATTCAANNNNCCATCAAACACCTTTAAATTCTCCAA-CCTACTAGGATATTACCCCACAATTATACACCGCCTAACCCNNNNNNNNAACTTAACAATAAGCCAAAAGTCAGCATCCTCTCTCCTAGANNNNNNNNNNNNNNNNNNNATCCTACCAAAAACCATCTCATCCATCCAAATAAAAACATCCATTATAATTACAAACCAAAAAGGCCTAATCAAATTATATTTCCTCTCTTTCCTAATCACTATCCTCATCAGCATAATCCTACTTAATTTCCACGAGTAATCTCCATAATAACCACAACACCAATCAACAAAGACCANNNNNNNACAATAACCAATCAAGTACCATAACTATACAAAGCCGCAATTCCTATGGCCTCCTCACTAAAAAACCCAGAATCCCCAGTATCATAAATAACTCAATCTCCCAACCCATTAAACTTAAACACAACTTCAACCTCTTCATCCTTNNNNNNNNNNNNNNNNNNCAAAAACTCTATCACCAACCCAGTGATAAACGCCCCTAAAACAACCTTACTAGAAACCCAAACTTCAGGATATTGCTCAGTAGCCATAGCCGTTGTATAACCAAAAACCACTANNNNNNNNNNNNNNNNNNNNNNNNNNNNNNNNNNNNNNNNNAAAGATCCACCAAAATTTAACACAATACCACACCCAACCCCACCACTCACAATTAACCCTAACCCCCCATA---AATAGGTGAAGGTTTTGAAGAAAACCCTACAAAACCAATCACAAAAATAATACTCAAAATAAATACAATATATACCATCATTATTCTCGCATGGAATCTAACCACGACTAATGATATGAAAAACCATCGTTGTCATTCAACTACAAGAACATCAATGACNNNNNTTCGAAAAACTCACCCACTGAT-AAAAATCGTAAACAACGCATTCATTGACCTCCCAACCCCA-TCAAATATCTCATCATGATGAAACTTCGGCTCCCTCCTAGGCATCTGCTTAATCCTACAAATCCTNNNNGGCCTATTCCTAGCAATACACTATACATCCGACACAATAACAGCANNNNNNNNNNNNNNNNNNNNNNNNNNNNNNNNNNNNNNNNNNNNNNNNNNNNNN--NNNNNNNNNNNNNNNNNNNNNNNNNNATTTTTTATCTGCCTATTCATGCATGTAGGACGAGGCCTCTATTACGGATCATACATCTTCCTAAAAACATGAAACGTCNNNNNNNNNNNNNNNNNNNNNACAATAGCCACAGCATTCATAGGCTACGTCCTGCCATGAGGACAAATATCATTTTGAGGAGCAACAGTCATCACTAATCTCCTCTCAGCAATCCCATACATTGGCACAAACTTAGTCGAATGAATCTGAGGAGGATTCTCCGTAGACAAAGCAACCCTCACCCGATTCTTCGCCTTCCACTTTATTCTCCCCTTTATCATCACTGCCCTCGCCATAGTACACCTACTCTTTCTCCACGAAACAGGCTCCAACAACCCTACAGGAATTCCATCAGACGCAGACAAAATCCCATTCCATCNNNNNNNNNNNNNNNNNNNNNNNNNNNNNNNNNNNNNNNNNNNNNNNNNNNNNNNNNNNNNNNNNNNNNNNNNNNNNNNNNNNNNNNNNNNNNNNNNNNNNNNNNNNNNNNNNAACCCACTC-AAYACACCCCCTCACATCAAGCCTGAATGNNNNNNNNNNNNNNNNNNNNNNNNNNNNNNNNNNNNNNNNNNNNNNNNNNNNNNNNNNNNNNNNNNNNNNNNNNNNNNNNNNNNNNNNNNNNNNNNNNNNNNNNNNNNNNNNNNNNNNNNNNNNNNNNNNNNNNNNCGACCAATCAGCCAATGTATCT-TCTGAATCTTAGTAGCAGACTTATTAACACTCACATGNNTCGGAGGACAACCAGTCGAACACCCATATATTATTATCGGACAACTAGCGTCTATTATATACTTCCTACTCATCCTAGTGCTAATACCAATAGCTGGTTNNNNNNNNNNNNNNNNNNNNNNNNNNNNNNNNNNNNNNNNNNNNNNNNNNNNNNNNNNNNNNNNNNNNNNNNNNNNNNNNNNCAACCAACCTCCCTAAGACTCAAGGAAGAAGCTACAGCCACACTATCAGCA-CCCAAAGCTGAAGTTCTACTTAAACTATTCCCTG
UPSZCM784 NNNNNNNNNNNNNNNN---NNNNNNNNNNNNNNNNNNNNNNNNNNNNNNNNNNNNNNNNNNNNNNNNACATATAGGTTTGGTNCCAGCCTTCCTGTTANNNNNN-NNNNNNNNNNNNNNNNNNNNNNNNNNNGCCCCGGTGAG--AATGCCCCCTAAGTCAACCAGACTATGAGGAGCGGGTATCAAGCACAC-TANNNNNNNNNNNNNNNNNNNNNNNNNNNNNNNNNNNCACGGGAGACAGCAGTGACAAAAATTAAGCCATGAACGAAAGTTTGACTAAGCCATATTGACTAGGGTTGGTAAATCTCGTGCCAGCCACCGCGGTCATACGATTAACCCAAGCTAACANNNNNNNNNNNNNNNNNNNNNNNNNNNNNNNNNNNNNNNNNNNNNNNNNNNNNNTTAAACTGTAAAAAGCCGTAATTATAATNAAAATAAATGACGAAAGTAACTCTACAACAGCTGACACACTATAGCTAAGACCCAAACTGGGATTAGATACCCCACTATGCTTAGCCCTAAACACAAATAATTAC-AAAACAAAATTATTCGCCAGAGTACTACCGGCAACAGCCTAAAACTCAAAGGACTTGGCGGTGCTTTATACCCTTCTAGAGGAGCCTGTTCTATAATCGATAAACCCCGATAAACCTCACCATTCCTTGCTAATACAGTCTATATACCGCCATCTTCAGCAAACCCTNAAAAAGGAATAAAAGTAAGCATAATCATTACACATAAAAACGTTAGGTCAAGGTGTAACTTATGGAATGGGAAGAAATGGGCTACATTTTCTACTTCAAGAAAACCCACACGAAAGTTATTATGAAACTAATAACCAAAGGAGGATTTAGCAGTAAGCTAAGAATAGAGTGCTTAGCTGAACCAGGCCATGAAGCACGCACACACCGCCCGTCACCCTCCTCAAGTAATTAC-ACGCACCTAAACTTA-TTACACGCACCAACAATATGAGAGGAGACAAGTCGTAACAAGGTAAGCATACTGGAAAGTGTGCTTGGACAAANCAAAACATAGCTTAAATAAAGCATCTANNNNNNNNNNNNNNNNNNNNNNNNNNNNNNNNNNNNNNNNNNNNNNNNNNNNNNNNN--NNNNNNNNNNNNNNNNNNNNAACCAAAACAAAATAAAATAAAACATTTATTTTAATTTAAAGTATAGGAGATAGAAATTCTAAACATGGCGCTATAGARAAAGNNNNNNNNNGGAACGATGAAAG-AAAAAGTTAAAGTACAAAAAAGCAAAGATTAACCCTTGTACCTTTTGCATAATGAATTAACGAGC-AAAAAACTTAACAAAGTGAACTTTAGCTAAGTAACCCGAAACCAGACGAGCTACTCATGGACAGTTTACCAGAACCAACTCATCTATGTGGCAAAATAGTGAGAAGATCCATAAGTAGAGGTGACACGCCTAACGAGCCTGGTGATAGCTGGTTGTCCAGGAAATGAATCTTAGTTCAGCTTTAAAGATACC-AAAAATATANNNNNNNNNNNNN-NNNNNNNNNNNNNNNNNNNNNNNNNNNNNNNNNNNNNNAGAAACGGATACAACCTTCACTAGAGAGTAAAATTCAACAACACCATAGTAGGCCTAAAAGCAGCCATCAATTAAGAAAGCGTTAAAGCTCAACAACAACANNNNNNNNNNNNNNNNNNNNN--NNNNNNNNNNNNNNNNNNNNNNNNNNNNNNNNNNNNNNNNNNNNNNNNNNNNNNNNNNNNNNNNNNNNNNNNNNNNNNNNNNNNNNNNNNNNNNNNNNNNNNNNNNNNNNNNNNNNNNNNNNNNNNNNNNNNNNNNNNNNNNNNNNNNNNNNNNNNNNNNNNNNNNNNNNNNNNNNNNNNNNNNNNNNNNNNNNNNNNNNNCTTAGGAAAGATTCAAAGAAGTAAAAGGAACTCGGCAAACA-TAAACCCCGCCTGTTTACCAAAAACATCACCTCCAGCATTCCTAGTATTGGAGGCACTGCCTGCCCAGTGACA-AACGTTAAACGGCCGCGGTATTCTGACCGTGCAAAGGTAGCATAATCATTTGTTCTCTAAATAAGGACTTGTATGAATGGCCACACGAGGGTTCTACTGTCTCTTACTTCCGATCAGTGAAATTGACCTCCCCGTGAAAAGGCGGGGATGAATTAACAAGACGAGAAGACCCTATGGAGCTTCAACTAACTAATCCAAAGNAAAATAAACTNNNNNNNNNNNNNNNNNNAACACTCTTTATGGATTAGCAGTTTCGGTTGGGGTGACCTCGGAGAATAAAAAATCCTCCGAGCGATTTTAAAGACTAGACCTACAAGTCAAACCAAATTATCGCTTATTGATCCAAACATTTGATCAACGGA-ATAAGTTACCCTAGGGATAACAGCGCAATCCTATTCAAGAGTCCATATCGACAATAGGGTTTACGACCTCGATGTTGGATCAGGACATCCCGATGGTGCAGCCGCTATCAAAGGTTCGTTTGTTCAACGATTAAAGTCCTACGTGATCTGAGTTCAGACCGGAGCAATCCAGGTCGGTTTCTATCTGTCATGTATTTCTCCCAGTA-CGAAAGGACAAGAGAAATGAGGCCAACTTCAATAAAGCGCCTCAGACCAATTAANNNNNNNNNNNNNNNNNNNNNNNNNNNNNNNNCCYNGCCCTAGAAAAGGGCCCAGTTAAGGTGGCAGAGCCCGGTAATTGCGTAAAACTTAAACCTTTATACTCAGAGATTCAAATTCTCTCCTTAAC-AAATGTTTATANNNNNNNNNNNNNNNNNNNNNATCCCCATCCTCCTAGCCGTGGCCTTCCTTACACTAGTCGAACGAAAAGTCCTAGGCTACATACAATTTCGAAAAGGCCCAAATGTCGTAGGCCCATANGGCCTACTTCAACCCNNNNNNNNNNNNNNNNNNNNNNNNNNNNNNNNNNNNNNNNNNNNNNNNNNNNNNNNNNNNNNNNNNNNNNNNNNNNNNNNNNNNNNNNNNNNNNNNNNNNNNNNNNNNNNNNNNNNNNNNNNNNNNNNNNNNNNNNNNNNNNNNNNNNNNNNNNNNNNNNNNNNNNNTATATTAGCCATATCAAGCCTAGCCGTATACTCAATCCTCTGATCAGGCTGAGCCTCCAACTCAAAATATNNNCTCATCGGGGCCCTACGAGCAGTAGCACAAACAATCTCATATGAAGTAACACTAGCAATCATCCTNNNNNNNNNNNNNNNNNNNNNNNNNNNNNNNNNNNNNNNNNNNNNNNNNNNNNNNNNNNNNNNNNNNNNNNNNNTCTTCCCAGCATGACCTCTAGCAATAATATGATTTATCTCAACACTAGCAGAAACAAACCGAGCACCATTTGACCTTACCGAGGGAGAATMAGAACTGGTCTCAGGCTTTAACGTAGANNNNNNNNNNNNNNNNNNNNNNNNNNNNNNNNNNNNNNNNNNNNNNNNCAT-CATCATAATAAATATCTTCACAACAACCCTATTCCTNNNNNNNNNNNNNNNNNNNNNNNNNNNNNNNNNNNNNNNNNNNNNNNNNNNNNNNNNNNNNNNNNNNNNNNNNNNNNNNNNNNNNNNNNNNNNNNNNNNNNNNNNNNNNNNNNNNNNNNNNNNNNNNNNNNNNNNNNNNNNAAAAAACTTTCTGCCNNNNNNNNNNNNNNNNNNNNNNNNNNNNNNNNNNNNNNNNNNNNNNNNNNNNNNNNTCCCCCCACAAACATAAGAAATATGTCTGACAAAAGAGTTACTTTGATAGAGTAAATAATAGAGGTCTAAGCCCTCTTATTTCTAGAACTATAGGAATTGAACCTAATCCTAAGAACCCAAAACTCTTCGTGCTCCCAATTACACCAAATTCTAACAGTAAGGTCAGCTAATTAAGCTATCGGGCCCATA-CCCCGAAAATGTTGGTTNNNNNNNNNNNNNNNNNNNNNNNNNNNNNNNNNNNNNNNNNCATNNNNNCAACCGTCATATTCGGAACCATTATCGTTATAATTAGCTCACACTGACTACTCATCTGANNNNNNNNNNNNNNNNNNATACTTGCTATTATCCCCATTATAATAAAAAAATATAACCCACGAGCTACAGAAGCATCAACCAAATATTTCCTAACTCAATCAACAGCCTCCATACTACTAATAATAGCTGTCATCATCAACTTAATATCCTCAGGCCAATGAACTGTAATAAAACTNNNNNNNNNNNNNNNNNNNNNNNNNNNNNNNNNNN-NNNNNNNNNNNNNNNNNGGAATAGCTCCTTTCCACTTCTGAGTCCCTGAAGTAACACANNNNNNNNNNNNNNNNNNAGGCCTAATTTTACTTACATGACAAAAACTAGCACCCATATCAGTACTTTACCAAATTTCCCCATCCATCAACCTAAACCTAATCATAACCCTATCAATCCTATCAATCATGGTAGGAGGCTGAGGAGGACTAAACCAAACCCAACTACGAAAAATTATAGCCTACTCATCAATTGCTCACNNNNNNNNNNNNNNNNNNNNNNNNNNNNNNAACCCCACTATAACGTTACTAAACTTAATCATCTACATNNNNNNNNNNNNNNNNNNATTTACACTATTTATAGCCAATTCAACCACAACCACCTTATCACTATCNNNNNNNNNNNNNNNNNNNNNNNNNNNNNNNNNNNNNNNNNNNNNNNNNNNNNNNNNNNNNNNNNNNNNNNNNNNNNNNNNNNNNNNNNNNNNNNNNNNNNNNNNNNNNNNNNNNNNNNNNNNNNNNNNNNNNNNNNNNCTACCCACCTTCATAGCAATCACAGCACTATTAAACCTNNNNNNNNNNNNNNNNNNNNNNNNNNNNNNNNNNCTTACAATATTCCCCTCCACAANNNNNNNNNNNNNNNNNNNNNNNNNNNNNNNNNNNNNNNNNNNNNNNNNNNNNNNNNNNNNNNNNNNNNNNNNNNNNNNNNNNNNNNNNNNNNNNNNNNTCCTATCAATCCTAGAATAGGAATTTAGGTTAAACAGACCAAGGGCCTTCAAAGCCCTAAGCAAGTATAATTTACTTAATTCCTGACAAGGACTGCAAGACTATACCTTACATCAGCTGAATGCAAATCAACCACTTTAATTAAGCTAAGTCCTCACTAGATTGGTGGGC-TCCACCCCCACGAAACTTTAGTTAACAGCTAAACACCCTAAACAAC-TGGCTTCAATCTACTTCTCCCGCCGCGAGAAAAAAAAGGCGGGAGAAGCCCCGGCAGAA-TTGAAGCTGCTTCTTTGAATTTGCAATTCAACATGTTAATTCACCACAGAGCTTGGTAAAAAGAGGAATTAAACCTCTGTCCTTAGATTTACAGTCTAATGCTTCACTCAGCCATTTTACCCATGTTCATCAACCGCTGACTATTTTCAACTAACCACAAAGATATCNNNNNNNNNNNNNNNNNNNNNNNNNNNNNNNNNNNNNNNNNNNNNNNNNNNNNNNNNNNNNNNNNNNNNNNNNNNNNNNNNNNNNNNNNNNNNNNNNNNNNNNNNNNNNNNNNNNNNNNCGTAGTCGTAACCGCACATGCATTCGTAATAATCTTCTTTNNNNNNNNNNNNNNNNNNNNNNGAGGGTTTGGCAACTGATTAGTTCCTTTAATAATTGGAGCCCCTGACATGGCATTCCCTCGAATAAACAATATAAGCTTTTGACTGCTTCCCCCTTCNNNNNNNNNNNNNNNNNNNNNNNNNNNNNNNNNNNNNGGAGCAGGAACAGGCTGAACCGTATACCCCCCTCTAGCAGGCAACCTAGCCCATGCAGGAGCCTCAGTGGATCTCACCATTTTCTCTCTACACCTAGCAGGTGTTTCCTCAATCCTNNNNGCNNNCAACTTTATCACAACAATTATTAACATAAAACCCCCTGCTATAACACAATACCAAACACCCTTGTTCGTGTGATCCGTATTAATTACTGCCGTATTACTTCT-CCTATCACTCCCTGTACNNNNNNNNNNNNNNACAATACTACTAACGGATCGAAATCTAAATACTANNNNNNNNNNNNNNNNNNNNNNNNNNNNNNNNNNNNNNNNNNNNNNNNNNNNNNNNNNNTTTGGCCACCCTGAAGTATACATTCTTATTCTACCTGGATTCGGAATAATTTCTCACATCGTNNNNNNNNNNNNNNNNNNNNNNNNNNNNNNNNNNNNNNNNNNNATAGTATGAGCTATAATATCAATTGGGTTCCTAGNNNNNNNNNNNNNNNNNNNNNNNNNNNNNNNNNNNNNNNNNNNNNNNNNNNNNCGAGCCTACTTCACATCGGCCACCATAATTATTGCTATCCCAACCGGAGTAAAAGTCTTTAGCTGACTAGCAACACTTCATGGGGGTAACATTAAATGATCTCCCGCTATAATATGAGCCCTAGGCTTTATTTTCNNNNNNNNNNNNNNNNNNNNNNNNNGGATTGTCCTAGCCAATTCTTCCCTCGACATTGTTCTTCACGATACATACTATGTAGTCGCACATTTCCACTACGTATTGTCAATAGGAGCCGTATTCGCTATCATAGGAGGATTCGTACATTGATTTCCATTATTCTCAGGCTATACTCTAAACATAACATGAGCCAAAATCCACTTCGCAATTATATTTGTAGGCGTAAACATAACTTTCTTCCCACAACATTTCTTAGGCTTATCTGGTANNNNNNNNNNNNNNNNNNNNNNNNNNNNNNNNNNNNNNNNNNNNNNNNNNNNNNNNNNNNNNNNNNNNNNNNNNNNNNNNNNNNNNNNNNNNNNNNNNNNNTTCATCATCTGAGAGGCA-TTTGCATCCAAACGGGAAGNNNNNNNNNNNNNNNTAACCACAACAAATCTAGAGTGACTAAACGGATGTCCCCCACCATATCACACATTTGAAGAACCCGCATATNTCAACCNAAAGTAAGAAAGGAAGGAATCGAACCCCCTACAATTGGTTTCAAGCCAACACCATAACNNNNNNNNNNNNNNNNNNNNNNNNNNNNNNNT-AAAATATTACATAATCTTGTCAAGATTAAATTACAGGTGAAAGTCCCGTACANNNNNNNNGGCATACCCCATACAACTAGGATTTCAAGACGCAACATCACCCANNNNNNNNNNNNNNNNNNNNNNNNNNNNNNNNNNNNNNNNNNNNNNNNNNNNNNNNNNNNNNNNNNNNCTTTATATTATTTCACTAATATTAACAACAAAATTAACTCATACTAGTACTATAGATGCRCANNNNNNNNNNNNNNNNNNNNNNNNNNNNNNNNNNNNNNNNNNNNNNNNNNNNNNNNNNNNNNNNNNNNNNNNNNNNNNNNNNNNNNNNNNNNNNNNNNNNNNNNNNNNNNNNNNNNNNNNNNNNNNNNNNNNNNNNNACTGAAGCTACGAATACACAGATTATGAAGANNNNNNNNNNNNNNCCTATATAATTCCAAC-----ATCGGAATTAAAACCNNNNNNNNNNNNNNNNNNNNNNNNNNNNNNNNNNNNNNNNNTACCCATAGAAATAACAATTCGAATGCTAATCTCTTCCGANNNNNNNNNNNNNNNNNNNNNNNNNNNNNNNNNNNNNNNNNNNNCGGACGCAATTCCAGGCCGCCTAAATCAAACAACCCTTATATCAACCCGACCAGNNNNNNNNNNNNNNNNNNNNNNNNNNNNNNNNNNNNNNNNNNNNNNNNNNNNNNNNNNNNTCCTCGAACTAGTCCCACTAAAATATTTTGAAAAATGATCTGCATCA-NNNNNNNNNNNNNNNNNNNNNNNNNNNNNNNNNNNNNNNNNNNNNNNNNNNNNNNNNN--NNNNN-NNNTCTCCTTGATGACATGCCACAACTAGATACATCAACATGACCTACAATAATCCTATCTATATTCCTAGTCCTTTTCATCATTTTCCAA-TTAAAAATTTCAAAANNNNNNNNNNNNNNNNNNNNNNNNNNNNNNNNNNNNNNNNNNNNNNNNCAAAATAACCCCTGAGAAACAAAATGAACGAAAATCTATTTGCCTCTTTCATTACCCCTATAATTCTAGGCCTCCCCCTTGTCACCCTAATTGTCTTATTTCCCANNNNNNNNNNNNNNNNNNNNNNTCGACTAATTAACAATCGCCTCATCTCTCTCCAACAANNNNNNNNNNNNNNNNNNNNNNNNNNNNNNNNNNNNNNNNNNNNNNNNNNNNNNNNNNNNNNNNNNNNNNNNNNNNNNNNNNNNNNNNNNNNNNNNNNNNNNNNAAACCTACTGGGCCTGTTACCCCACTCATTTACACCAACTACACAACTATCAATAAATTTAGGCATGGCTATTCCCTTATGAGCGGGRGCTGTNNTTACAGGTTTNNNNNNNNNAACTAAAGCATCACTTGCCCACTTCTTACCACAAGGAACACCANNNNNNNNNNNNNNNNNNNNNNNNNNNNNNNNNNNNNNNNNNNNNNNNNNNNAACCAATAGCCCTTGCTGTACGACTAACAGCCANNNNNNNNNNNNNNNNNNNNNNNNNNNNNNNNNNNNNNNNNNNNNNNNNNNNNNNNNNNNNNNNNNNNNNNNNNNNNNNNNNNNNNNNNNNNNNNNNNNNNNNNNNNNNNNNNNNNNNNNNATTTGCAGTAGCTATAATTCAAGCTTANNNNNNNNNNNNNNNNNNNNNNNNNNNNNNNNNNNNNNNNNNNNNNNNNCACACC-AAACGCATGCTTACCACATAGTAAACCCAAGCCCCTGACCCCTCACANNNNNNNNNNNNNNNNNNNNNNNNNNNNNNNNNNNNNNNNNNNNNNNNNNNNNNNNNNNNNNNNNNNNNNNNNNNNNNNNNNNNNNNNNNNNNNNNNNNNNNNNNNNNNNNTGATGACGAGATATTATCCGAGAAAGTACATTTCAAGGNNNNNNNNNNNNNNNNNNNNNNNNNNNNNNNNNNNNNNNNNNNNNNNNNNNNNNNNNNNNNNNNNNNNNNNNNNNNNNN---NNNNNNTTCTGAGCTTTTTATCACTCAAGTCTTGCTCCCACACCCKAACTGGNNNNNNNNNNNNNNNCAACAGGCATTCACCCACTCAATCCCCTAGAAGTCNNNNNNNNNNNNNNNNNNNNNNNNNNNNNNNNNNNNNNNNNNNNNNNNNNNNNNNNNNNNNNNNNNNNNNNNNNNNNNNNNNNNNNNNNNNNNNNNNNNNNNNNNNNNNNNNNNNNNNNNNNNNNNNNNNNNNNNNNNNNNNNNNNCTCAGAATACTATGAAGCACCTTTTACCATCTCAGATGGAGTCTANNNNNNNNNNNNNNNNNNNNNNNNNNNNNNNNNNNGCCTCCATGTAATCATCGGATCCACCTTCTTAATCGTCTGCTTCTTCCGCCAACTAAAATTCCACTTTACCTCTAGTCACCACTTTGGCTTTGAAGCTGCCGCCTGATATTGACATTTCGTAGACGTAGTGTNNNNNNNNNNNNNNNNCTCTATCTATTGATGAGGATCATATTCTTTTAGTATCAACCAGTACAACTGACTTCCAATCAGTTAGTTTCGGTCTAACCCGAAAAAGAATAATAAMCNNNNNNNNNNNNNTTCTAACCAACCTCACACTAACCACACTACTCGTCACCATTGCATTCTGACTTCCCCANNNNNNNNNNNNNNNNNNNNNNNNNNNNNNNNNNNNNNNNNNNNNNNNNNNNNNNNNNNNNNNNNNNNNNNNNNNNNNNNNNNNNNNNNNNNNNNNNNNNNNNNNNNNNNNNNNNNNNNNNNNNNAAATCGCATTACTCCTACCATTACCATGAGCCTCACAAACAACTAACCTAAACACAATGCTCACCATAGCNNNNNNNNNNNNNNNNNNNNNNNNNNNNNNNNNNNNNNNNNNNNNNNNNNNNNNNNNATTAGAATGAACTGAATATGGTACTTAGTTTAAAAC--AAA-ATAAATGATTTCGACTCATTAGATTATGATTGAACTCATAATTACCAAATGTNNNNNNNNNNNNNNNNNNNNNNNNNNNNNNNNNNNNNNTCTCTTACAGGACTACTAATATATCGATCCCACCTAATATCATNNNNNNTATGCCTAGAGGGAATGATATTATCCCTATTCATTATGGCCACCCTAACAATCCTGANNNNNNNNNNNNNNNNNNNNNNNNNNNNNNNNNNNNNNNNNNNNNNNNNNNNNNNNNNNNNNNNNNNNNNNNNNNNNNNNNNNNNNNNNNNNNNNNNNNNNNNNNNNNNNNNTGACTACGTACAAAACCTCAACTTATTACAATGCTAAAATANNNNNNNNNNNNNNNNNNNNNNNNNNNNNNNNNNNNNNNNNNNNNNNNNNNNNNNNNNNNNNNNNNNNNNNNNNNNNNNNNNNNNNTAATTAGCCTCACAAGCCTGCTCCTTATAAACCAATTCANNNNNNNNNNNNNNNNNNNNNNNNNNNNNNNNNNNNNNNNNNNNNNNNNNNNNNNNNNNNNNNNNNNNNNNNNNNNNNNNNNNNNNNNNNNNNNNNNNNNNNNNNNNNNNNNNNNNNNNNNNNNNNNNNNNNNNNNNNNNN-NNNNNNNNNNNNNNNNNNNNNNNNNNNNNNNNNNNNNNNNNNNNNNNNNNNNNNNNNNNNNNNNNNNNNNNNNNNNNNNNNNNNNNNNNNNNNNNNNNNNNNNNNNNNNNNNNNNNNNNNNNNNNNNNNNNNNNNNNNNNNNNNNNNNNNNNNNNNNNNNNNNNNNNNNNNNNNNNNNNNNNNNNNNNNNNNNNNNNNNNNNNNNNNNNNNNNNNNNNNNNNNNNNNNNNNNNNNNNNNNNNNNNNNNNNNNNNNNNNNNNNNNNNNNNNNNNNNNNNNNNNNNNNNNNNNNNNNNNNNNNNNNNNNNNNNNNNNNNNNNNNNNNNNNNNNNNNAGT-AAAAATACCACTATATGGCCTCCACCTTTGATTACCTANNNNNNNNNNNNNNNNNNNNNNNNNNNNNNNNNNNNNNNNNNNNNNNNNNNTACTAAAACTNNNNGGATATGGCATACTACGAATTACATTAANNNNNNNNNNNNNNNNNNNNNNNNNNNNNNNNNNNNNNNNNNNNNNNNNNNNNNNNNNNNNNNNNATAACTAGCTCAATTTGCCTCCGCCAAACGGACCTAAAATCACTCATCGCATACTCTTCCGTCAGCCACATAGCACTTGTNNNNNNNNNNNNNNNNNNNNNNNNNNNNNNNNNNNNNNNNNNNNNNNNNNNNNNNNNNATCGCCCATGGTCTTACATCCTCTATGCTCTTCTGCCTAGCAAACTCTAACTACGAACGAATCCACAGCCGTANNNNNNNNNNNGCTCGCGGCTTACAAACACTCCTCCCACTCATAGCGACCTGATGACTCCTAGCNANNNNNNNNAACCTAGCTCTACNCCCCAACAANNNNNNNNNNNNNNNNNNNNNNNNNNNNNNNNNNNNNNNNNNNNNNNNN-NNNNNNNNNNNNNNNNNNNNNNNNACTTAACATAGTAATTACCGCCCTATACTCCCTCTACATATTAATTACAACACAACGAGGCAAATACACTCACCATATCNNNNNNNNNNNNNNNNNNNNNNNNNNNNNNNNNNNACTCATATCATTACACATACTACCACTACTAC-NNNNNNNNNNNNNNNNNNNNNNNNNNNNNNNNNNNNNNNNNNNNNNNNNNNNNNNNNNNNNN-NNNNNNNNNGTGAATCTAACAATAGAAGCCCATTGCCTTCTTATTTACCGAAAAAGCATGCAAGAACTGCTAATTNNNNNNNNNNNNTGCCTAACAACATGGCTTTTTCAAACTTTTAAAGGATGGCAGTTATCCGTTGGTCTTAGGAATCAAAAAATTGGTGCAACTCCAAATAAAAGTAATAAACATATTCTCCTCCTTCACACTAACAACNNNNNNNNNNNNNNNNNNNNNNNNNNNNNNNNNNNNNNNNNNNNNNNNNNNNNNNNNNNNNNNNNNNNNNNNNNNNNNNNNNNNNNNNNNNNNNNNNNNNNNNNNNNNNNNNNNNNNNNNNNNNNNNNNNNNNNNNNNNNNNNNNNNNNNNNNNNNNNNNNNNNNNNNNNNNNNNACCATTCAAACCCTCAAACTATCACTCAGCTTCAAAATAGACTACTTCTCAATAATATTTGTCCCAGTAGCATTATTCGTCACATGATCCATCATAGAGTTCTCAATATGATATATACACTCAGACCCCAACATTAACCAGTTTTTCAAATATCTACTCCTATTCCTCATTACAATNNNNNNNNNNNNNNNNNNNAATAACCTCTTTCAACTA-TTCATCGGCTGAGAAGGAGTCGGAATCATATCGTTCCTACTCATTGGATGATGATACGGACGAGCAGATGCAAACACNNNNNNNNNNNNNNNNNNNNNNNNNNNNNNNATCGGCGACATTGGATTTATTCTAGCAATAGCATGATTCCTAGCNAACCTCAACACCTGAGACCTCCAACAAATCTTTATACTAAAACNNNNNNNNNNNNNNNNNNNNNNNNNNNNNNNNNNNNNNNNNNNNNNNNNNNNNNNNNNNNNNNNNNNNNNNNNNNNNNNNNNNNNNNNNNNNNNNNNNNNTCCAACTCCCGTCTCAGCATTACTTCACTCAAGCACAATAGTAGTAGCAGGCATTTTTCTATTAATCCGTTTCTATCCACTAACAGAAAACAACAAATTTGCCCAATCCATNNNNNNNNNNNNNNNNNNNNNNNNNNNNNNNNNNNNNNNNNNNNNTGCCCTTACCCAAAATGATATC-AAAAAAATCATTGCTTNNNNNNNNNNNNNNNNNNNNNNNNNNNNNNNNNNNNNNNNNNNNNNNNNNNNNNNNNNNNNNNNNNNNNNNNNNNNNNNNNNNNNNNNNNNNNNNNNNNNNNNNNNNNNNNNNNNNNNNNNNNNNNNNNNNNNNNNNNNNNNNNNNNNNNNNNNNNNNNNNNNNNNNNNNNNNNNNNNNNNNNNNNNNNNNNNNNNNNNNNNNNNNNNNNNNNNNNNNNNNNNNNNNNNNNNNNNNNNNNNNNNNNNNNNNNNNNNNNNNNNNNNNNNNNNNNNNNNNNNNNNNNCC-AACACGTCTTATACCAACGCCTGAGCCCTTCTAATAACACTAATCGCCACCTCTTTTACAGCCNNNNNNNNNNNNNNNNNNNNNNNNNNNNNNNNNNNNNNNNNNNNNNNNNNNNNNNNNNNNNNNNNNNNNNNNNNNNNNNNNNNNNNNNNNNNNNNNNNNNNNNNNNNNNNNNNNNNNNGAAGCCTTTTCGCAGGATTCATTATCTCCAACAACATT-CCCCCAACAACAATCCCCCAAATAACCATANNNNNNNNNNNNNNNNNNNNNNNNNNNNNNNNNNNNNNNNNAGGTTTTATCCTAGCACTAGAAATCAACAACATAACNNNNNNNNNNNNNNNNNNNNNNNNNNNNNNNNCCTTTAAATTCTCCAA-CCTACTAGGATATTACCCCACAATTATACACCGCCTAACCCNNNNNNNNNNNNNNNNNNNNNNNNNNNNNNNNNNNNNNNNNNNNNNNNNNNNNNNNNNNNNNNNNNNNNNNNNNNNNNNNNNNNNNNNNNNNNNNCAAATAAAANNNNNNNTTATAATTACAAACCAAAAAGGCCTAATCAAATTATATTTCCTCTCTTTCCTAATCACNNNNNNNNTCAGCATAATCCTACTTAATTTCCACGAGTAATCTCCATAATAACCACAACACCAATCAACAAAGANNNNNNNNNNNNNNNNNNNAATCAAGTACCATAACTATACAAAGCCGCAATTCCTATGGCCTCCTCACTAAAAAACCCAGAATCCCCAGTATCATAAATAACTCAATCTCCCAACCCATTAAACTTAAACACAACTTCAACCTCTTCANNNNNNNNNNNNNNNNNNNNNNNNNNNNNNNNNNNNNNCAACCCAGTGATAAACGCCCCTAAAACAACCTTACTAGAAACCCAAACTTCAGGATATTGCTCAGTAGCCATAGCCGTTGTATAACCAAAAACCANNNNNNNNNNNNNNNNNNNNNNNNNNNNNNNNNNNNNNNNNNNNNNNNNNCCACCAAAATTTAACACAATACCACACCCAACCCCACCACTCACAATTAACCCTAACCCCCCATA---AATAGGTGAAGGTTTTGAAGAAAACCCTACAAAACCAATCACAAAAATAATACTCAAAATNNNNNNNNNNNNNNNNNTCATTATTCTCGCATGGAATCTAACCACGACTAATGATATGAAAAACCATCGTTGTCATTCAACTACAAGAACATCAANNNNNNNNNNNNNNAAAACTCACCCACTGAT-AAAAATCGTAAACAACGCATTCATTGACCTCCCAACCCCA-TCAAATATCTCATCATGATGAAACTTCGGCTCCCTCCTAGGCATCTNNNNNNNNNNNNNNNNNNNNNNNNNNNNNNNNNNNNNNNNNNNNNNNNNNNNNNNNNNNNNNNNNNNNNNNNNNNNNNNNNNNNNNNNNNNNNNNNNNNNNNNNNNNNNNNNNNNNNNNNNN--NNNNNNNNNNNNNNNNNNNNNNNNNNNNNNNNNNNNNNNCTATTCATGCATGTAGGACGAGGCCTCTATTACGGATCATACATCTTCCTAAAAACATNNNNNNNNNNNNNNNNNNNNNNNNNNNNNNNNNNNNNNNNNNNNNNCATAGGCTACGTCCTGCCATGAGGACAAATATCATTTTGAGGAGCAACAGTCATCACTAATCTCCTCTCAGCAATCCCATWNNNNNNNNNNNNNNNNNNNNNNNRAATCTGAGGAGGATTCTCCGTAGACAAAGCAACCCTCACMCGATTCNNNNNNNNNNNNNNNNNNNNCCCNTTTATCATCACTGCCCTCGCCATAGTACACCTACTCTTTCTCCACGAAACAGGCTCCAACAANNNNACAGGANNNNNNNNNNNNNNNNNNNNNNNNNNNNNNNNNNNNNNNNNNNNNNNNNNNNNNNNNNNNNNNNNNNNNNNNNNNNNNNNNNNNNNNNNNNNNNNNNNNNNNNNNNNNNNNNNNNNNNNNNNNNNNNNNNNNNNNNNNNNNNNNNNNNNNNNNNNN-NNNNNNNNNNNNNNNNNNNNNNNNNNNNNNNNNNNNNNNNNNNNNNNNNNNNNNNNNNNNNNNNNNNNNNNNNNNNNNNNNNNNNNNNNNNNNNNNNNNNNNNNNNNNNNNNNNNNNNNNNNNNNNNNNNNNNNNNNNNNNNNNNNNNNNNNNNNNNNNNNNNNNNNNCCAATCAGCCAATGTATCT-TCTGAATCTTAGTAGCAGANNNNNNNNNNNNNNNNNNNNNNNNNNNNNAACCAGTCGAACACCCATATATTATTATCGGANNNNNNNNNNNNNNNNNNNNNNNNNNNNNNNNNNNNNNNNNNNNNNNNNNNNNNNNNNNNNNNNNNNNNNNNNNNNNNNNNNNNNNNNNNNNNNNNNNNNNNNNNNNNNNNNNNNNNNNNNNNNNNNNNNNNNNNNNNNNNNNNNNACCTCCCTAAGACTCAAGGAAGAAGCTACAGCCACACTATCAGCA-CCCAAAGCTGAAGTTCTACTTAAACTATTCCCTG
RMNH20681 NNNNNNNNNNNNNNNN---NNNNNNNNNNNNNNNNNNNNNNNNNNNNNNNNNNNNNNNNNNNNNNNNNNNNNNNNNNNNNNNNNNNNNNNNNNNNNNNNNNNNN-NNNNNNNNNNNNNNNNNNNNNNNNNNNNNNNNNNNNNN--NNNNNNNNNNNNNNNNNNNNNNNNNNNNNNNNNNNNNNNNNNNNNNNN-NNNNNNNNNNNNNNNNNNNNNNNNNNNNNNNNNNNNNNNNNNNNNNNNNNNNNNNNNNNNNNNNNNNNNNNNNNNNNNNNNNNNNNNNNNNNNNNNNNNNNNNNNNNNNNNNNNNNGTNNNNNNNNNNNNNNNNNNNNNNNNNNNNNNNNNNNNNNNNNNNNNNNNNNNNNNNNNNNNNNNNNNNNNNNNNNNNNNNNNNNNNNNNNNNNNNNNNNNNNNNNNNNNNNNNNNNNNNNNNNNNNNNNNNNNNNNNNNNNNNNNNNNNNNNNNNNNNNNNNNNNNNNNNNNNNNNNAACTGGGATTAGATACCCCACTATGCTTAGCCCTAAACACAAATAATTAC-AAAACAAAATTATTCGCCAGAGTACTACCGGCAACAGCCTAAAACTCAAAGGACTTGGCGGTGCTNNNNNNNNNNNNNNNNNNNNNNNNNNNNNNNNNNNNNNNNNNCGATAAACCTCACCATTCCTTGCTAATACAGTCTATATACCGCCATCTTCAGCAAACCCTNAAAAAGGAATAAAAGTAAGCATAATCATTACACATAAAAACGTTAGGTCAAGGTGTAACTTATGGAATGGGAANNNNNNNNNNNNNNNNNNNNNNNNNNNNNNNNNNNNNNNNNNNNNNNNNNNNNNNNNNNNNNNNNNNNNNNNNNNNNNNNNNNNNNNNNNNNNNNNNNNNNNNNNNNNNNNNNNNNNNNNNNNNNNNNNNNNNNNNNNNNNNNNNNNNNNNNNNNNNNN-NNNNNNNNNNNNNNN-NNNNNNNNNNNNNNNNNNNNNNNNNNNNNNNNNNNNNNNNNNNNNNNNNNNNNNNNNNNNNNNNTTGGACAAA-CAAAACATAGCTNNNNNNNNNNNNNNNNNNNNNNNNNNNNNNNNNNNNNNNNNNNNNNNNNNNNNNNNNNNNNNNNNNNNNNNN--NNNNNNNNNNNNNNNNNNNNNNNNNNNNNNNNNNNNNNNNNNNNNNNNNNNNNNNNNNNNNNNNNNNNNNNNNNNNNNNNNNNNNNNNNNNNNNNNNNNNNNNNNNNNNNNNNNNNNNNNNNNNN-NNNNNNNNNNNNNNNNNNNNNNNNNNNNNNNNNNNNNNNNNNNNNNNNNNNNNNNNNNNNNNNNN-NNNNNNNNNNNNNNNNNNNNNNNNNNCTAAGTAACCCGAAACCAGACGAGCTACTCATGGACAGTTTACCAGAACCAACTCATCTATGTGGNNAAATAGTGAGAAGATCCATAAGTAGAGGTGACACGCCTAACGAGCCTGGTGATAGCTGGTNNNNNNNNNNNNNNNNNNNNNNNNNNNNNNNNNNNNNNN-NNNNNNNNNNNNNNNNNNNNNN-NNNNNNNNNNNNNNNNNNNNNNNNNNNNNNNNSYTTTTAGAAACGGATACAACCTTCACTAGAGAGTAAAATTCAACAACACCATAGTAGGCCTAAAAGCAGNNNNNNNNNNNNNNNNNNNNNNNNNNNNNNNNNNNNNNNNNNNNNNNNNNNNNNNNNN--NNNNNNNNNNNNNNNNNNNNNNNNNNNNNNNNNNNNNNNNNNNNNNNNNNNNNNNNNNNNNNNNNNNNNNNNNNNNNNNNNNNNNNNNNNNNNNNNNNNNNNNNNNNNNNNNNNNNNNNNNNNNNNNNNNNNNNNNNNNNNNNNNNNNNNNNNNNNNNNNNNNNNNNNNNNNNNNNNNNNNNNNNNNNNNNNNNNNNNNCACTTAGGAAAGATTCAAAGAAGTAAAAGGAACTCGGCAAACA-YAAACCCCNNNNNNNNNNNNNNNNNNNNNNNNNNNNNNNNNNNNNNNNNNNNNNNNNNNNNNNNNNNNNNNNN-NNNNNNNNNNNNNNNNNNNNNNNNNNNNNNNNNNNNGTAGCATAATCATTTGTTCTCTAAATAAGGACTTGTATGAATGGCCACACGAGGGTTCTACTGYCNNNNNNNNNNNNNNNNNNNNNNNNNNNNNNNNNNNNNNNNNNNNNNNNNNNNNNNNNNNNCGAGAAGACCCTATGGAGCTTCAACTAACTAATCCAAAG-AAAAATWNNNNNNNNNNNNNNNNNNNNNNNNNNNNNNNNNNNNNNNNNAGTTTCGGTTGGGGTGACCTCGGAGAATAAAAAATCCTCCGAGCGATTTWAANNNNNNNNNNNNNNNNNNNNNNNNNNNNNNNNNNNNNNGATCCNAAYATTTGATNNNNNNN-NNNNNNNNNNNNNNNNNNNNNNNNNNNNNNNNNNNNNNNNNNNNNNNNNNNNNNNNNNNNNNNNNNNNNNNNNNNNNNNNNNNNNNNNNNNNNNNNNNNNNNNNNNNNNNNNNNNNNNNNNNNNNNNNNATTAAAGTCCTACGTGATCTGAGTTCAGACCGGAGCAATCCAGGTCGGTTTCTATCTGTCATGTATTTCTCCCAGTA-CGAAAGGACAAGAGAAATGAGGCCAANNNNNNNNNNNNNNNNNNNNNNNNNNNNNNNNNNNNNNNNNNNNNNNNNNNNNNNNNNNNNNN-NNNNNNNNNNNNNNNNNNNNNNNNNNNNNNNNNNNNNNNNNNNNNNNNNNNNNNNNNNNNNNNNNNNNNNNNNNNNNNNNNNNNNNNNNNNN-NNNNNNNNNNNNNNNNNNNNNNNNNNNNNNNNNNNNNNNNNNNNNNNNCCGTGGCCTTCCTTACACTAGTCGAACGAAAAGTCCTAGNNNNNNNNNNNNNNNNNNNNNNNNNNNNNNNNNNNNNNNNNNNNNNNNNNNNNNNNNNNNNNNNNNNNNNNNNNNNNNNNNNNNNNNNNNNNNNNNNNNNNNNNNNNNNNNNNNNNNNNNNNNNNNNNNNNNNNNNNNNNNNNNNNNNNNNNNNNNNNNNNNNNNNNNNNNNNNNNNNNNNNNNNNNNNNNNNNNNNNNNNNNNNNNNNNNNNNNNNNNNNNNCTTTATATTAGCCATATCAAGCCTAGCCGTATACTCAATCCTCTGATCAGGCTGANNNNNNNNNNNNNNNNNNNNNNNNNNNNNNNNNNNNNNNNNNNNNNNNNNNNNNNNCTCATATNNNNNNNNNNNNNNNNNNNNNNNNNNNNNNNNNNNNNNNNNNNNNNNNNNNNNNNNNNNNNNNNNNNNNNNNNNNNNNNNNNNNNNNNNNNNNNNNNNNNNNNNNNNNNNNNNNNNNNNNNNNNNNNNNNNNNNNNNNNNNNNNNNNNNNNNNNNNNNNNNNNNNNNNNNNNNNNNNNNNNNNNNNNNNNNNNNNNNNNNNNNNNNNNNNNNNNNNNNNNNNNNNNNNNNNNNNNNNNNNNNNNNNNNNNNNNNNNNNNNNNNNNN-NNNNNNNNNNNNNNNNNNNNNNNNNNNNNNNNNNNNNNNNNNNNNNNNNNNNNNNNNNNNNNNNNNNNNNNNNNNNNNNNNNNNNNNNNNNNNNNNNNNNNNNNNNNNNNNNNNNNNNNNNNNNNNNNNNNNNNNNNNNNNNNNNNNNNNNNNNNNNNNNNNNNNNNNNNNNNNNNNNNNNNNNNNNNNNNNNNNNNNNNNNNNNNNNNNNNNNNNNNNNNNNNNNNNNNNNNNNNNNNNNNNNNNNNNNNNNNNNNNNNNNNNNNNNNNNNGTCTGACAAAAGAGTTACTTTGATAGAGTAAATAATAGAGGTCTAAGCCCTCTTATTTNNNNNNNNNNNNNNNNNNNNNNNNNNNNNNNNNACCCAAAACTCTTCGTCCTCCCAATTACACCAAATTCTAACAGTAAGGTCAGCTAATTAAGCTATCNNNNNNNNN-NNNNNNNNNNNNNNNNNNNNNNNNNNNNNNNACTAATAAACCCAATTATCTCTATCATCATCCTAACNNNNNNNNNNNNNNNNNNNNNNNNNNNNNNNNNNNNNNNNNNNNNNNNNNNNNNNNNNNNNNNNNNNNNNNNNNNNNNNNNTKCTATTATCCCCATTATAATAAAAAAATATAACCCACGAGCTACAGAAGCATCANNNNNNNNNNNNNNNNNNNNNNNNNNNNNNNNNNNNNNNNNNNNNNNNNNNNNNNNNNNNNNNNNNNNNNNNNNNNNNNNNNNNNNNNNNNNNNNNNNNNNNNNNNNNNNNNNNNNNNNNNNNNNNNNNNNNN-NNNNNNNNNNNNNNNNNNNNNNNNNNNNNNNNNNNNNNNNNNNNNNNNNNNNNNNNNNNNNNNNNNNNNNNNNNNNNNNNNNNNNNNNNNNNNNNNNNNNNNNNNNNNNNNNNNNNNNNNNNNNNNNNNNNNNNNNNNNNNNNNNNNNNNNNNNNNNNNNNNNNNNNNNNNNNNNNNNNNNNNNNATGGTAGGAGGCTGAGGAGGACTAAACCAAACCCAACTACGAAAAATTANNNNNNNNNNNNNNNNNNNNNNNNNNNNNNNNNNNNNNNNNNNNNNNNNNNNNNNNNNNNNNNNNNNNNNNNNNNNNNNNNNNNNNNNNNNNNNNNNNNNNNNNNNNNNNNNNNNNNNNNNNNNNNNNNNNNNNNNNNNNNNNNNNNNNNNNNNNNNNNNNNNNNNNNNNNNNNNNNNNNNNNNNNNNNNNNNNNNNNNNNNNNNNNNNNNNNNNNNNNNNNNNNNNNNNNNNNNNNNNNNNNNNNNNNNNNNNNNNNNNNNNNNNNNNNNNNNNNNNNNNNNNNNNNNNNNNNNNNNNNNNNNNNNNNNNNNNNNNNNNNNNNNNNNNNNNNNNNNNNNNNNNNNNNNACTTACCTACTCYACCGCACTTACAATATTTCCCTCCACAAACAACATAANNNNNNNNNNNNNNNNNNNNNNNNNNNNNNNNNNNNNNNNNNNNNNNNNNNNNNNNNNNNNNNNNNNNNNNNNNNNNNNNNNNNNNNNNNNNNNNNNNNNNNNNNNNNNNNNNNNNNNNNNNNNNNNNNNNNNNNNNNNNNNNNNNNNNNNNNNNNNNNNNNTACTTAATTCCTGACAAGGACTGCAAGACTATACCTTACATCAGCTGAATGCAAATCAACCACTTTAATTAAGCTAAGTCCTCACTAGATTGGTGGGC-TCCACCCCCACGAAAMNNNNNNNNNNNNNNNNNNNNNNYWARCAACNNNNNNNNNNNNNNNNNNNNNNNNNNNNNNNNNNNNNNNNNNNNNNNNNNNNNNNNNNNN-NNNNNNNNNNNNNNNNNNNNNNNNNNNNNNNNNNNNNNNNNNNNNNNNNNNNNNNNNNNNNNNNNNNNNNNNNNNNNNNNNNNNNNNNNNNNNNNNTAATGCTTCACTCAGCCATTTTACCCATGTTCATCAACCGCTGACTATTTTCAACTAACCNNNNNNNNNNNNNNNNNNNNNNNNNNNNNNNNNNNNNNNNNNNNNNNNNNNNNNNNNNNNNNNNNNNNNNNNNNNNNNNNNNNNNNNNNNNNNNNNNNNNNNNNNNNNNNNNNNNNNNNNNNNNNNNNNNNNNNNNNNNNNNNNNNNNNNNNNNNNNNNNNNNNNNNNNNNNNNNNNNNNNNNNNNNNNNNNNNNNNNNNNNNNNNNNNNNAGTTCCTTTAATAATTGGAGCCCCTGACATGGCATTCCCTCGAATAAAAAATATAAGCTTTTGACTGCTTCCNNNNNNNNNNNNNNNNNNNNNNNNNNNNNNNNNNNNNNNNNNNNNNNNNNNNNNNNNNNNNNNNNNNNNNNNNNNNNNNNNNNNNNNNNNNNNNNNNNNNNNNNNNNNNNNNNNNNNNNNNNNNNNNNNNNNNNNNNNNNNNNNNNNNNNNNNNNNNNNNNNNNNNNNNNNNNNNNNNNNNNNNNNNNNNNNNNNNNNNNNNNNNNNNNNNNNNNNNNNNCAAACACCCTTGTTCGTGTGATCCGTATTAATTACTGCCGTATTACTTCT-CCTATCACTCCCTGTACTNNNNNNNNNNNNNNNNNNNNNNNNNNNNNNNNNNNNNNNNNNNNNNNNNNNNNNNNNNNNNNNNNNNNNNNNNNNNNNNNNNNNNNNNNNNNNNNNNNNNNNNNNNNNNNNCCACCCTGAAGTATACATTCTTATTNNNNNNNNNNNNNNNNNNNNNNNNNNNNNNNNNNNNNNNNNNNNNNNNNNNNNNNNNNNNNNNNNNNNNNNNNNNNNNNNNNNNNNNNNNNNNNNNNNNNNNNNNNNNNNNNNNNNNNNNNNNNNNNNNNNNNNNNNNNNNNNNNNNNNNNNNNNNNNNNNNNNNNNNNNNNNNNNNNNNNNNNNNNNNNNNNNNNNNATCCCAACCGGAGTAAAAGTCTTTAGCTGACTAGCAACACTTCATGGGGGTAACATTAAATGATCTCCMGCTATAATATGAGCCCTAGGCTTTATTTNNNNNNNNNNNNNNNNNNNNNNNNNNNNNNNNNNNNNNNNNNNNNNNNNNNNNNNNNNNNNNNNNNNNNNNNNNNNNNNNNNNNNNNNNNNNNNNNNCTACGTATTGTCAATAGGAGCCGTATTCGCTATCATAGGAGGATTCGTACATTGATTTCCATTATTCTCAGGCTATACTNNNNNNNNNACATGAGCCNAAATCCACTTCGCAATTATATTTGTAGGCGTANNNNTAACTTNNNNNNNNNAASATTTCTTAGGCTTATCTGGTATGCCACGACGNNNNNNNNNNNNNNNNNNNNNNNNNNNNNNNNNNNNNNNNNNNNNNNNNNNNNNNNNNNNNNNNNNNNNNNNNNNNNNNNNNNNNNNNNNNNNNNNNNNNNNAGAGGCA-TTTGCATCCAAACGGGAAGTCCTAACCGTGGACCTAACCACAACAAATCTAGAGTGACTAAACGGATGTCCCCCACCATATCACACATTTGAAGAACCCGCATATGTCAACCTAAANNNNNNNNNNNNNNNNNNNNNNNNNNNNNNNNNNNNNNNNNNNNNNNNNNNNNNNNNNNNNNNNNNNNNNNNNNNNNNNNNNNNNNTNAAAATATTACATAATCTTGTCAAGATTAAATTACAGGTGAAAGTCCCGTACATCNNNNNNNNNNNNNNNNNNNNNNNNNNNNNNNNNNNNNNNNNNNNNNNNNNNNNNNNNNNNNNNNNNNNNNNNNNNNNNNNNNNNNNNNNNNNNNNNNNNNNNNNNNNNNNNNNNNNNNNNNNNNNNNNNNNNNNNNNNNNNNNNNNNNNNNNNNNNNNNNNNNNNNNNNNNNNNNNNNNNNNNNNNNNNNNNNNNNNNNNNNNNNNNNNNNNNNNNNNNNNNNNNNNNNNNNNNNNNNNNNNNNNNNNNNNNNNNNNNNNNNNNNNNNNNNNNNNNNNNNNNNNNNNNNNNNNNNNNNNNNNNNNNNNNNNNNNNNNNNNNNNNNNNNNNNNNNNNNNNNNNNNNNNNNNNNNNNNNNNNNNNNNNNNNNNNNNNNNN-----NNNNNNNNNNNNNNNNNNNNNNNNNNNNNNNNNNNNNNNNNNNNNNNNNNNNNNNNNNNNNNNNNNNNNNNNNNNNNNNNNNNNNNNNNNNNNNNNNNNNNNNNNNNNNNNNNNNNNNNNNNNNNNNNNNNNNNNNNNNNNNNNNNNNNNNNNNNNNNNNNNNNNNNNNNNNNNNNNNNNNNNNNNNNNNNNNNNNNNNNNNNNNNNNNNNNNNNNNNNNNNNNNNNNNNNNNNNNNNNNNNNNNNNNNNNNNNNNNNNNNNNNNNNNNNNNNNNNNNNNNNNNNNNNNNNNNNNNNNNNNNNNNNNNNNNNNNNNNNNNNNNNNNNNNNNNNNNNNNNNNNNNNNNNNNNNNNNNNNNN--NNNN--NNNNNNNNNNNNNNNNNNNNNNNNNNNNNNNNNNNNNNNNNNNNNNNNNNNNNNNNNNNNNNNNNNNNNNNNNNNNNNNNNNNNNNNNNNN-NNNNNNNNNNNNNNNNNNNNNNNNNNNNNNNNNNNNNNNNNNNNNNNNNNNNNNNNNNNNNNNCAAAATAACCCCTGAGAAACAAAATGAACGAAAATCTATTTGCCTCTTTCATTACCCCTATAATTCTAGGCCTCCCCNNNNNNNNNNNNNNNNNNNNNNNNNNNNNNNNNNNNNNNNNNNNNNNNNNNNNNNNNNNNNNNNNNNNNNNNNNNNNNNNNNNNNNNNNNNNNNNNNNNNNNNNNNNNNNNNNNNNNNNNNNNNNNNNNNNNNNNNNNNNNNNNNNNNNNNNNNNNNNNNNNNNNNNNNNNNNNNNNNNNNNNNNNNNNNNNNNNNNNNNNNNNNNNNNNNNNNNNNNNNNNACACCAACTACACAACTATCAATAAATTTAGGCATGGCTATTCCCTTATGAGCGGGGGCTGTAATTACAGGTTTTCGNNNNNNNNNNNNNNNNNNNNNNNNNNNNNNNNNNNNNNNNNNNNNNNNNNNNNNNNNNNNNNNNNNNNNNNNNNNNNNNNNNNNNNNNNNNNNNNNNNNNNNNNNNNNNNNNNNNNNNNNNNNNNNNNNNNNNNNNNNNNNNNNNNNNNNNNNNNNNNNNNNNNNNNNNNNNNNNNNNNNNNNNNNNNNNNNNNNNNNNNNNNNNNNNNNNNNNNNNNNNNNNNNNNNNNNNNNNNNNNNNNNNNNNNNNNNNNNNNNNNNNNNNNNNNNNNNNNNNNNNNNNNNNNNNNNNNNNNNNNNNNNNNNNNNNNNNNNNNNNNNNNNNNNNNNNNNNNNN-NNNNNNNNNNNNNNNNNNNNNNNNNNNNNNNNNNNNNNNNNNNNNNNNNNNNNNNNNNNNNNNNNNNNNNNNNNNNNNNNNNNNNNNNNNNNNNNNNNNNNNNNNNNNNNNNNNNNNNNNNNNNNNNNNNNNNNNNNNNNNNNNNNNNNNNNNNNNNNNNNNNNNNNNNNNNNNNNNNNNNNNNNNNNNNNNNNNNNNNNNNNNNNNNNNNNNNNNNNNNNNNNNNNNNNNNNNNNNNNNNNNNNNNNNNNNNNNNNNNNNNNNNNNNNNNNNNN---NNNNNNNNNNNNNNNNNNNNNNNNNNNNNNNNNNNNNNNNNNNNNNNNNNNNNNNNNNNNNNNNNNNNNNNNNNNNNNNNNNNNNNNNNNNNNNNNNNNNNNNNNNNNNNNNNNNNNNNNNNNNNNNNNNNNNNNNNNNNNNNNNNNNNNNNNNNNNNNNNNNNNNNNNNNNNNNNNNNNNNNNNNNNNNNNNNNNNNNNNNNNNNNNNNNNNNNNNNNNNNNNNNNNNNNNNNNNNNNNNNNNNNNNNNNNNNNNNNNNNNNNNNNNNNNNNNNNNNNNNNNNNNNNNNNNNNNNNNNNNNNNNNNNNNNNNNNNNNNNNNNNNNNNNNNNNNNNNNNNNNNNNNNNNNNNNNNNNNNNNNNNNNNNNNNNNNNNNNNNNNNNNNNNNNNNNNNNNNNNNNNNNNNNNNNNNNNNNNNNNNNNNNNNNNNNNNNNNNNNNNNNNNNNNNNNNNNNNNNNNNNNNNNNNNNNNNNNNNNNNNNNNNNNNNNNNNNNNNNNNNCTTTTAGTATCAACCAGTACAACTNNNNNNNAATCNNNNNNNNNNNNNNNNNNNNNNNNNNNNNNNNNNNNNNNNNNNNNNNNNNNNNNNNNNNNNNNNNNNNNNNNNNNNNNNNNNNNNNNNNNNNNNNNNNNNNNNNNNNNNNNNNNNNNNNNNNNNNNNNNNNNNNNNNNNNNNNNNNNNNNNNNNNNNNNNNNNNNNNNNNNNNNNNNNNNNNNNNNNNNNNNNNNNNNNNNNNNNNNNNNNNNNNNNNNNNNNNNNNNNNNNNNNNNNNNNNNNNNNNNNNNNNNNNNNNNNNNNNNNNNNNNNNNNNNNNNNNNNNNNNNNNNNNNNNNNNNNNNNNNNNNNNNNNNNNNNNNNNNNNNNNNNNNNNNNNNNNNNNNNNNNNNNNNNNNNNNNNNNNNNNNNNNNNNNNNNNNNNNNNNNNNNNN--NNNNNNNNNNNNNNNNNNNNNNNNNNNNNNNNNNNNNNNNNNNNNNNNNNNNNNNNNNNNNNNNNNNNNNNNNNNNNNNNNNNNNNNNNNNNNNNNNNNNNNNNNNNNNNNNNNNNNNNNNNNNNNNNNNNNNNNNNNNNNNNNNNNNNNNNNNNNNNNNNNNNNNNNNNNNNNNNNNNNNNNNNNNNNNNNNNNNNNNNNNNNNNNNNNNNNNNNNNNNNNNNNNNNNNNNNNNNNNNNNNNNNNNNNNNNNNNNNNNNNNNNNNNNNNNNNNNNNNNNNNNNNNNNNNNNNNNNNNNNNNNNNNNNNNNNNNNNNNNNNNNNNNNNNNNNNNNNNNNNNNNNNNNNNNNNNNNNNNNNNNNNNNNNNNNNNNNNNNNNNNNNNNNNNNNNNNNNNNNNNNNNNNNNNNNNNNNNNNNNNNNNNNNNNNNNNNNNNNNNNNNNNNNNNNNNNNNNNNNNNNNNNNNNNNNNNNNNNNNNNNNNNNNNNNNNNNNNNNNNNNNNNNNNNNNNNNNNNNNNNNNNNNNNNNNNNNNNNNNNNNNNNNNNNNNNNNNNNNNNNNNNNNNNNNNNNNNNNNNNNNNNNNNNNNNNNNNNNNNNNNNNNNNNNNNNNNNNNNN-NNNNNNNNNNNNNNNNNNNNNNNNNNNNNNNNNNNNNNNNNNNNNNNNNNNNNNNNNNNNNNNNNNNNNNNNNNNNNNNNNNNNNNNNNNNNNNNNNNNNNNNNNNNNNNNNNNNNNNNNNNNNNNNNNNNNNNNNNNNNNNNNNNNNNNNNNNNNNNNNNNNNNNNNNNNNNNNNNNNNNNNNNNNNNNNNNNNNNNNNNNNNNNNNNNNNNNNNNNNNNNNNNNNNNNNNNNNNNNNNNNNNNNNNNNNNNNNNNNNNNNNNNNNNNNNNNNNNNNNNNNNNNNNNNNNNNNNNNNNNNNNNNNNNNNNNNNNNNNNNNNNNNNNNNNNNNNNNN-NNNNNNNNNNNNNNNNNNNNNNNNNNNNNNNNNNNNNNNNNNNNNNNNNNNNNNNNNNNNNNNNNNNNNNNNNNNNNNNNNNNNNNNNNNNNNNNNNNNNNNNNNNNNNNNNNNNNNNNNNNNNNNNNNNNNNNNNNNNNNNNNNNNNNNNNNNNNNNNNNNNNNNNNNNNNNNNNNNNNNNNNNNNNNNNNNNNNNNNNNNNNNNNNNNNNNNNNNNNNNNNNNNNNNNNNNNNNNNNNNNNNNNNNNNNNNNNNNNNNNNNNNNNNNNNNNNNNNNNNNNNNNNNNNNNNNNNNNNNNNNNNNNNNNNNNNNNNNNNNNNNNNNNNNNNNNGATCGCCCATGGTCTTACATCCTCTATGCTCTTCTGCCTAGCAAACTCTAACTACGAACGAATCCACAGCCGTACAATAATTTTAGCTCGCGGCTTACAAACACTCNNNNNNNNNNNNNNNNNNNNNNNNNNNNNNNNNNNNNNNNNNNNNNNNNNNNNNN-NNNNNNNNNNNNNNNNNNNNNNNNNNNNNNNNNNNNNNNNNNNNNNNNNNNNNNNNNN-NNNNNNNNNNNNNNNNNNNNNNNNNNNNNNNNNNNNNNNNNNNNNNNNNNNNNNNNNNNNNNNNNNNNNNNNNNNNNNNNNNNNNNNNNNNNNNNNNNNNNNNNNNNNNNNNNNNNNNNNNNNNNNNNNNNNNNNNNNNNNNNNNNNNNNNNNNNNNNNNNNNNNNNNNN-NNNNNNNNNNNNNNNNNNNNNNNNNNNNNNNNNNNNNNNNNNNNNNNNNNNNNNNNNNNNNN-NNNNNNNNNNNNNNNNNNNNNNNNNNNNNNNNNNNNNNNNNNNNNNNNNNNNNNNNNNNNNNNNNNNNNNNNN-NNNNNNNNNNNNNNNNNNNNNNNNNNNNNNNNNNNNNNNNNNNNNNNNNNNNNNNNNNNNNNNNNNNNNNNNNNNNNNNNNNNNNNNNNNNNNNNNNNNNNNNNNNNNNNNNNNNNNNNNNNNNNNNNNNNNNNNNNNNNNNNNNNNNNNNNNNNNNNNNNNNNNNNNNNNNNNNNNNNNNNNNNNNNNNNNNNNNNNNNNNNNNNNNNNNNNNNNNNNNNNNNNNNNNNNNNNNNNNNNNNNNNNNNNNNNNNNNNNNNNNNNNNNNNNNNNNNNNNNNNNNNNNNNNNNNNNNNNNNNNNNNNNNNNNNNNNNNNNTTCAAACCCTCAAACTATCACTCAGCTTCAAAATAGACTACTTCTCAATAATATTTGTCCCAGTAGTNNNNNNNNNNNNNNNNNNNNNNNNNNNNNNNNNNNNNNNNNNNNNNNNNNNNNNNNNNNNNNNNNNNNNNNNNNNNNNNNNNNNNNNNNNNNNNNNNNNNNNNNNNNNNNNNNNNNNNNNNNNNNNNNNNNNNNNNNNNNNN-NNNNNNNNNNNNNNNNNNNNNNNNNNNNNNNNNNNNNNNNNNNNNNNNNNNNNNNNNNNNNNNNNNNNNNNNNNNNNNNNNNNNNNNNNNNNNNNNNNNNNNNNNNNNNNNNNNNNNNNNNNATTTATTCTAGCAATAGCATGATTCCTAGCCAACCTCAACACCTGAGACCTCCAACAAATCTNNNNNNNNNNNNNNNNNNNNNNNNNNNNNNNNNNNNNNNNNNNNNNNNNNNNNNNNNNNNNNNNNNNNNNNNNNNNNNNNNNNNNNNNNNNNNNNNNNNNNNNNNNNNNNNNNNNNNNNNNNNNNNNNNNNNNNNNNNNNNNNNNNNNNNNNNNNNNNNNNNNNNNNNNNNNNNNNNNNNNNNNNNNNNNNNNNNNNNNNNNNNNNNNNNNNNNNNNNNNNNNNNNNNNNNNNNNNNNNNNNNNNNNNNNNNNNNNNNNNNNNNNNNNNNNNNNNNNNNNNNNNNNNNNN-NNNNNNNNNNNNNNNNNNNNNNNNNNNNNNNNNNNNNNNNNNNNNNNNNNNNNNNNNNNNNNNNNNNNNNNNNNNNNNNNNNNNNNNNNNNNNNNNNNNNNNNNNNNNNNNNNNNNNNNNNNNNNNNNNNNNNNNNNNNNNNNNNNNNNNNNNNNNNNNNNNNNNNNNNNNNNNNNNNNNNNNNNNNNNNNNNNNNNNNNNNNNNNNNNNNNNNNNNNNNNNNNNNNNNNNNNNNNNNNNNNNNNNNNNNNNNNNNNNNNNNNNNNNNNNNNNNNNNNNNNNNNNNNNNNNNNNNNNNNNNNN-NNNNNNNNNNNNNNNNNNNNNNNNNNNNNNNNNNNNNNNNNNNNNNNNNNNNNNNNNNNNNNNNNNNNNNNNNNNNNNNNNNNNNNNNNNNNNNNNNNNNNNNNNNNNNNNNNNNNNNNNNNNNNNNNNNNNNNNNNNNNNNNNNNNNNNNNNNNNNNNNNNNNNNNNNNNNNNNNNNNNNNNNNNNTTTTCGCAGGATTCATTATCTCCAACAACATTNCCCCCAACAACAATNNNNNNNNNNNNNNNNNNNNNNNNNNNNNNNNNNNNNNNNNNNNNNNNNNNNNNNNNNNNNNNNNNNNNNNNNNNNNNNNNNNNNNNNNNNNNNNNNNNNNNNNNNNNNNNNNNNNNNNNNNNNNNNNNNNNNNNNNNNNN-NNNNNNNNNNNNNNNNNNNNNNNNNNNNNNNNNNNNNNNNNNNNNNNNNNNNNNNNNNNNNNNNNNNNNNNNNNNNNNNNNNNNNNNNNNNNNNNNNNNNNNNNNNNNNNNNNNNNNNNNNNNNNNNNNNNNNNNNNNNNNNNNNNNNNNNNNNNNNNNNNNNNNNNNNNNNNNNNNNNNNNNNNNNNNNNNNNNNNNNNNNNNNNNNNNNNNNNNNNNNNNNNNNNNNNNNNNNNNNNNNNNNNNNNNNNNNNNNNNNNNNNNNNNNNNNNNNNNNNNNNNNNNNNNNNNNNNNNNNNNNNNNNNNNNNNNNNNNNNNNNNNNNNNNNNNNNNNNNNNNNNNNNNNNNNNNNNNNNNNNNNNNNNNNNNNNNNNNNNNNNNNNNNNNNNNNNNNNNNNNNNNNNNNNNNNNNNNNNNNNNNNNNNNNNNNNNNNNNNNNNNNNNNNNNNNNNNNNNNNNNNNNNNTCACCAACCCAGTGATAAACGCCCCTAAAACAACCTTACTAGAAACCCAAACTTCAGGATATTGCTCAGTAGCCATAGCCGTTGTATAACCAAAAACCANNNNNNNNNNNNNNNNNNNNNNNNNNNNNNNNNNNNNNNNNNNNNNNNNNNNNNNNNNNNNNNNNNCAATACCACACCCAACCCCACCACTCACAATTAACCCTAACCCCCCATA---AATAGGTGAAGGTTTTGAAGAAAACCCTACAAAACCAATCACAAAAATNNNNNNNNNNNNNNNNNNNNNNNNNNNNNNNNNNNNNNNNNNNNNNNNNNNNNNNNNNNNNNNNNNNNNNNNNNNNNNNNNNNNNNNNNNNNNNNNNNNNNNNNNNNNNNNNNNNNNNNNNNNNNNNNNNNNNNNNNTNAAAAATCGTAAACAACGCATTCATTGACCTCCCAACCCCANYMAAATATCTCATCATGATGAAACTTCGGCTCCNNNNNNNNNNNNNNNNNNNNNNNNNNNNNNNNNNNNNNNNNNNNNNNNNNNNNNNNNNNNNNNNNNNNNNNNNNNNNNNNNNNNNNNNNNNNNNNNNNNNNNNNNNNNNNNNNNNNNNNNNNNNNNNNNNNNNNN--NNNNNNNNNNNNNNNNNNNNNNNNNNNNNNNNNNNNNNNNNNNNNNNNNNNNNNNNNNNNNNNNNNNNNNNNNNNNNNNNNNNNNNNNNNNNNNNNNNNNNNNNNNNNNNNNNNNNNNNNNNNNNNNNNNNNNNNNNNNNNNNNNNNNNNNNNNNNNNNNNNNNNNNNNNNNNNNNNNNNNNNNNNNNNNNNNNNNNNNNNNNNNNNNNNNNNNNNNNNNNNNNNNNNNNNNNNNNNNNNNNNNNNNNNNNNNNNNNNNNNNNNNNNNNNNNNNNNNNNNNNNNNNNNNNNNNNNNNNNNNNNCACTTTATTCTCCCCTTTATCATCACTGCCCTCGCCATAGTACACCTACTCTTTCTCCACGAAACAGGCTCCNNNNNNNNNNNNNNNNNNNNNNNNNNNNNNNNNNNNNNNNNNNNNNNNNNNNNNNNNNNNNNNNNNNNNNNNNNNNNNNNNNNNNNNNNNNNNNNNNNNNNNNNNNNNNNNNNNNNNNNNNNNNNNNNNNNNNNNNNNNNNNNNNNNNNNNNNNNNNNNNNNNNNNNNNNN-NNNNNNNNNNNNNNNNNNNNNNNNNNNNNNNNNNNNNNNNNNNNNNNNNNNNNNNNNNNNNNNNNNNNNNNNNNNNNNNNNNNNNNNNNNNNNNNNNNNNNNNNNNNNNNNNNNNNNNNNNNNNNNNNNNNNNNNNNNNNNNNNNNNNNNNNNNNNNNNNNNNNNNNNNNNNNNNNNNNNNNNNNNN-NNNNNNNNNNNNNNNNNNNNNNNNNNNNNNNNNNNNNNNNNNNNNNNNNNNNNNNNNNNNNNNNNNNNNNNNNNNNNNNNNNNNNNNNNNNNNNNNNNNNNNNNNNNNNNNNNNNNNNNNNNNNNNNNNNNNNNNNNNNNNNNNNNNNNNNNNNNNNNNNNNNNNNNNNNNNNNNNNNNNNNNNNNNNNNNNNNNNNNNNNNNNNNNNNNNNNNNNNNNNNNNN--NNNNNNNNNNNNNNNNNNNNNNNNNNNNNNNNNNNNNNNNNNNNN-NNNNNNNNNNNNNNNNNNNNNNNNNNNNNNNNNN
JN632647  GTTAATGTAGCTTAAGAACCAAAGCAAGGCACTGAAAATGCCTAGATGGGTTTATTA-ACTCCATAAACACATAGGTTTGGTCCCAGCCTTCCTGTTAACTTTC-AATAGACTTACACATGCAAGCATCTACGCCCCGGTGAG--AATGCCCTCTAAGTCAACCGGACTATGAGGAGCTGGTATCAAGCACAC-TACTCGTAGCTCATGACACCTTGCCTAACCACACCCCCACGGGAGACAGCAGTGACAAAAATTAAGCCATGAACGAAAGTTTGACTAAGCCATATTGACTAGGGTTGGTAAATCTCGTGCCAGCCACCGCGGTCATACGATTAACCCAAGCTAACAGGAATACGGCGTAAAACGTGTTAAAGCGCTACACCAAATAGAGTTAAGTTTTAATTAAACTGTAAAAAGCCATAATTATTATAAAAATAAATGACGAAAGTAACTCTACAACAGCTGACACACTATAGCTAAGACCCAAACTGGGATTAGATACCCCACTATGCTTAGCCCTAAACACAAATAATTACAAAAACAAAATTATTCGCCAGAGTACTACCGGCAACGGCCTAAAACTCAAAGGACTTGGCGGTGCTTCATACCCCTCTAGAGGAGCCTGTTCTATAATCGATAAACCCCGATAAACCTCACCAATCCTTGCTAATACAGTCTATATACCGCCATCTTCAGCAAACCCT-AAAAAGGAATAAAAGTAAGCGCAATCATTATACATAAAAACGTTAGGTCAAGGTGTAACCTATGGAATGGGAAGAAATGGGCTACATTTTCTACTTAAAGAAAATTTATACGAAAGTTATTATGAAATTAATAACTAAAGGAGGATTTAGTAGTAAGCTAAGAATAGAGTGCTTAGCTGAACCAGGCCATGAAGCACGCACACACCGCCCGTCACCCTCCTCAAGTAATTACGATGTACCTAAACATA-TTATATACACCAGCCATATGAGAGGAGACAAGTCGTAACAAGGTAAGCATACTGGAAAGTGTGCTTGGACAAACCAAAACATAGCTTAAACAAAGCATCTAGTTTACACCTAGAAGATTTCACACACTATGAATGTTTTGAACCACATCTAGCCCAA---CTTCCATTTTCCAATCTAACAACCAAAACAAAACAAAACAAAACATTTACCCTAATTTAAAGTATAGGAGATAGAAATTCTAAACATGGCGCTATAGAGAAAGTACCGCAAGGGAACGATGAAAGAAAAAAGTTAAAGTACAAAAAAGCAAAGATTAACCCTTGTACCTTTTGCATAATGAATTAACGAGC-AAAAAACTTAACGAAATGAATTTCAGCTAAGTAACCCGAAACCAGACGAGCTACTCATGGGCAGTTTACTAGAACCAACTCATCTATGTGGCAAAATAGTGAGAAGACCCATAAGTAGAGGTGACACGCCTAACGAGCCTGGTGATAGCTGGTTGTCCAGAAAATGAATTTTAGTTCAGCTTTAAAGATACC-AAAAATACAAATAAATCCCACTTGTATCTTTAAAAGTTAGTCTAAAAAGGTACAGCTTTTTAGAAACGGATACAACCTTCACTAGAGAGTAAAATTTAACAACACCATAGTAGGCCTAAAAGCAGCCATCAATTAAGAAAGCGTTAAAGCTCAACAATAATAACAATATTAATTTCAACAACA--AATAATCAACTCCTAGCCCCAATACTGGACTATTCTATAACAAAATAGAAGAAACAATGTTAATATGAGTAACAAGAAATATTTTCTCCTCGCACAAGTTTAAATCAGTATCTGATATTACACTGATTGTTAACAGTAAATAAATATAATCTAACCATAAACAACTTATTAATTCTACTGTTAATCCAACACAGGAGTGCGCTTAGGAAAGATTCAAAGAAGTAAAAGGAACTCGGCAAACA-CAAACCCCGCCTGTTTACCAAAAACATCACCTCCAGCATTTCTAGTATTGGAGGCACTGCCTGCCCAGTGACA-GACGTTAAACGGCCGCGGTATCCTGACCGTGCAAAGGTAGCATAATCATTTGTTCTCTAAATAAGGACTTGTATGAATGGCCACACGAGGGTTCTACTGTCTCTTACTTCCGATCAGTGAAATTGACCTCCCCGTGAAGAGGCGGGGATAGACTAACAAGACGAGAAGACCCTATGGAGCTTCAACTAACTAACCCAAAG-AAAATAAACTTAATCACCAAGAGATAACAACACTCTTTATGGGTTAACAGTTTCGGTTGGGGTGACCTCGGAGAACAAAAAATCCTCCGAGCGATTTTAAAGACTAGACTTACAAGTCAAATCAAACTATCGCTTATTGATCCAAATATTTGATCAACGGA-ACAAGTTACCCTAGGGATAACAGCGCAATCCTATTCAAGAGTCCATATCGACAATAGGGTTTACGACCTCGATGTTGGATCAGGACATCCTGATGGTGCAGCAGCTATCAAAGGTTCGTTTGTTCAACGATTAAAGTCCTACGTGATCTGAGTTCAGACCGGAGCAATCCAGGTCGGTTTCTATCTGTTATGTATTTCTCCCAGTA-CGAAAGGACAAGAGAAATGAGGCCAACTTCAACAAAGCGCCTCAGACCAATTAATGACCTCATCTCAATTAACCTCACAAATAAACCCT-GCCCTAGAAAAGGGCCCAGTTAAGGTGGCAGAGCCCGGTAATTGCGTAAAACTTAAACCTTTATACTCAGAGATTCAAATCCTCTCCTTAAC-AAATGTTTTTAATTAATACCCTTATACTGATTATTCCCATTCTCCTAGCCGTAGCCTTCCTCACATTAGTCGAACGAAAAGTCCTAGGTTACATACAATTTCGAAAAGGCCCAAATGTTGTAGGCCCATATGGCCTACTCCAACCCATCGCTGATGCCATTAAACTTTTCACCAAAGAACCCTTACGACCCGCCACATCCTCAATTTCAATATTCATTCTAGCACCCATTCTAGCCCTAAGCCTAGCTCTAACCATATGAATCCCCCTACCCATACCCTATCCACTTATCAACATAAATTTAGGGGTCCTTTTTATACTAGCCATATCAAGCTTAGCCGTGTACTCAATCCTCTGATCAGGCTGAGCTTCCAACTCAAAATACGCCCTCATCGGAGCCCTACGAGCAGTAGCACAAACAATCTCATACGAAGTGACACTAGCAATTATCCTGTTATCAGTACTACTAATAAACGGGTCCTTCACCCTCTCCACATTAATCACCACACAAGAACAAATATGATTAATCTTCCCAGCATGACCCTTGGCAATAATATGATTTATCTCAACACTAGCAGAAACAAACCGAGCACCATTCGACCTAACCGAAGGAGAATCAGAACTAGTCTCAGGTTTTAACGTAGAATACGCAGCAGGACCATTCGCCCTATTTTTTATAGCAGAATATGCTAACAT-TATCATAATAAACATCTTTACAACAACCTTATTCCTAGGAGCATTTCACAGCCCATATATACCAGAACTCTACACAATCAACTTCACCATTAAATCACTACTACTTACAATTACTTTCCTATGAATCCGAGCATCCTACCCACGATTTCGCTATGACCAACTGATACACTTATTATGAAAAAACTTTCTACCCCTAACACTAGCCCTATGCATATGACATGTATCTATACCTATCCTCCTATCAAGCATCCCCCCGCAAACATAAGAAATATGTCTGACAAAAGAGTTACTTTGATAGAGTAAATAATAGAGGTTCAAGCCCTCTTATTTCTAGAACTATAGGAATTGAACCTACTCCTAAGAACCCAAAACTCTTCGTGCTCCCAATTACACCAAATCCTAACAGTAAGGTCAGCTAATTAAGCTATCGGGCCCATA-CCCCGAAAATGTTGGTTCATATCCTTCCCGTACTAATAAACCCAATTATCTTTATCATTATCCTAATAACCATCATATTCGGAACCATCATCGTCATAATTAGCTCACATTGACTACTCATCTGAATCGGATTCGAAATAAATATACTTGCTATCATTCCCATTATAATAAAAAAACATAACCCACGAGCCACAGAAGCATCAACCAAATATTTCCTAACCCAATCAACAGCCTCCATACTACTAATAATAGCTGTCATCATCAACTTAATATTCTCAGGCCAATGAACCGTAATAAAATTGTTTAATCCAATAGCCTCCATACTCATGACAATAG-CCCTAACTATAAAACTAGGAATAGCTCCCTTTCACTTCTGAGTCCCAGAAGTAACACAAGGCATCCCTTTATCCTCAGGCCTAATTTTACTTACATGACAAAAACTAGCACCTATATCAGTACTTTACCAAATTTCCCCATCCATCAACCCAAATTTAATTATAACCCTGTCAATCCTATCAATCATAATCGGTGGCTGAGGAGGACTAAACCAAACTCAACTACGAAAAATTATAGCCTACTCATCAATTGCCCACATAGGCTGAATAACAGCAGTCCTACTATATAATCCCACTATGATATTACTATACTTAATCATCTACATCATCATAACCTCTACCATATTTACACTATTTATAGCTAATTCAACCACAACCACCCTATCACTAGCCCACACATGAAACAAAGCACCCATCATAACTGTATTAACCCTCATCACCCTCCTATCAATAGGAGGACTCCCCCCACTTTCAGGATTTATACCAAAATGAATAGTCATCCAAGAAATAACAAAAAATGATAATATCATCTTACCCACCCTCATGGCAATCACAGCACTATTAAACCTATATTTTTACATACGACTTACTTACTCTACTGCACTTACAATATTCCCCTCCACAAACAACATAAAAATAAAATGACAATTCCCTATCACAAAACAAATAACCCTCCTACCAACAATAGTAGTACTATCCACCATACTACTGCCACTTACACCAATCTTATCCATCCTAGAATAGGAATTTAGGTTAAACAGACCAAGAGCCTTCAAAGCCCTAAGCAAGTATAATTTACTTAATTCCTGACAAGGACTGCAAGACTACATCTTACATCAACTGAATGCAAATCAACCACTTTAATTAAGCTAAGTCCTCCCTAGATTGGTGGGC-TCCACCCCCACGAAACTTTAGTTAACAGCTAAACACCCTAAACAAC-TGGCTTCAATCTACTTCTCCCGCCGCGAGAAAAAAAAGGCGGGAGAAGCCCCGGCAGAG-TTAAAACTGCTTCTTTGAATTTGCAATTCAACATGTTAATTCACCACAGAGCTTGGTAAAAAGAGGAATCAAACCCCTGTCCTTAGATTTACAGTCTAATGCTTCACTCAGCCATTTTACCCATGTTCATTAACCGCTGATTATTTTCAACTAACCATAAAGACATCGGCACCCTGTACCTCCTATTCGGTGCCTGAGCTGGCATAGTGGGAACCGCCCTAAGTTTACTAATTCGCGCCGAATTAGGTCAGCCTGGGACTCTACTCGGAGATGATCAAATCTACAACGTAGTTGTAACCGCACATGCATTCGTAATAATCTTTTTTATAGTGATACCTATCATAATTGGGGGATTTGGCAACTGACTGGTTCCTCTGATAATTGGGGCCCCCGACATGGCATTCCCTCGAATAAACAACATGAGCTTCTGACTGCTTCCTCCTTCCTTTCTATTACTCCTAGCATCTTCTATAGTTGAAGCAGGAGCAGGAACAGGCTGAACCGTATACCCTCCTCTAGCAGGTAACCTGGCCCATGCAGGAGCCTCAGTGGATCTCACCATTTTTTCTCTACACCTAGCAGGTGTTTCCTCAATTCTGGGGGCCATCAACTTTATCACAACAATCATTAACATAAAACCCCCTGCAATAACACAATATCAGACACCCTTATTCGTATGATCCGTATTAATTACTGCCGTATTACTTCT-TCTCTCACTCCCCGTACTAGCAGCCGGCATCACAATGCTACTAACAGACCGAAATCTTAATACTACCTTCTTTGATCCAGCAGGGGGAGGGGATCCTATCCTATATCAACACCTGTTCTGATTCTTCGGCCACCCTGAAGTATATATTCTCATTCTACCTGGGTTCGGAATGATTTCTCACATCGTAACTTACTACTCAGGGAAAAAAGAACCATTCGGATACATGGGAATAGTATGGGCTATAATATCAATCGGATTCCTAGGGTTCATCGTATGAGCTCATCATATATTCACAGTCGGAATAGACGTCGACACACGAGCCTACTTCACATCAGCTACCATAATTATTGCCATTCCAACCGGAGTAAAAGTCTTTAGCTGACTAGCAACACTACACGGAGGTAATATTAAATGATCTCCCGCTATAATATGAGCCCTAGGCTTCATTTTCCTCTTCACAGTTGGAGGCCTAACCGGAATTGTCCTAGCCAATTCTTCCCTTGACATTGTTCTCCATGACACATACTACGTAGTCGCACATTTCCACTATGTACTATCAATGGGAGCTGTGTTCGCTATTATAGGGGGATTCGTACACTGATTTCCACTATTTTCAGGCTATACTCTAAGCACAACATGAGCCAAAATCCACTTCGCAATTATATTTGTAGGCGTGAACATAACTTTCTTCCCACAACATTTTTTAGGCTTATCTGGCATGCCACGACGATACTCTGACTACCCAGACGCATACACAATGTGAAACACTATTTCATCTATGGGCTCATTTATTTCACTAACAGCAGTAATACTAATAATTTTCATCATCTGAGAGGCA-TTCGCATCCAAACGGGAAGTCTCAACCGTAGACCTAACTACAACAAATCTAGAGTGACTAAATGGATGTCCCCCACCATACCACACATTTGAGGAGCCCGCATATGTCAACCTTAAATAAGAAAGGAAGGAATCGAACCCCCTACAATTGGTTTCAAGCCAACACCATAACCACTATGTCTTTCTCAATTAATGAGGCGTTAGTAAAACATTACATAATCTTGTCAAGATTAAATTACAGGTGAAAATCCCGTACATCTCATATGGCATATCCCATACAACTAGGATTTCAAGACGCAACGTCACCCATCATGGAAGAACTGTTACATTTCCACGACCATACACTAATGATTGTCTTTCTGATTAGTTCATTGGTCCTCTATATTATTTCATCGATACTAACAACAAAATTAACCCATACTAGTACTATAAATGCGCAAGAAGTAGAAACAATCTGAACCATTTTACCAGCTATTATCCTGATTATAATTGCCCTCCCGTCCTTACGAATTTTATACATAATAGACGAAATTAATAACCCATCCCTCACAGTAAAAACCATAGGACATCAATGATACTGAAGCTACGAATATACAGACTATGAAGACCTAAGCTTCGATTCCTATATAATTCCAAC-----ATCAGAATTAAAGCCAGGAGAATTACGACTACTGGAAGTGGACAACCGAGTCGTACTACCCATGGAAATAACAATTCGAATATTAATCTCTTCCGAGGACGTACTGCACTCATGAGCCGTACCCTCTTTAGGACTGAAAACGGACGCAATTCCAGGCCGTCTAAACCAAACAACCCTTATATCAACCCGACCAGGACTATTCTACGGCCAATGTTCAGAAATCTGTGGATCAAACCACAGTTTTATACCAATTGTCCTTGAACTAGTCCCACTGAAACATTTCGAGAAATGATCTACATCAATACTATAAGACCATCAAGAAGCTATGTCAGCGTTAACCTTTTAAGTTAAAGATCGAGAGCATATT-AACTCTCCTTGATGACATGCCACAACTAGATACATCAACATGACTTATAATAATCCTATCCATATTTTTAACCCTTTTCATTATTTTCCAA-TTAAAAATTTCAAAACACAATTTCTACCACAACCCGGAATTAACATCGACAAAAATATCAGAACAAAACACCCCCTGAGAAACAAAATGAACGAAAATTTGTTTACCTCTTTCATTACCCCTATAATTCTAGGCCTCCCCCTTGTCACCCTAATCGTCTTATTCCCCAGCTTACTATTTCCTACATCAAATCGACTAACTAACAACCGCCTCATCTCCCTCCAACAATGAATACTCCAACTTGTATCAAAACAAATAATAAATATTCACAATACTAAAGGACAAACATGAACATTAATATTAATATCTCTAATTTTATTTATTGGATCAACAAACCTACTAGGCCTATTACCCCACTCATTCACACCAACCACACAACTATCAATAAATTTGGGCATGGCTATCCCTCTATGAGCAGGAGCTGTAATTACAGGCTTCCGTAATAAAACTAAAGCATCACTTGCCCATTTCTTACCACAAGGAACACCGACCCCACTTATCCCAATGCTAGTAATTATCGAGACTATTAGCCTTTTTATCCAACCAATAGCCCTTGCTGTGCGACTAACAGCCAACATTACAGCAGGTCACCTACTAATTCACTTAATTGGAGGAGCCACCCTCACACTAATAAGTATTAGCACTATAGCAGCCCTTATTACATTTATTATTCTAATTCTACTGACAATCCTCGAATTCGCAGTAGCTATAATTCAAGCCTACGTATTCACTCTCTTAGTCAGCCTGTACTTGCATGACAACACGTAATGACACACC-AAACCCATGCCTACCACATAGTAAACCCAAGCCCCTGACCCCTCACAGGAGCACTATCCGCCCTCTTAATAACATCTGGCTTAATCATATGATTTCACTTCAACTCAACAGCCCTACTAATGCTTGGCCTAACAACAAACATACTAACAATATATCAGTGATGACGAGACATCATCCGAGAGAGTACATTTCAAGGCCACCATACTCCAACTGTCCAAAAAGGCCTCCGCTACGGAATAATCCTATTTATTATTTCAGAAGTTTTATTTTTTACC---GGATTCTTCTGAGCTTTTTATCACTCAAGCCTTGCCCCCACACCTGAACTAGGCGGCTGCTGACCTCCAACAGGCATTCACCCACTTAATCCCATAGAAGTACCACTACTCAACACCTCCGTCCTCCTAGCCTCAGGAGTCTCAATCACCTGAGCCCACCATAGCCTCATAGAAGGAAGCCGCAACCACATGCTTCAAGCCTTATTTATTACCATTGCCCTAGGTGTGTACTTCACATTACTGCAAGCCTCAGAATATTATGAAGCGCCTTTTACCATCTCAGACGGAGTCTACGGCTCAACCTTCTTCGTAGCTACAGGATTCCACGGCCTCCATGTAATCATTGGATCCACTTTCTTGATCGTCTGCTTTTTCCGTCAACTAAAATTTCACTTTACCTCTACCCACCACTTTGGCTTTGAAGCCGCTGCCTGATATTGACATTTCGTAGACGTAGTATGACTTTTCCTCTATGTCTCTATCTATTGATGAGGATCATGTTCTTTTAGTATTAATTAGTACAACTGACTTCCAATCAGTTAGTTTCGGTCTAACCCGAAAAAGAATAATAAACCTAATAGTAGCCCTTCTTACTAACCTCACACTAACTACACTACTCGTCACCATTGCATTCTGACTTCCTCAGTTAAACGTGTACTCAGAAAAAACAAGCCCATACGAATGCGGATTTGACCCCATAGGATCAGCCCGCCTCCCTTTCTCTATAAAATTTTTCCTAGTAGCCATTACATTTCTCCTCTTCGATCTAGAAATCGCATTACTCCTACCCCTACCATGAGCCTCACAAACAACTAACCTAAACACAATACTCACCATAGCCCTCCTCCTAATCCTTCTACTAGCTGTTAGCCTAGCCTACGAATGAACCCAAAAGGGATTAGAATGAACTGAATATGGTATTTAGTTTAAAAC--AAAAATAAATGATTTCGACTCATTAGATTATGATTAAACTCATAAATACCAAATGTCCCTCGTACATATAAACATCATAGTAGCGTTCGCAGTGTCTCTTACAGGATTACTAATATACCGATCCCACCTAATATCATCCCTCTTATGCCTAGAAGGAATAATATTATCCCTATTTATTATAGCCACCTTAATAATCCTAAACTTACACTTCACCCTAGCCAGCATAATACCCATTATCCTACTAGTATTCGCAGCCTGCGAGGCAGCACTAGGTCTGTCTCTACTAGTAATAGTATCTAATACATATGGCACTGATTACGTACAAAATCTCAACTTACTGCAATGCTAAAATATATCATCCCCACAGCAATACTTATACCCCTAACCTGATTATCAAAAAATAATATAATCTGAATTAACCCTACACTCCACAGCCTACTAATCAGCCTTACAAGCCTCCTCCTCATAAACCAATTCAACGACAACAGTCTCAACTTTTCATTAATCTTCTTTTCCGATTCCTTATCCACGCCACTACTAATCCTAACCATATGACTTCTTCCTCTAATACTGATAGCCAGCCAACATCACCTATCAAAAGAAATCTTAACCCGAAAAA-AACTATTTATCTCCATACTAATCCTACTCCAACTATTTCTAATCATAACATTTACTGCTGCAGAACTAATCTTCTTCTACATTCTATTCGAAGCCACACTAGTTCCAACACTCATTATTATTACCCGATGAGGGAACCAAACAGAACGTTTAAACGCCGGTCTCTACTTCCTGTTCTACACACTAGCAGGGTCTTTGCCTCTACTAGTTGCATTAATCCATATCCAAAATACAATAGGATCCCTAAACTTCCTAATCCTCCAATACTGAGTCCAACCAATATCTAACTCCTGATCCAACGTTTTCATATGATTGGCGTGCATAATAGCCTTTATAGT-AAAAATACCACTGTATGGCCTCCATCTTTGACTACCTAAAGCCCATGTGGAAGCCCCCATTGCAGGCTCCATAGTCCTAGCAGCAATCTTACTAAAACTAGGAGGATATGGTATATTACGAATCACATTAATTCTAAATCCAATAACCGATTTCATAGCATACCCCTTTATTATATTATCCCTATGAGGCATAATCATAACCAGCTCTATTTGTCTTCGCCAAACGGACCTAAAATCACTCATCGCATACTCTTCTGTCAGCCACATAGCACTCGTTATCGTGGCTATCCTCATCCAAACACCCTGAAGCTATATGGGAGCTACTGCTCTAATAGTCGCCCATGGTCTTACATCCTCCATACTCTTCTGCCTAGCAAACTCTAACTACGAACGAGTTCACAGCCGTACAATAATCCTAGCTCGCGGCCTACAAACGCTCCTCCCACTCATAGCAACCTGATGACTCCTAGCAAGCCTAACTAACCTAGCTCTAC-CCCCAACAATCAACCTAATCGGAGAAATATTTGTAGTAATACCAACCTTTTCATGATC-CAACATCACAATCATCCTAATAGGACTCAACATACTAATTACCGCCCTATACTCCCTCTACATATTAATCACAACACAACGAGGCAAATACACCCACCATATCAATAACATTTCACCTTCCTTTACACGAGAAAATGCACTCATATCACTACACATGCTACCACTACTAC-TCCTATCCCTAAACCCAAAAATCATCCTAGGCCCCTTGTACTGTGAATATAGTTTAAAAAAAACATTAGATTGTGGATCTAACAATAGAAGCCTGCTACCTTCTTATTTACCGAAAAAGTATGCAAGAACTGCTAA-CTCTATGCCCCCGTGTCTAACAACATGGCTTTTTCAAACTTTTAAAGGATAGTAGTTATCCGTTGGTCTTAGGAACCAAAAAATTGGTGCAACTCCAAATAAAAGTAATAAATATATTCTCCTCATTCACACTAACAACCCTACTCCTACTAACCATACCCATCATAATAACAAGCTTCAGTACACACAAAACCTCCAATTATCCATACTATGTAAAAACAACTATTTCATATGCTTTCATCACCAGCATAATTCCCACAATAATATTTATCCACACAGGACAAGAAATAATTATCTCAAACTGACACTGATTAACTATCCAAACCCTTAAATTATCACTCAGCTTCAAAATAGATTACTTCTCAATAATATTTGTCCCAGTGGCATTATTCGTCACATGATCCATCATAGAATTCTCAATATGATATATACACTCAGACCCCAACATCAACCAATTCTTCAAATATCTACTTCTATTTCTCATTACAATACTAATCCTTGTCACTGCAAATAATCTCTTCCAACTG-TTTATCGGCTGAGAAGGAGTTGGAATTATATCATTTCTACTCATTGGATGATGATACGGACGAGCAGATGCAAATACAGCAGCTCTACAAGCAATCCTATATAACCGCATCGGTGACATTGGATTTATTCTAGCAATAGCATGATTCCTGACCAACCTCAACACCTGAGACCTCCAACAAATCTTTATGCTAAAGCCGGACAATTCAAATCTACCTCTAATAGGCCTAGTACTAGCCGCAACAGGAAAATCCGCACAATTCGGCTTACACCCATGACTACCTTCTGCAATAGAAGGCCCTACTCCCGTCTCAGCATTACTCCACTCAAGCACAATAGTAGTAGCGGGTATTTTCCTACTGATCCGTTTCTACCCACTAACAGAAAGCAATAAATCTGCCCAATCCATTATACTATGTCTAGGAGCTATCACCACACTATTTACGGCAATATGCGCTCTTACCCAAAATGATATC-AAGAAAATTATTGCCTTTTCCACATCCAGCCAACTAGGTCTTATAATAGTAACAATCGGCATTAATCAACCCTACCTAGCATTTCTCCATATCTGTACTCACGCCTTCTTCAAAGCCATGCTATTTATATGTTCCGGCTCCATTATCCACAGCCTAAACAATGAACAAGACATCCGAAAAATAGGAGGCCTATTCAAAGCAATACCATTCACCACAACAGCCCTCATCGTTGGCAGCCTCGCACTCACAGGAATACCTTTCCTCACTGGATTTTACTCCAAAGACCTAATTATTGAATCCGCC-AACACGTCGTATACCAACGCCTGAGCCCTTTTAATAACACTAATCGCCACCTCTTTCACAGCCATTTACAGCACACGCATCATCTTCTTCACACTACTAGAACAACCCCGATTCTCAACCCTTATTACTATTAGCGAAAACAACCCTCTCCTAATTAACTCAATTAAACGTCTACTAATTGGAAGCCTCTTCGCAGGATTCATTATCTCCAACAACATC-CCCCCAACAACAATCCCCCAAATAACTATACCCTATTACCTAAAAATAACAGCCCTAGCAGTCACAATTTTAGGCTTCATCCTAGCACTGGAAATCAACAACATGACCCGCAACCTAAAATTTAACTATCCATCAAACACCTTTAAATTTTCCAA-CCTGCTAGGATATTACCCTACAATTATACACCGCCTAACCCCCTATATAAACCTGACAATAAGCCAAAAATCAGCATCCTCTCTCCTAGACTTAATCTGGTTAGAAAACATCCTACCAAAGACCATCTCATCCATCCAAATAAAGATATCTACTGTAATTACAAGCCAAAAAGGCTTAATTAAATTGTATTTCCTCTCTTTCCTAGTTACTATTCTCGTCAGCACAATTCTACTTAATTTCCACGAGTAATCTCCATGATAACTACAACACCAATCAACAAAGACCAACCAGTCACAATAACCAATCAAGTACCATAGCTATACAAAGCTGCAATTCCCATGGCTTCCTCACTAAAAAACCCAGAATCCCCAGTATCATAAATAACCCAATCTCCCAACCCATTAAACTTAAACACAATCTCAACCTCCTCATCCTTTAACACATAACAAACCATTAAAAACTCCATCATCAACCCAGTAATAAACGCCCCTAAAACAACCTTGTTAGAAACCCAAACCTCAGGATACTGCTCAGTGGCCATAGCTGTTGTATAACCAAAAACTACTATTATACCCCCTAAATAAATCAAAAAAACTATTAAACCCAAAAAGGACCCACCAAAATTCAACACAATACCACACCCAACCCCACCACTCACAATTAACCCCAACCCCCCATA---AATAGGCGAAGGTTTTGAAGAAAAACCCACAAAACCAATCACAAAAATAATACTCATAATGAATACAATATACATTATCATTATTCTCACATGGAATCTAACCACGACCAATGATATGAAAAACCATCGTTGTCATTCAACTACAAGAACATCAATGACCAACATCCGAAAAACTCACCCGCTGAT-AAAAATTGTAAACAACGCATTTATTGACCTCCCAGCTCCA-TCAAATATCTCATCATGATGAAACTTTGGCTCCCTCCTAGGCATCTGCCTAATTCTACAAATCCTAACAGGCCTATTCCTAGCAATACACTACACATCTGACACAACGACAGCATTCTCCTCTGTCGCCCACATTTGCCGAGATGTCAACTATGGCTGAATTATCCGA--TACATACATGCAAACGGAGCATCAATATTTTTCATCTGCCTATTCATACACGTAGGACGAGGCCTCTACTACGGATCATATACCTTCCTAGAAACATGAAACATCGGAGTAATCCTCCTATTCGCAACAATAGCCACAGCATTTATAGGTTATGTTCTACCATGAGGACAAATATCATTCTGAGGAGCAACAGTCATCACCAACCTCCTCTCAGCAATCCCATATATTGGCACAAACCTAGTCGAATGAATCTGAGGGGGATTCTCCGTAGACAAAGCAACCCTCACCCGATTCTTCGCCTTCCACTTTATTCTTCCCTTTATCATCACTGCCCTTGCCATAGTACACCTACTCTTTCTCCATGAGACAGGCTCCAACAACCCCACAGGAATTTCATCAGACGCAGACAAGATCCCATTCCATCCTTACTACACCATTAAAGACATTCTAGGCGCCCTACTACTAATTCTAGCCCTCATACTACTAGTACTATTCGCACCCGACCTACTTGGAGACCCAGACAACTATACCCCAGCAAACCCACTC-AACACACCCCCTCACATTAAACCCGAATGATATTTTTTATTCGCGTACGCAATTCTACGATCGATCCCCAATAAGCTGGGAGGAGTCCTAGCCCTAGTCCTCTCAATCCTAATCTTAGTACTAATACCCGCACTCCACACATCTAAACAACGAAGCATAATATTCCGACCAATCAGCCAATGCATTT-TCTGAATCTTAGTAGCAGACCTATTAACACTCACATGAATCGGAGGACAACCAGTTGAACACCCATATATCATCATCGGACAATTAGCATCTATCATATATTTCCTACTCATCCTGATTCTAATACCAATAGCTAGCACCATTGAAAATAACCTCCTAAAATGAAGAAAAGTCTTTGTAGTACATTAAATATACTGGTCTTGTAAACCAGAGAAGGAGAATAACTAGCCTCCCTAAGACTCAAGGAAGAAGCTATAGCCCCACTATCAACA-CCCAAAGCTGAAGTTCTATTTAAACTATTCCCTG
ZMBMAM885 NNNNNNNNNNNNNNNN---NNNNNNNNNNNNNNNNNNNNNNNNNNNNNNNNNNNNNNNNNNNNNNNNNNNNNNNNNNNNNNNNNNNNNNNNNNNNNNNNNNNNN-NNNNNNNNNNNNNNNNNNNNNNNNNNNNNNNNNNNNNN--NNNNNNNNNNNNNNNNNNNNNNNNNNNNNNNNNNNNNNNNNNNNNNNN-NNNNNNNNNNNNNNNNNNNNNNNNNNNNNNNNNNNNNNNNNNNNNNNNNNNNNNNNNNNNNNNNNNNNNNNNNNNNNNNNNNNNNNNNNNNNNNNNNNNNNNNNNNNNNNNNNNNNNNNNNAGCCACNNNNNNNNNNNNNNNNNNNNNNNNNNNNNNNNNNNNNNNNNNNNNNNNNNNNNNNNNNNNNNNNNNNNNNNNNNNNNNNNNNNNNAAACTGTAAAAAGCCATAATTATTATAAAAATAANNNNNNNNNNNNNNNNNNNNNNNNNNNNNNNNNNNNNNNNAANNNNNNNNCTGGGATTAGATACCCCACTATGCTTAGCCCTAAACACAAATAATTACAAAAACAAAATTATTCGCCAGAGTACTACCGGCAACGGCCTAAAACTCAAAGGACTNNNNNNNNNNNNNNNNNNNNNNNNNNNNNNNNNNNNNNNNNNNNNNNNNNNNNNNNNNNNNNNNNNNNNNNTTGCTAATACAGTCTATATACCGCCATCTTCAGCAAACCCTNNNNNNNNNNNNNNNNNNNNNNNNNNNNNNNNNNNNNNNNNNNTTAGGTCAASGNNNNNNNNNNNNNNNNNNNNNNNNNNNNNNNNNNNNNNNNNNNNNNNNNNNNNNNNNNNNNNNNNNNNNNNNNNNNNNNNNNNNNNNNNNNNNNNNNNNNNNNNCTAAGAATAGAGTGCTTAGCTGAACCAGGCCATGAAGCACGCACACACCGCCCGTCACCCTCCTCAANNNNNNNN-NNNNNNNNNNNNNNN-NNNNNNNNNNNNNNNNNNNNNNNNNNNNNNNNNNNNNNNNNNNNNNNNATNNNNNNNANNNNNNNNNNNNNNNNNNNNNNNNNNNNNNNNNNNNNNNNNNNNNNNNNNNNNNNNNNNNNNNNNNN-NNNNNNNNNNNNNNNNNNNNNNNNNNNNNNNN--NNNNNNNNNNNNNNNNNNNNNNNNNNNNNNNNNNNNNNNNNNNNNNNNNNNNNNNNNNNNNNNNNNNNNNNNNNNNNNNNNNNNNNNNNNNNNNNNNNNNNNNNNNNNNNNNNNNNNNNNNNNNNNNNNNNNNNNNNNNNNNNNNNNNNNNNNNNNNNNNNNNNNNNNNNNNNNNNNNNNNNNNNNNNNNN-NNNNNNNNNNNNNNNNNNNNNNNNNNNNNNNNNNNNNNNNNNNNNNNNNNNNNNNNNNNNNNNNNTTACTAGAACCAACTCATCTATGTGGCAAAATAGTGAGAAGACCNNNNNNNNNNNNNNNNNNNNNNNNNNNNNNNNNNNNNNNNNNNNNNNNNNNNNNNNNAATTTTAGTTCAGCTTTAAAGATACC-NNNNNNNNNNNNNNNNNNNNNN-NNNNNNNNNNNNNNNNNNNNNNNNNNNNNNNNNNNNNNNNNNNNNNNNNNNNNNNNNNNNNNAGAGTAAAATTTAACAACACCATAGTAGGCCTAAAANNNNNNNNNNNNNNNNNNNNNNNNNNNNNNNNNNNNNNNNNNNNNNNNNNNNNNNNNNNNNN--NNNNNNNNNNNNNNNNNNNNNNNNNNNNNNNNNNNTATAACAAAATAGAAGAAACAATGTTAATATNNNNNNNNNNNNNNNNNNNNNNNNNNNNNNNNNNNNNNNNNNNNNNNNNNNNNNNNNNNNNNNNNNNNNNNNNNNNNNNNNNNNNNNNNNNNNNNNNNNNNNNNNNNNNNNNNNNNNNNNNNNNNNNNNNNTGCGCTTAGGAAAGATTCAAAGAAGTAAAAGGAACTCGGCAAACA-CAAACCCCGCCTGTTTACCANNNNNNNNNNNNNNNNNNNNNNNNNNNNNNNNNNNNNNNNNNNNNNNNNNNNN-NNNNNNNNNNNNNNNNNNNNNNNNNNNNNNNNNNAGGTAGCATAATCATTTGTTCTCTAAATAAGGACTTGTATGAATGGCCACACGAGGGTTCTACTGTCTCTTACTTCCGATCAGTGAAATTGACCTCCCCGTGAAGAGGCGGGNNNAGACTAACAAGACGAGAAGACCCTATGGANNNNNNNNNNNNNNNNNNNNNNNNNNNNNNNNNNNNNNNNNNNNNNNNNNNNNNNNNNNNNNNNNNNNNNNNNNNNNNNNNNNNNNNNNNNNNNNNNNNNNNNNNNNNNNNNNNNNNNNNNNNNNNNNNNNNNNNNNNNNNNNNNNNNNNNNNNNNNNNNNNATCCAAATATATGATCAACGGA-ACAAGTTACCCTAGGGATAACAGCGCAATCCTATTCAAGAGTCCATATCGACANNNNNNNNNNNNACCTCGATGTTGGATCAGGACATCCNNNNNNNNNNNNNNNNNNNNNNNNNNNNNNNNNNNNNNNNNNNNNNNNNNNNGTGATCTGAGTTCAGACCGGAGCAATCCAGGTCGGTTTCTATCTGTTATGTATTTCTCCCAGTA-CGAAAGGACNNNNNNNNNNNNNNNNNNNNNNNNNNNNNNNNNNNNNNNNNNNNNNNNNNNNNNNNNNNNNNNNNNNNNNNNNNNNNNNN-NNNNNNNNNNNNNGCCCAGTTAAGGTGGCAGAGCCCGGTAATTGCRTANNNNNNNNNNNNNNNNNNNNNNNNNNNNNNNNNNNNNNNNNNNN-NNNNNNNNNNNNNNNNNNNNNNNNNNNNNNNNNNNNNNNNNNNNNNNNNNNNNNNNNNNNNNNNNNNNNNNNNNNNNNNNNNNNNNNNNNNNNNNNNNNNNNNNNNNNNNNNNNNNNNNNNNNNNNNNNNNNNNNNNNNNNNNNNNNNNNNNNNNNNNNNNNNNNNNNNNNNNNNNNNNNNNNNNNNACCCGCCACATCCTCAATTTCAATATTCATTCTAGCACCCATTCTAGCCNNNNNNNNNNNNNNNNNNNNNNNNNNNNNNNNNNNNNNNNNNNNNNNNNNNNNNNNNNNNNNNNNNNNNNNNNNNNNNNNNNNNNNNNNNNNNNNNNNNNNNNNNNNNNNNNNNNNNNNNNNNNNNNNNNNNNNNNNNNCAAAATACGCNNNNNNNNNNNNNNNNNNNNNNNNNNNNNNNNNNNNNNNNNNNNNNNNNNNNNNNNNNNNNNNNNNNNNNNNNNNNNNNNNNNNNNNNNNNNNNNNNNNNNNNNNNNNNNNNNNNNNNNNNNNNNNNNNNNNNNNNNNNNNNNNCCCAGCATGACCCCTGGCAATAATATGATTTATCTCANNNNNNNNNNNNNNNNNNNNNNNNNNNNNNNNNNNNNNNNNNNNNNNNNNNNNNNNNNNNNNNNNNNNNNNNNNNNNNNNNNNNNNNNNNNNNNNNNNNNNNNNNNNNNNNNNNNNNNNNNNNNNNNN-NNNNNNNNNNNNNNNNNNNNNNNNNNNNNNNNNNNNNNNNNNNNNNNNNNNNNNNNNNNNNNNNNNNNNNNNNNNNNNNNNNNNNNNNNNNNNNNNNNNNNNNNNNNNNNNNNNNNNNNNNNNNNNNNNNNNNNNNNNNNNNNNNNNNNNNNNNNNNNNNNNNNNNNNNNNNNNNNNNNNNNNNNNNNNNNNNNNNNNNNNNNNNNNNNNNNNNNNNNNNNNNNNNNNNNNNNNNNNNNNNNNNNNNNNNNCCCCGCAAACATAAGAAATATGTCTGACAAANNNNNNNNNNNNNNNNNNNNNNNNNNNNNNNNNNNNNNNNNNNNNNNNNNNNNNNNNNNGGAATTGAACCTACTCCTAAGAACCCAAAACTCTTCGTGCTCCCAATTACACCAAATCCTAACAGTAAGGTCAGCTAATTAAGCTATCGGGCCNNNANNNNNNNNNNNNNNNNNNNNNNNNNNNNNNNNNNNNNNNNNNNNNNNNNNNNNNNNNNNNNNNNNNNNNNNNNNNNNNNNNNNNNNNNNNNNNNNNNNNNNNNNNNNNNNNNNNNNNNNNNNNNNNNNNNNNNNNNNNNNNNNNNNNNNNNNNNNNNNNNNNNNNNNNNNAAAAAAACATAACCCACGAGCCACAGAAGCATCAACCAAATATTTCCTAACCCAATCAANNNNNNNNNNNNNNNNNNNNNNNNNNNNNNNNNNNNNNNNNNNNNNNNNNNNNNNNNNNNNNNNNNNNNNNNNNNNNNNNNNNNNNNNNNNNNNNNNNNNNNNNNNNN-NNNNNNNNNNNNNNNNNNNNNNNNNNNNNNNNNNNNNNNNNNNNNNNNNNNNNNNNNNNNNNNNNNNNNNNNNNNNNNNNNNNNNNNNNNNNNNNNNNNNNNNNNNNNNNNNNNNNNNNNNNNNNNNNNNNNNNNNNNNNNNNNNNNNNNNNNNNNNNNNNNNNNNNNNNNNNNNNNNNNNNNNNNNNNNNNNNNNNNNNNNNNNNNNNNNNNNNNNNNNNNNNNNNNNNNNNNNNNNNNNNNNNNNNNNNNNNNNNNNNNNNNNNNNNNNNNNNNNNNNNNNNNNNNNNNNNNNNNNNNNNNNNNNNNNNNNNNNNNNNNNNNNNNNNNNNNNNNNNNNNNNNNNNNNNNNNNNNNNNNNNNNNNNNNNNNNNNNNNNNNNNNNNNNNNNNNNNNNNNNNNNNNNNNNNNNNNNNNNNNNNNNNNNNNNNNNNNNNNNNNNNNNNNNNNNNNNNNNNNTCCCCCCACTTTCAGGRTTTATACCAAAATGAANNNNNNNNNNNNNNNNNNNNNNNNNNNNNNNNNNNNNNNNNNNNNNNNNNNNNNNNNNNNNNNNNNNNNNNNNNNNNNNNNNNNNNNNNNNNNNNNNNNNNNNNNNNNNNNNNNNNNNNNNNNNNNNNNNNNNNNNNNNNNNNNNNNNNNNNNNNNNNNNNNNNNNNNNNNNNNNNNNNNNNNNNNNNNNNNNNNNNNNNNNNNNNNNNNNNNNNNNNNNNNNNNNNNNNNNNNNNNNNNNNNNNNNNNNNNNNNNTAGGTTAAACAGACCAAGAGCCTTCAAAGCCCTAAGCAAGTATAATTTACTTAATTCCTGANNNNNNNNNNNNNNNNNNNNNNNNNNNNNNNNNNNTGCAAATCAACCACTTTAATTAAGCTAAGTCCTCCCTANNNNNNTGRKCNTCCACCCCCACGAAACTTTAGTTAACAGCTAAACACCCTAAACAAC-TGGCTTCAATCTACTTCTCCCGCCGCGAGAANNNNNNNNNNNNNNNNNNNNNNNNNNNN-NNNNNNNNNNNNNNNNNNNNNNNNNNNNNNNNNNNNNNNNNNNNNNNNNNNNNNNNNNNNNNNNNNNNNNNNNNCCCTGNNNNNNNNTTTACAGTCTAATGCTTCANNNNNNNNNNNNNNNNNNNNNNNNNNNNNNNNNNNNNNNNNNNNNNNNNNNNNNNNNNNNNNNNNNNNNNNNNNNNNNNNNNNNNNNNNNNNNNNNNNNNNNNNNNNNNNNNNNNNNNNNNNNNNNNNNNNNNNNNNNNNNNNNNNNNNNNNNNNNNNNNNNNNNNNNNNNNNNNNNNNNNNNNNNNNNNNNNNNNNNNNNNNNNNNNNNNNNNNNNNNNNNNNNNNNNNNNNNNNNNNNNNNNNNNNNNNNNNNNNNNNNNNNNNNNNNNNNNNNNNNNNNNNNNNNNNNNNNNNNNNNNNNNNNNNNNNNNNNNNNNNNNNNNNNNNNNNNNNNNNNNNNNNNNNNNNNNNNNNNNNNNNNNNNNNNNNNNNNNNNNNNNNNAACAGGCTGAACCGTATACCCTCCTCTAGCAGGCAACCTGGCCCATGCAGGAGCCTCAGTGGATCTMACCATTTTTTCTCTACACCTAGCAGGTGTTTCCTCAATTCTGGNNNNNNNNNNNNNNNNNNNNNNNNNNNNNNNNNNNNNNNNNNNNNNNNNNNNNNNNNNNNNNNNNNNNNNNNNNNNNNNNNNNNNNNNNNNNNNNNNNNNNNNNNNNNN-NNNNNNNNNNNNNNNNNNNNNNNNNNNNNNNNNNNNNNNNNNNNNNNNNNNNNNNNNNNNNNNNNNNNNNNNNNNNNNNNNNNNNNNNNNNNNNNNNNNNNNNNNNNNNNNNNNNNNNNNNNNNNNNNNNNNNNNNNNNNNNNNNNNNNNNNNNNNNNNNNNNNNNNNNNNNNNNNNNNNNNNNNNNNNNNNNNNNNNNNNNNNNNNNNNNNNNNNNNNNNNNNNNNNNNNNNNNNNNNNNNNNNNNNNNNNNNNNNNNNNNNNNNNNNNNNNNNNNNNNNNNNNNNNNNNNNNNNNNNNNNNNNNNNNNNNNNNNNNNNNNNNNNNNNNNNNNNNNNNNNNNNNNNNNNNNNNNNNNNNNNNNNNNNNNNNNNNNNNNNNNNNNNNNNNNNNNNNNNNNNNNNNNNNNAAATGATCTCCCGCTATAATATGAGCCCTAGGCTTCATTTTCCTCTTCACAGTTGGAGGCCTAACCGGAATTGTCCTAGCCAATTCTTCCCTTNNNNNNNNNNNNNNNNNNNNNNNNNNNNNNNNNNNNNNNNNNNNNNNNNNNNNNNNNNNNNNNNNNNNNNNNNNNNNNNNNNNNNNNNNNNNNNNNNNNNNNNNNNNNNNNNNNNNNNNNNNNNNNNNNNNNNNNNNNNNCAAAATCCACTTCGCAATTATATTTGNNNNNNNNNNNNNNNNNNNNNNNNNNNNNNNTTTTTTAGGCTTATCTGGCATGCCACGACGATACTCTGATTACCCAGACGCANNNNNNNNNNNNNNNNNNNNNNNNNNNNNNNNNNNNNNNNNNNNNNNNNNNNNNNNNNNNNNNNNNNNNNNNNNNNNNNNNNNNNNN-NNNNNNNNNNNNNNNNNNNNNNNNNNNNNNNNNNNNNNNNNNNNNNNNNNNNNNNNNNNNNNNNNNNNNNNNNNNNNNNNNNNNNNNNNNNNNNNNNNNNNNNNNNNNNNNNNNNNNNNNNNNNNNNNNNNNNNNNNNNNNNNNNNNNNNGTTTCAAGCCAACACCATAACNNNNNNNNNNNNNNNNNNNNNNNNNNNNNNNNNNNNNYATTACATAATCTTGTCAAGATTAAATTACAGGTGAAAATCCCGTACATCTCATATGGCATATCCCATACNNNNNNNNNNNNNNNNNNNNNNNNNNNNNNNNNNNNNNNAACTGTTACATTTCCACGACCATACACTAATGATTGTCTTTCTNNNNNNNNNNNNNNNNNNNNNNNNNNNNNNNNNNNNNNNNNNNNNNNNNNNNNNNNNNNNNNNNNNNNNNNNNNNNNNNNNNNNNNNNNNNNNNNNNNNNNNNNNNNNNNNNNNNNNNNNNNNNNNNNNNNNNNNNNNNNNNNNNNNNNNNNNNNNNNNNNNNNNNNNNNNNNNNNNNNNNNNNNNNNNNNNNNNNNNNNNNNNNNNNNNNNNNNNNNNNNNNNNNNNNNNNNNNNNNNNNNNNNNNNNNNNNNNNNNNNNNNNNNNNNNNNNNNN-----NNNNNNNNNNNNNNNNNNNNNNNNNNNNNNNNNNNNNNNNNNNNNNNNNNNNNNNNNNNNNNNNNNNNNNNNNNNNNNNNNNNNNNNNNNNNNNNNNNNNNNNNNNNNNNNNNNNNNNNNNNNNNNNNNAGGACTGAAAACGGACGCAATTCCAGGCCGTCTAAACCAAACAACCCTTATATCAACCCGACCAGGACWNNNNNNNNNNNNNNNNNNNNNNNNNNNNNNNNNNNNNNNNNNNNNNNNNNNNNNNNNNNNNNNNNNNNNNNNNNNNNNNNNNNNNNNNNNNNNNNNNNNNNNNNNNNNNNNNNNNNNNNNNNNNNNNNNNNNNNNNNNNNNNNNNNNNNNNNNNNNNNNNN---NNNNN-NNNNNNNNNNNNNNNNNNNNNNNNNNNNNNNNNNNNNNNNNNNNNNNNNNNNNNNNNNNNNNNNNNNNNNNNNNNNNNNNNNNNNNNNNNN-NNNNNNNNNNNNNNNNNNNNNNNNNNNNNNNNNNNNNNNNNNNNNNNNNNNNNNNNNNNNNNNNNNNNNNNNNNNNNNNNNNNNNNNNNNNNNNNNNNNNNNNNNNNNNNNNNNNNNNNNNNNNNNNNNNNNNNNNNNNNNNNNNNNNNNNNNNNNNNNNNNNNNNNNNNNNNNNNNNNNNNNNNNNNNNNNNNNNNNNNNNNNNNNNNNNNNNNNNNNNNNNNNNNNNNNNNNNNNNNNNNNNNNNNNNNNNNNNNNNNNNNNNNNNNNNNNNNNNNNNNNNNNNNNNNNNNNNNNNNNNNNNNNNNNNNNNNNNNNNNNNNNNNNNNNNNNNNNNNNNNNNNNNNNNNNNNNNNNNNNNNNNNNNNNNNNNNNNNNNNNNNNNNNNNNNNNNNNNNNNNNNNNNNNNNNNNNNNNNNNNNNNNNNNNNNNNNNNNNNNNNNNNNNNNNNNNNNNNNNNNNNNNNNNNNNNNNNNNNNNNNNNNNNNNNNNNNNNNNNNNNNNNNNNNNNNNNNNNNNNNNNNNNNNNNNNNNNNNNNNNNNNNNNNNNNNNNNNNNNNNNNNNNNNNNNNNNNNNNNNNNNNNNNNACCTACTAATTCACTTAATTGGAGGRGCCACCNNNNNNNNNNNNNNNNNNNNNNNNNNNNNNNNNNNNNNNNNNNNNNNNNNNNNNNNNNNNNNNNNNNNNNNNNNNNNNNNNNNNNNNNNNNNNNNNNNNNNNNNNNNNNNNNNNNNNNNNNNNNNNNNNNNNNNNNNNNNNNNNNNNNNNNNNNNN-NNNNNNNNNNNNNNNNNNNNNNNNNNNNNNNNNNNNNNNNNNNNNNNNNNNNNNNNNNNNNNNNNNNNNNNNNNNNNNNNNNNNNNNNNNNNNNNNNNNNNNNNNNNNNNNNNNNNNNNNNNNNNNNNNNNNNNNNNNNNNNNNNNNNNNNNNNNNNNNNNNNNNNNNNNNNNNNNNNNNNNNNNNNNNNNNNNNNNNNNNNNNNNNNNNNNNNNNNNNNNNNNNNNNNNNNNNNNNNNNNNNNNNNNNNNNNNNNNNNNNNNNNNNNNNNNNNN---NNNNNNNNNNNNNNNNNNNNNNNNNNNNNNNNNNNNNNNNNNNNNNNNNNNNNNNNNNNNNNNNNNNNNNNNNNNNNNNNNNNNNNNNNNNNNNNNNNNNNNNNNNNNNNNNNNNNNNNNNNNNNNNNNNNNNNNNNNNNNNNNNNNNNNNNNNNNNNNNNNNNNNNNNNNNNNNNNNNNNNNNNNNNNNNNNNNNNNNNNNNNNNNNNNNNNNNNNNNNNNNNNNNNNNNNNNNNNNNACTGCAAGCCNNNNNNNNNNNNNNNNNNNNNNNNNNNNNNNNNNNNNNNNNNNNNNNNNNNNNNNNNNNNNNNNNNNNNNNNNNNNNNNNNNNNNNNNNNNNNNNNNNNNNNNNNNNNNNNNNNNNNNNNNNNNNNNNNNNNNNNNNNNNNNNNNNNNNNNNNNNNNNNNNNNNNNNCTTTGAAGCCGCTGCCTGATATTGACATTTCGTAGACGTAGTATGACTTTTCCTCTATGTCTCTATNNNNNNNNNNNNNNNNNNNNNNNNNNNNNNNNNNNNNNNNNNNNNNNNNNNNNNNNNNNNNNNNNNNNNNNNNNNNNNNNNNNNNNNNNNNNNNNNNNNNNNNNNNNNNNNNNNNNNNNNNNNNNNNNNNNNNNNNNNNNNNNNNNNNNNNNNNNNNNNNNNNNNNNNNNNNNNNNNNNNNNNNNNNNNNNNNNNNNNNNNNNNNNNNNNNNNNNNNNNNNNNNNNNNNNNNNNNNNNNNNNNNNNNNNNNNNNNNNNNNNNNNNNNNNNNNNNNNNNNNNNNNNNNNNNNNNNNNNNNNNNNNNNNNNNNNNNNNNNNNNNNNNNNNNNNTAACCTAAACACANNNNNNNNNNNNNNNNNNNNNNNNNNNNNNNNNNNNNNNNNNNNNNNNNNNNNNNNNNNNNNNNNNNNNNNNNNNNNNNNNNNNNNNNNNNNNNNNNNNNNNNNNNN--NAAAATAAATGATTTCGACTCATTANNNNNNNNNNNNNNNNNNNNNNNNNNNNNNNNNNNNNNNNNNNNNNNNNNNNNNNNNNNNNNNNNNNNNNNNNNNNNNNNNNNNNNNNNNNNNNNNNNNNNNNNNNNNNNNNNNNNNNNNNNNNNNNNNNNNNNNNNNNNNNNNNNNNNNNNNNNNNNNNNNNNNNNNNNNNNNNNNNNNNNNNNNNNNNNNNNNNNNNNNNNNNNNNNNNNNNNNNNNNNNNNNNNNNNNNNNNNNNNNNNNNNNNNNNNNNNNNNNNNNNNNNNNNNNNNNNNNNNNNNNNNNNNNNNNNNNNNNNNNNNNNNNNNNNNNNNNNNNNNNNNNNNNNNNNNNNNNNNNNNNNNNNNNNNNNNNNNNNNNNNNNNNNNNNNNNNNNNNNNNNNNNNNNNNNNNNNNNNNNNNNNNNNNNNNNNNNNNNNNNNNNNNNNNNNNNNNNNNNNNNNNNNNNNNNNNNNNNNNNNNNNNNNNNNNNNNNNNNNNNNNNNNNNNNNNNNNNNNNNNNNNNNNNNNNNNNNNNNNNNNNNNNNNNNNNNNNNNNNNNNNNNNNNNNNNNNNNNNNNNNNNNNNNNNNNNNNNNNNNNNNNNNNNNNNNNN-NNNNNNNNNNNNNNNNNNNNNNNNNNNNNNNNNNNNNNNNNNNNNNNNNNNNNNNNNNNNNNNNNNNNNNNNNNNNNNNNNNNNNNNNNNNNNNNNNNNNNNNNNNNNNNNNNNNNNNNNNNNNNNNNNNNNNNNNNNNNNNNNNNNNNNNNNNNNNNNNNNNNNNNNNNNNNNNNNNNNNNNNNNNNNNNNNNNNNNNNNNNNNNNNNNNNNNNNNNNNNNNNNNNNNNNNNNNNNNNNNNNNNNNNNNNNNNNNNNNNNNNNNNNNNNNNNNNNNNNNNNNNNNNNNNNNNNNNNNNNNNNNNNNNNNNNNNNNNNNNNNNNNNNNNNNNNNNNN-NNNNNNNNNNNNNNNNNNNNNNNNNNNNNNNNNNNNNNNNNNNNNNNNNNNNNNNNNNNNNNNNNNNNNNNNNNNNNNNNNNNNNNNNNNNNNNNNNNNNNNNNNNNNNNNNNNNNNNNNNNNNNNNNNNNNNNNNNNNNNNNNNNNNNNNNNNNNNNNNNNNNNNNNNNNNNNNNNNNNNNNNNNNNNNNNNNNNNNNNNNNNNNNNNNNNNNNNNNNNNNNNNNNNNNNNNNNNNNNNNNNNNNNNNNNNNNNNNNNNNNNNNNNNNNNNNNNNNNNNNNNNNNNNNNNNNNNNNNNNNNNNNNNNNNNNNNNNNNNNNNNNNNNNNNNNNNNNNNNNNNNNNNNNNNNNNNNNNNNNNNNNNNNNNNNNNNNNNNNNNNNNNNNNNNNNNNNNNNNNNNNNNNNNNNNNNNNNNNNNNNNNNNNNNNNNNNNNNNNNNCCCACTCATAGCAACCTGATGACTCCNNNNNNNNNNNNNNNNNNNNNNNNNNN-NNNNNNNNNNNNNNNNNNNNNNNNNNNNNNNNNNNNNNNNNNNNNNNNNNNNNNNNNN-NNNNNNNNNNNNNNNNNNNNNNNNNNNNNNNNNNNNNNNNNNNNNNNNNNNNNNNNNNNNNNNNNNNNNNNNNNNNNNNNNNNNNNNNNNNNNNNNNNNNNNNNNNNNNNNNNNNNNTTCCTTTACACGAGAAAATGCACTCATATNACTA-NNNNNNNNNNNNNNNNNNNNNNNNNNNNNNNNNNNNNNNNNNNNNNNNNNNNNNNNNNNNNNNNNNNNNNNNNNNNNNNNN-NNNNNNNNNNNNNNNNNNNNNNNNNNNNNNNNNNNNNNNNNNNNNNNNNNNNNNNNNNNNNNNNNNNNNNNNN-NNNNNNNNNNNNNNNNNNNNNNNNNNNNNNNNNNNNNNNNNNNNNNNNNNNNNNNNNNNNNNNNNNNNNNNGGAACCAAAAAATTGGTGCAACTCCAAATAAAANNNNNNNNNNNNNNNNNNNNNNNNNNNNNNNNNNNNNNNNNNNNNNNNNNNNNNNNNNNNNNNNNNNNNNNNNNNNNNNNNNNNNNNNNNNNNNNNNNNNNNNNNNNNNNNNNNNNNNNNNNNNNNNNNNNNNNNNNNNNNNNNNNNNNNNNNNNNNNNNNNNNNNNNNNNNNAGGACAAGAAATAATTATCTCAAACTGACACTGATNNNNNNNNNNNNNNNNNNNNNNNNNNNNNNNNNNNNNNNNNNNNNNNNNNNNNNNNNNNNNNNNNNNNNNNNNNNNNNNNNNNNNNNNNNNNNNNNNNNNNNNNNNNNNNNNNNNNNNNNNNNNNNNNNNNNNNNNNNNNNNNNNNNNNNNNNNNNNNNNNNNNNNNNNNNNNNNNNNNNNNNNNNNNNNNNNNNNNNNNNNNNNNNNNNNNNNN-NNNNNNNNNNNNNNNNNNNNNNNNNNNNNNNNNNNNNNNNNNNNNNNNNNNNNNNNNNNNNNNNNNNNNNNNNNNNNNNNNNNNNNNNNNNNNNNNNNNNNNNNNNNNNNNNNNNNNNNNNNNNNNNNNNNNNNNNNNNNNNNNNNNNNNNNNNNNNNNNNNNNNNNNNNNNNNNNNNNNNNNNNNNNNNNNNNNNNNNNNNNNNNNNNNNNNNNNNNNNNNNNNNNNNNNNNNNNNNNNNNNNNNNNNNNNNNNNNNNNNNNNNNNNNNNNNNNNNNNNNNNNNNNNNNNNNNNNNNNNNNNNNNNNNNNNNNNNNNNNNNNNNNNNNNNNNNNNNNNNNNNNNNNNNNNNNNNNNNNNNNNNNNNNNNNNNNNNNNNNNNNNNNNNNNNNNNNNNNNNNNNNNNNNNNNNNNNNNNNNNNNNNNNNNNNNNNNNNNNNNNNNNNNNNNNNNNNNNNNNNNNNNNNNNNNNNN-NNNNNNNNNNNNGCCTTTTCCACATCCAGCCAANNNNNNNNNNNNNNNNNNNNNNNNNNNNNNNNNNNNNNNNNNNNNNNNNNNNNNNNNNNNNNNNNNNNNNNNNNNNNNNNNNNNNNNNNNNNNNNNNNNNNNNNNNNNNNNNNNNNNNNNNNNNNNNNNNNNNNNNNNNNNNNNNNNNNNNNNNNNNTATTCAAAGCAATACCATTCACCACAACAGCCCTCNNNNNNNNNNNNNNNNNNNNNNNNNNNNNNNNNNNNNNNNNNNNNNNNNNNNNNNNNNNNNNNNNNNNNNNNNNNNNN-NNNNNNNNNNNNNNNNNNNNNNNNNNNNNTTTAATAACACTAATCGCCACCTCTNNNNNNNNNNNNNNNNNNNNNNNNNNNNNNNNNNNNNNNNNNNNNNNNNNNNNNNNNNNNNNNNNNNNNNNNNNNNNNNNNNNNNNNNNNNNNNNNNNNNNNNNNNNNNNNNNNNNNNNNNNNNNNNNNNNNNNNNNNNNNNNNNNNNNNNNNNNNNNNNNNNNN-NNNNNNNNNNNNNNNNNNNNNNNNNNNNNNNNNNNNNNNNNNNNNNNNNNNNNNNNNNNNNNNNNNNNNNNNNNNNNNNNNNNNNNNNNNNNNNNNNNNNNNNNNNNNNNNNNNNNNNNNNNNNNNNNNNNNNNNNNNNNNNNNNNNNNNNNNNN-NNNNNNNNNNNNNNNNNNNNNNNNNNNNNNNNNNNNNNNNNNNNNNNNNNNNNNNNNNNNNNNNNNNNNNNNNNNNNNNNNNNNNNNNNNNNNNNNNNNNNNNNNNNNNNNNNNNNNNNNNNNNNNNNNNNNNNNNNNNNNNNNNNNNNNNNNNNNNNNNNNNNNNNNNNNNNNNNNNNNNNNNNNNNNNNNNNNNNNNNNNNNNNNNNNNNNNNNNNNNNNNNNNNNNNNNNNNNNNNNNNNNNNNNNNNNNNNNNNNNNNNNNNNNNNNNNNNNNNNNNNNNNNNNNNNNNNNNNNNNNNNNNNNNNNNNNNNNNNNNNNNNNNNNNNNNNNNNNNNNNNNNNNNNNNNNNNNNNNNNNNNNNNNNNNNNNNNNNNNNNNNNNNNNNNNNNNNNNNNNNNNNNNNNNNNNNNNNNNNNNNNNNNNNNNNNNNNNNNNNNNNNNNNNNNNNNNNNNNNNNNNNNNNNNNNNNNNNNNNNNNNNNNNNNNNNNNNNNNNNNNNNNNNNNNNNNNNNNNNNNNNNNNNNNNNNNNNNNNNNNNNNNNNNNNNNNNNNNNNNNNNNNNNNNNNNNNNNNNNNNNNNNNNNNNNNNNNNNNNNNNNNNNNNNNNNNNNNNNCCAAAATTCAACACAATACCACACCCAACCCCACCACTCACAATTAACCCCAACCCCCCATA---AATANNNNNNNNNNNNNNNNNNNNNNNNNNNNNNNNNNNNNNNNNNNNNNNNNNNNNNNNNNNNNNNNNNNNNNNNNNNNNNNNNNNNNNNNNNNNNNNNNNNNNNNNNNNNNNNNNGAAAAACCATCGTTGTNNNNNNNNNNNNNNNNNNNNNNNNNNNNNNNNNNNNNNNNNNNNNNNNNNNNN-NNNNNNNNNNNNNNNNNNNNNNNNNNNNNNNNNNNNNNNN-NNNNNNNNNNNNNNNNNNNNNNNNNNNNNNNNNNNNNNNNNNNNNNNNNNNNNNNNNNNNNNNNNNNNNNNNNNNNNNNNNNNNNNNNNNNNNNNNNNNNNNNNNNNNNNNNNNNNNNNNNNNNNNNNNNNNNNNNNNNNNNNNNNNNNNNNNNNNNNNNNNNNNNNN--NNNNNNNNNNNNNNNNNNNNNNNNNNNNNNNNNNNNNNNNNNNNNNNNNNNNNNNNNNNNNNNNNNNNNNNNNNNNNNNNNNNNNNNNNNNNNNNNNNNNNNNNNNNNNNNNNNNNNNNNNNNNNNNNNNNNNNNNNNNNNNNNNNNNNNNNNNNNNNNNNNNNNNNNNNNNNNNNNNNNNNNNNNNNNNNNNTCNNNNNNNNNNNNNNNTCAGCAATCCCATATATTGGCACAAACCTAGTCGAATGAATCTGAGGGGGATTCTCCGTAGANNNNNNNNNNNNNNNNNNNNNNNNNNNNNNNNNNNNNNNNNNNNNNNNNNNNNNNNNNNNNNNNNNNNNNNNNNNNNNNNNNNNNNNNNNNNNNNNNNNCTCCAACAACCCCACAGGAATTTCATCAGACGCAGACAAGATCCCATTCCATCNNNNNNNNNNNNNNNNNNNNNNNNNNNNNNNNNNNNNNNNNNNNNNNNNNNNNNNNNNNNNNNNNNNNNNNNNNNNNNNNNNNNNNNNNNNNNNNNNNNNNNNNNNNNNNNNNNNNNNNNNN-NNNNNNNNNNNNNNNNNNNNNNNNNNNNNNNNNNNNNNNNNNNNNNNNNNNNNNNNNNNNNNNNNNNNNNNNNNNNNNNNNNNNNNNNNNNNNNNNNNNNNNNNNNNNNNNNNNNNNNNNNNNNNNNNNNNNNNNNNNNNNNNNNNNNNNNNNNNNNNNNNNNNNNNNNNNNNNNNNNNNNNNNNNN-NNNNNNNNNNNNNNNNNNNNNNNNNNNNNNNNNNNNNNNNNNNNNNNNNNNNNNNNNNNNNNNNNNNNNNNNNNNNNNNNNNNNNNNNNNNNNNN--NNNNNNNNNNNNNNNNNNNNNNNNNNNNNNNNNNNNNNNNNNNNNNNNNNNNNNNNNNNNNNNNNNNNNNNNNNNNNNNNNNNNNNNNNNNNNNNNNNNNNNNNNNNNNNNNNNNNNNNNNNNNNNNNNNNNNNNNTAAGACTCAAGGAAGAAGCTATAGCCCCNNNNTCAACA-CCCAAAGCTGAAGTTCTATTTAAACTATTCCCTG
BPM2234   NNNNNNNNNNNNNNNN---NNNNNNNNNNNNNNNNNNNNNNNNNNNNNNNNNNNNNNNNNNNNNNNNNNNNNNNNNNNNNNNNNNNNNNNNNNNNNNNNNNNNN-NNNNNNNNNNNNNNNNNNNNCATCYACGCCCCGGTGAG--AATGCCCTCTAAGTCAACCGGACTATNNNNNNNNNNNNNNNNNNNNNN-NNNNNNNNNNNNNNNNNNNNNNNNNNNNNCACACCCCCACGGGAGACAGCAGTGACAAAAATTAAGCCATGAACGAAAGTTTGACTAAGTCATATTGACTAGGGTTGGTAAATCTCGTGCCAGCCACCGCGGTCATACGATTAACCCAAGCTAACAGGAATACGGCGTAAAACGTGTTAAAGCGCTACACCAAATAGNNNNNNNNNNTAATTAAACTGTAAAAAGCCATAATTATWATAAAAATAAAYGACGAAAGTAACTCTACAACAGCTGACACACTATAGCTAAGACCCAAACTGGGATTAGATACCCCACTATGCTTAGCCCTAAACACAAATAATTACAAAAACAAAATTATTCGCCAGAGTACTACCGGCAACGGCCTAAAACTCAAAGGACTTGGCGGTGCTTYAYACCCYTCTAGAGGAGCCTGTTCTATAATCGATAAACCCCGATAAACCTCACCAATCCTTGCTAATACAGTCTATATACCGCCATCTTCAGCAAACCCT-AAAAAGGAATAAAAGTAAGCGCAATCATTATACATAAAAACGTTAGGTCAAGGTGTAACCTATGGAATGGGAAGAAATGGGCTACATTTTCNNNNNNNNNNNNNNNNNNNNNNNNNNNNNNNNNNNATTAATAACTAAAGGAGGATTTAGTAGTAAGCTAAGAATAGAGTGCTTAGCTGAACCAGGCCATGAAGCACGCACACACCGCCCGTCACCCTCCTCAAGTAATTACNAWGKNNNNNNNNNNN-NNNNNNNNNNNAVCCATATGAGAGGAGACAAGTCGTAACAAGGTAAGCATACTGGAAAGTGTGCTTGGACAAACCAAAACATAGCTTAAACAAAGCATCTAGTTTACACCTAGAAGATTTCACACNNNNNNNNNNNNNNNNNNNNNNNNNNNNNNNNN--NNNNNNNNNNNNNNNNNNNNNNNNNNNNNNNNNNNNNNNNNNNNNNNNNNNNNNNNNNNNNNNNNNNNNNNNNNNNNNNNNNNNNNNNNNNNNNNNNNNNNNNNNNNNNNNNNNNNNNNNNNNNNNNNNNNNNNNNNNNNNNNNNNNNNNNNNNNNNNNNNNNNNNNNNNNNNNNNNNNNNNNNNNNNNNN-NNNNNNNNNNNNNNNNNNNNNNNNNNNNNNNNNNNNNNNNNNNNNNNNNNNNNNNNNNNGRNNNNNNNNNNNNNNNNNNNNNNNNNNNNNNNNNNNNNNNNNNNNNNNNNNNNNNNNNNNNNNNNNNNNNNNNNGAGCCTGGTGATAGCTGGTTGTCCAGAAAATGANNNNNNNNNNNNNNNNNNNNNNNNNNNNNNNNNNNNNNNNNNNNNNNN-NNNNNNNNNNNNNNNNNNNNNNNNNNNNNNNNNNNNNNNNNNNCGGATACAACCTTCACTAGAGAGTAAAATTTAACAACACCATAGTAGGCCTAAAAGCAGCCATCAATTAAGAAAGCGTTAAAGCTCAACAATAATAACAANNNNNNNNNNNNNNNNN--NNNNNNNNNNNNNNNNNNNNNNNNNNNNNNNNNNNNNNNNNNNNNNNNNNNNNNNNNNNNNNNNNNNNNNNNNNNNNNNNNNNNNNNNNNNNNNNNNNNNNNNNNNNNNNNNNNNNNNNNNNNNNNNNNNNNNNNNNNNNNNNNNNNNNNNNNNNNNNNNNNNNNNNNNNNNNNNNNNNNNNNNNNNNNNNNNNNNNNNNNNNNNNNNNNNNNNNNNNNNNNNNNNNNNNNNNNNNNAAACRNMAAACCCCGCCTGTTTACCAAAAACATCACCTCCAGCATTTCTAGTATTGGAGGCACTGCCTGCCCAGTGACA-GACGTTAAACGGCCGCGGTATCCTGACCGTGCAAAGGTAGCATAATCATTTGTTCTCTAAATAAGGACTTGTATGAATGGCCACACGAGGGTTCTACTGTCTCTTACTTCCGATCAGTGAAATTGACCTCCCCGTGAAGAGGCGGGGATAGACTAACAAGACGAGAAGACCCTATGGAGCTTCAACTAACTAACCCAAAG-AAAATAAACTTAATCACCAAGAGATAACAACACTCTTTATGGRTTARCAGTTTCGGTTGGGGTGACCTCGGAGAAYAAAAAATCCTCCGAGCGATTTTAAAGACTAGACTTACAAGTCAAATCAAACTATCGCTTATTGATCCAAATATTTGATCAACGGA-ACAAGTTACCCTAGGGATAACAGCGCAATCCTATTCAAGAGTCCATATCGACAATAGGGTTTACGACCTCGATGTTGGATCAGGACATCCTGATGGTGCAGCAGCTATCAAAGGTTCGTTTGTTCAACGATTAAAGTCCTACGTGATCTGAGTTCAGACCGGAGCAATCCAGGTCGGTTTCTATCTGTTATGTATTTCTCCCAGTA-CGAAAGGACAAGAGAAATGAGGCCAACTTCAACAAAGCGCCTNNNNNNNNNNNNNNNNNNNNNNNNNNNNNNNNNNNNNNNNNNNNNNN-NNNNNNNNNNNNNNNCCAGTTAAGGTGGCAGAGCCCGGTAATTGCGTAAAACTTAAACCTTTATACTCAGAGATTCAAATCCTCTCCTTAAC-MANNNNNNNNNNNNNNNNNNNNNNNNNNNNNNNNNNNNNNNNNNNNNNNNNNNNNNNNNNNNNNNNNNNNNNNNNNNNNNNNNNNNNNNNNNNNNNNNNNNNNNNNNNNNNNNNNNNNNNNNNNNNNNNNNNNNNNNNNNNNNNNNNNNNNNNNNNNNNNNNNNNNNTTCACCAAAGAACCCTTACGACCCGCCACATCCTCAATTTCAATATTCATTCTAGCACCCATTCTAGCCCTAAGCCTAGCTCTAACCATATNNNNNNNNNNNNNNNNNNNNNNNNNNNNNNNNNNNNNNNNNNNNNNNNNNNNNNNNNNNNNNNNNNNNNNNNNNNNNNNNNNNNNNNNNNNNNNNNNNNNNNNCTGAGCTTCTAACTCAAAATACGCCCTCATCGGAGCCCTACGAGCAGTAGCACAAACAATCTCATACGAAGTGACACTAGCAATTATCCTGTTANNNNNNNNNNNNNNNNNNNNNNNNNNNNNNNNNNNNNNNNNNNNNNNNNNNNNNNNNNNNNNNNNNNNNNNNNNNNNNNNNNNNNNNNNNNNNNNNNNNNNNNNNNNNNNNNNNNNNNNNNNNNNNNNNNNNNNNNNNNNNNNNNNNNNNNNNNNNNNNNNNNNNNNNNNNNNNNNNNNNNNNNNNNNNNNNNNNNNNNNNNNNNNNNNNNNNNNNNNNNNNNNNNNNNNNNNNNNNNN-NNNNNNNNNNNNNNNNNNNNNNNNNNNNNNNNNNNNNNNNNNNNNNNNNNNNNNNNNNNNNNNNNNNNNNNNNNNNNNNNNNNNNNNNNNNNNNNNNNNNNNNNNNNNNNNNNNNNNNNNNNNNNNNNNNNNNNNNNNNNNNNNNNNNNNNNNNNNNNNNNNNNNNNNNNNNNNNNNNNNNNNNNNNNNNNNNNNNNNNNNNNNNNNNNNNNNNNNNNNNNNNNNNNNNNNNATCCTCCTATCAAGCATCCCCCCGCAAACATAAGAAATATGTCTGACAAAAGAGTTACTTTGATAGAGTAAATAATAGAGGTTTAAGCCCTCTTATTTCTAGAACTATAGGAATTGAACCTACTCCTAAGAACCCAAAACTCTTCGTGCTCCCAATTACACCAAATCCTAACAGTAAGGTCAGCTAATTAAGCTATCGGGCCCATA-CCCCGAAAATGTTGGTTCATATCCTTCCCGTACTAATAAACCCAWTNNNNNNNNNNNNNNNNNNNNNNNNNNNNNNNNNNNNNNNNNNNNNNNNNNNNNNNNNNNNNNNNNNNNNNNNNNNNNNNNNNNNNNNNNNNNNNNNNNNNNNNNNNNNNNNNNNNNNNNNNNNNNNNNNNNNNNACCCACGAGCCACAGAAGCATCAACCAAATATTTYCTAACCCAATCAACAGCCTCCATACTACTAATAATAGCTGTNNNNNNNNNNNNNNNNNNNNNNNNNNNNNNNNNNNNNNNNNNNNNNNNNNNNNNNNNNNNNNNNNNNNNNNNNNNNNNNN-NNNNNNNNNNNNNNNNNNNNNNNNNNNNNNNNNNNNNNNNNNNNNNNNNNNNNNNNNNNNNNNNNNNNNNNNNNNNNNNNNNNNNNNNNNNNNNNNNNNNNNNNNNNNNNNNNNNNNNNNNNNNNNNNNNNNNNNNNNNNNNNNNNNNNNNNNNNNNNNNNNNNNNNNNNNNNNNNNNNNNNNNNNNNNNNNNNNNNNNNNNNNNNNNNNNNNNNNNNNNNNNNNNNNNNNNNNNNNNNNNNNNNNNNNNNNNNNNNNNNNNNNNNNNNNNNNNNNNNNNNNNNNNNNNNNNNNNNNNNNNNNNNNNNNNNNNNNNNNNNNNNNNNNNNNNNNNNNNNNNNNNNNNNNNNNNNNNNNNNNNNNNNNNNNNNNNNNNNNNNNNNNNNNNNNNNNNNNNNNNNNNNNNNNNNNNNNNNNNNNNNNNNNNNNNNNNNNNNNNNNNNNNNNNNNNNNNNNNNNNNNNNNNNNNNNNNNNNNNNNNNNNNNNNNNNNNNNNNNNNNNNNNNNNNNNNNNNNNNNATAATATCATCYTACCCACCCTCATGGCAATCACAGCACTATTAAACCTATATTTTTACATACGACTTACTTACTCNNNNNNNNNNNNNNNNNNNNNNNNNNNNNNNNNNNNNNNNNNNNNNNNNNNNNNNNNNNNNNNNNNNNNNNNNNNNNNNNNNNNNNNNNNNNNNNNNNNNNNNNNNNNNNNNNNNNNNNNNNNNCCAATNYTATCMNTCCTAGAATAGGAATTTAGGTTAAACAGACCAAGAGCCTTCAAAGCCCTAAGCAAGTATAATTTACTTAATTCCTGACAAGGACTGCAAGACTATATCTTACATCAACTGAATGCAAATCAACCACTTTAATTANNNNNNNTCCTCCCTAGATTGGTGGGC-TCCACCCCCACGAAACTTTAGTTAACGGCTAAACACCCTAAACAAC-TGGCTTCAATNNNNNNNNNNNNNNNNNNNNNNNNNNNNNNNNNNNNNNNNNNNNNNNNN-NNNNNNNNNNNNNNNNNNNNNNNNNNNNNNNNATGTTAATTCACCACAGAGCTTGGTAAAAAGAGGAATCAAACCCCTGTCCTTAGATTTACAGTCTAATGCTTCACTCAGCCATTTTACCCATGTNNNNNNNNNNNNNNNNNNNNNNNNNNNNNNNNNNNNNNNNNNNNNNNNNNNNNNNNNNNNNNNNNNNNNNNNNNNNNNNNNNNNNNNNNNNNNNNNNNNNNNNNNNNNNNNNNNNNNNNNNNNNNNNNNNNNNNNNNNNNNNNNNNNNNNNNNNNNNNNNNNNNNNNNNNNNNNNNNNNNNNNNNNNNNNNNNNNNNNNNNNNNNNNNNNNNNNNNNNNNNNNNNNNNNNNNNNNNNNNNNNNNNNNNNNNNNNNNNNNNNNNNNNNNNNNNNNNNNNNNNNNNNNNNNNNNNNNNNNNNNNNNNNNNNNNNNNNNNNNNNNNNNNNNNNNNNNNNNNNNNNNNNNNNNNNNNNNNNNNNNNNNNNNNGGCTGAACCGTATACCCTCCTCTAGCAGGCAACCTGGCCCATGCAGGAGCCTCAGTGGATCTCACCATTTTTTCTCTACACCTAGCAGGTGTTTCCTCAATTCTRGGGGCCATCAACTTTATCACAACAATCATTAACATAAAACCCCCTGCAATAACACAATATCARACACCCTTATTCGTATGATCCGTATTAATTACTGCCGTATTACTTCTNNNNNNNNNNNNNNNNNNNNNNNNNNNNNNNNNNNNNNNNNNNNNNNNNNNNNNNNNNNNNNNNNNNNNNNNNNNNNNNNNNNNNNNNNNNNNNNNNNNNNNNNNNNNNNNNNNNNNNNNNNNNNNNNNNNNNNNNNNNNNNNNNNNNNNNNNNNNNNNNNNNNNNNNNNNNNNNNNNNNNNNNNNNNNNNNNNNNNNNNNNNNNNNNNNNNNNNNNNNNNNNNNNNNNNNNNNNNNNNNNNNNNNNNNNNNNNNNNNNNNNNNNNNNNNNNNNNNNNNNNNNNNNNNNNNNNNNNNNNNNNNNNNNNNNNNNNNNNCGAGCCTACTTCACATCAGCYACCATAATTATTGCTATTCCAACCGGAGTAAAAGTCTTNAGCNNNNNNNNNNNNNNNNNNNNNNNNNNNNNNNNNNNNNNNNNNNNNNNNNNNNNNNNNNNNNNNNNNNNNNNNNNNNNNNNNNNNNNNNNNNNNNNNNNNNNNNNNNNNNNNNNNNNNNNNNNNNNNNNNNNNNNNNNNNNNNNNNNNNNNNNNNNNNNNNNNNNNNNNNNNNNNNNNNNNNNNNNNNNNNNNNNNNNNNNNNNNNNNNNNNNNNNNNNNNNNNNNNNNNNNNNNNNNNNNNNTACTCTAAGCACAACATGAGCCAAAATCCACTTCGCAATTATATTTGTAGGCGTGAACATAACTTTCTTCCCACAACATTTTTTAGGCTTATCTGGCATGCCACGACGATACTCTGATTACCCAGACGCATACNNNNNNNNNNNNNNNNNNNNNNNNNNNNNNNNNNNNNNNNNNNNNNNNNNNNNNNNNNNNNNNNNNNNNNNNNNNNNNNNNNNN-NNNNNNNNNNNNNNNNNNNNNNNNNNNNNNNNNNNNNNNNNNNNNNNNNNNNNNNNNNNNNNNNNNNNNNNNNNNNNNNNNNNNNNNNNNNNNNNNNNNNNNNNNNNNAACCTWAAATAAGAAAGGAANNNNNNNNNNNNNNNNCAATTGGTTTCAAGCCAACACCATAACCNNNNNNNNNNNNNNNNNNNNNNNNNNNNNNNNNNNNNNNNNNNTAACCNNNNNNNNNNNNNNNTACAGGTGAAAATCCCGTACATCTCATNTGGCATATCCNNNNNNNNNNNNNNNNNNNNNNNNNNNNNNNNNNNNNNNNNNNNNNNNNNNNNNNNNNNNNNNNNNNNNNNNNNNNNNNNNNNNNNNNNNNNNNNNNNNNNNNNNNNNNNNNNNNNNNNNNNNNNNNNNNNNNNNNNNNNNNNNNNNNNNNNNNNNNNNNNNNNNNNNNNNNNNNNNNNNNNNNNNNNNNNNNNNNNNNNNNNNNNNNNNNNNNNNNNNNNNNNNNNNNNNNNNNNNNNNNNNNNNNNNNNNNNNNNNNNNNNNNNNNNNNNNNNNNNNNNNNNNNNNNNNNNNNNNNNNNNNNNNNNNNNNNNNNNNNNNNNNNNNNNNNNNNNNNNNNNNNNNNNNNNNNNNNNNNNNNNN-----NNNNNNNNNNNNNNNNNNNNNNNNNNNNNNNNNNNNNNNNNNNNNNNNNNNNNNNNNNNNNNNNNNNNNNNNNNNNNNNNNNNNNNNNNNNNNNNNNNNNNNNNNNNNNNNNNNNNNNNNACCCTCTTTAGGACTGAAAACGGACGCAATTCCAGGCCGTCTAAACCAAACAACCCTTATATCAACCCGACMNNNNNNNNNNNNNNNNNNNNNNNNNNNNNNNNNNNNNNNNNNNNNNNNNNNNNNNNNNNNNNNNNNNNNNNNNNNNNNNNNNNNNNNNNNNNNNNNNNNNNNNNNNNNNNNNNNNNNNNNNNNNNNNNAAGCTATGTCAGCGTTAACCTTTTAAGTTAAAGATCGAGA--NNNNN-NNNNNNNNNNNNNNNNNNNNNNNNNNNNNNNNNNNNNNNNNNNNNNNNNNNNNNNNNNNNNNNNNNNNNNNNNNNNNNNNNNNNNNNNNNN-NNNNNNNNNNNNNNNNNNNNNNNNNNNNNNNNNNNNNNNNNNNNNNNNNNNNNNNNNNNNNNNNNNNNNNNNNNNNNNNNNNNNNNNNNNNNNNNNNNNNNNNNNNNNNNNNNNNNNNNNNNNNNNNNNNNNNNNNNNNNNNNNNNNNNNNNNNNNNNNNNNNNNNNNNNNNNNNNNNNNNNNNNNNNNNNNNNNNNNNNNNNNNNNNNNNNNNNNNNNNNNNNNNNNNNNNNNNNNNNNNNNNNNNNNNNNNNNNNNNNNNNNNNNNNNNNNNNNNNNNNNNNNNNNNNNNNNNNNNNNNNNNNNNNNNNNNNNNNNNNNNNNNNNNNNNNNNNNNNNNNNNNNNNNNNNNNNNNNNNNNNNNNNNNNNNNNNNNNNNNNNNNNNNNNNNNNNNNNNNNNNNNNNNNNNNNNNNNNNNNNNNNNNNNNNNNNNNNNNNNNNNNNNNNNNNNNNNNNNNNNNNNNNNNNNNNNNNNNNNNNNNNNNNNNNNNNNNNNNNNNNNNNNNNNNNNNNNNNNNNNNNNNNNNNNNNNNNNNNNNNNNNNNNNNNNNNNNNNNNNNNNNNNNNNNNNNNNNNNNNNNNNNNNNNNNNNNNNNNNNNNNNNNNNNNNNNNNNNNNNNNNNNNNNNNNNNNNNNNNNNNNNNNNNNNNNNNNNNNNNNNNNNNNNNNNNNNNNNNNNNNNNNNNNNNNNNNNNNNNNNNNNNNNNNNNNNNNNNNNNNNNNNNNNNNNNNNNNNNNNNNNNNNNNNNNNNNNNNNNNNNNNNNNNNNNNNNNN-NNNNNNNNNNNNNNNNNNNNNNNNNNNNNNNNNNNNNNNNNNNNNNNNNNNNNNNNNNNNNNNNNNNNNNNNNNNNNNNNNNNNNNNNNNNNNNNNNNNNNNNNNNNNNNNNNNNNNNNNNNNNNNNNNNNNNNNNNNNNNNNNNNNNNNNNNNNNNNNNNNNNNNNNNNNNNNNNNNNNNNNNNNNNNNNNNNNNNNNNNNNNNNNNNNNNNNNNNNNNNNNNNNNNNNNNNNNNNNNNNNNNNNNNNNNNNNNNNNNNNNNNNNNNNNNNNNN---NNNNNNNNNNNNNNNNNNNNNNNNNNNNNNNNNNNNNNNNNNNNNNNNNNNNNNNNNNNNNNNNNNNNNNNNNNNNNNNNNNNNNNNNNNNNNNNNNNNNNNNNNNNNNNNNNNNNNNNNNNNNNNNNNNNNNNNNNNNNNNNNNNNNNNNNNNNNNNNNNNNNNNNNNNNNNNNNNNNNNNNNNNNNNNNNNNNNNNNNNNNNNNNNNNNNNNNNNNNNNNNNNNNNNNNNNNNNNNNNNNNNNNNNNNNNNNNNNNNNNNNNNNNNNNNNNNNNNNNNNNNNNNNNNNNNNNNNNNNNNNNNNNNNNNNNNNNNNNNNNNNNNNNNNNNNNNNNNNNNNNNNNNNNNNNNNNNNNNNNNNNNNNNNNNNNNNNNNNNNNNNNNNNNNNNNNNNNNNNNNNNNNNNNNNNNNNNNNWTTGAAGCCGCTGCCTGATATTGACATTTCGTAGACGTAGTATGACTTTTCCTCTATGTCTCTATCTATTGATGAGNNNNNNNNNNNNNNNNNNNNNNNNNNNNNNNNNNNNNNNNNNNNNNNNNNNNNNNNNNNNNNNNNNNNNNNNNNNNNNNNNNNNNNNNNNNNNNNNNNNNNNNNNNNNNNNNNNNNNNNNNNNNNNNNNNNNNNNNNNNNNNNNNNNNNNNNNNNNNNNNNNNNNNNNNNNNNNNNNNNNNNNNNNNNNNNNNNNNNNNNNNNNNNNNNNNNNNNNNNNNNNNNNNNNNNNNNNNNNNNNNNNNNNNNNNNNNNNNNNNNNNNNNNNNNNNNNNNNNNNNNNNNNNNNNNNNNNNNNNNACCATGAGCCTCACAAACAACTAACCTAAACACAATACTCACCATAGCCMNNNNNNNNNNNNNNNNNNNNNNNNNNNNNNNNNNNNNNNNNNNNNNNNNNNNNNNNNNNNNNNNNNNNNNNNNNNNNNNNNNNNNNNNNNN--NNNNATAAATGATTTCGACTCATTAGATTATGATTAAACTCATAACTACCAAATGTCCCTCGTA-NNNNNNNNNNNNNNNNNNNNNNNNNNNNNNNNNNNNNNNNNNNNNNNNNNNNNNNNNNNNNNNNNNNNNNNNNNNNNNNNNNNNNNNNNNNNNNNNNNNNNNNNNNNNNNNNNNNNNNNNNNNNNNNNNNNNNNNNNNNNNNNNNNNNNNNNNNNNNNNNNNNNNNNNNNNNNNNNNNNNNNNNNNNNNNNNNNNNNNNNNNNNNNNNNNNNNNNNNNNNNNNNNNNNNNNNNNNNNNNNNNNNNNNNNNNNNNNNNNNNNNNNNNNNNNNNNNNNNNNNNNNNNNNNNNNNNNNNNNNNNNNNNNNNNNNNNNNNNNNNNNNNNNNNNNNNNNNNNNNNNNNNNNNNNNNNNNNNNNNNNNNNNNNNNNNNNNNNNNNNNNNNNNNNNNNNNNNNNNNNNNNNNNNNNNNNNNNNNNNNNNNNNNNNNNNNNNNNNNNNNNNNNNNNNNNNNNNNNNNNNNNNNNNNNNNNNNNNNNNNNNNNNNNNNNNNNNNNNNNNNNNNNNNNNNNNNNNNNNNNNNNNNNNNNNNNNNNNNNNNNNNNNNNNNNNNNN-NNNNNNNNNNNNNNNNNNNNNNNNNNNNNNNNNNNNNNNNNNNNNNNNNNNNNNNNNNNNNNNNNNNNNNNNNNNNNNNNNNNNNNNNNNNNNNNNNNNNNNNNNNNNNNNNNNNNNNNNNNNNNNNNNNNNNNNNNNNNNNNNNNNNNNNNNNNNNNNNNNNNNNNNNNNNNNNNNNNNNNNNNNNNNNNNNNNNNNNNNNNNNNNNNNNNNNNNNNNNNNNNNNNNNNNNNNNNNNNNNNNNNNNNNNNNNNNNNNNNNNNNNNNNNNNNNNNNNNNNNNNNNNNNNNNNNNNNNNNNNNNNNNNNNNNNNNNNNNNNNNNNNNNNNNNNNNNNN-NNNNNNNNNNNNNNNNNNNNNNNNNNNNNNNNNNNNNNNNNNNNNNNNNNNNNNNNNNNNNNNNNNNNNNNNNNNNNNNNNNNNNNNNNNNNNNNNNNNNNNNNNNNNNNNNNNNNNNNNNNNNNNNNNNNNNNNNNNNNNNNNNNNNNNNNNNNNNNNNNNNNNNNNNNNNNNNNNNNNNNNNNNNNNNNNNNNNNNNNNNNNNNNNNNNNNNNNNNNNNNNNNNNNNNNNNNNNNNNNNNNNNNNNNNNNNNNNNNNNNNNNNNNNNNNNNNNNNNNNNNNNNNNNNNNNNNNNNNNNNNNNNNNNNNNNNNNNNNNNNNNNNNNNNNNNNNNNNNNNNNNNNNNNNNNNNNNNNNNNNNNNNNNNNNNNNNNNNNNNNNNNNNNNNNNNNNNNNNNNNNNNNNNNNNNNNNNNNNNNNNNNNNNNNNNNNNNNNNNNNNNNNNNNNNNNNNNNNNNNNNNNNNNNNNNNNNNNNNNNNNNNNNNNNNNNNN-NNNNNNNNNNNNNNNNNNNNNNNNNNNNNNNNNNNNNNNNNNNNNNNNNNNNNNNNNN-NNNNNNNNNNNNNNNNNNNNNNNNNNNNNNNNNNNNNNNNNNNNNNNNNNNNNNNNNNNNNNNNNNNNNNNNNNNNNNNNNNNNNNNNNNNNNNNNNNNNNNNNNNNNNNNNNNNNNNNNNNNNNNNNNNNNNNNNNNNNNNNNNNNNNNNNNNNNNNNNNNNNNNNNNNNNNNNNNNNNNNNNNNNNNNNNNNNNNNNNNNNNNNNNNNNNNNNNNNNNNNNNNNNNNNNNN-NNNNNNNNNNNNNNNNNNNNNNNNNNNNNNNNNNNNNNNNNNNNNNNNNNNNNNNNNNNNNNNNNNNNNNNNN-NNNNNNNNNNNNNNNNNNAACAACATGGCTTTTTCAAACTTTTAAAGGATAGTAGTTATCCGTTGGTCTTAGGAACCAAAAAATTGGTGCAACTCCAAATAAAAGYNNNNNNNNNNNNNNNNNNNNNNNNNNNNNNNNNNNNNNNNNNNNNNNNNNNNNNNNNNNNNNNNNNNNNNNNNNNNNNNNNNNNNNNNNNNNNNNNNNNNNNNNNNNNNNNNNNNNNNNNNNNNNNNNNNNNNNNNNNNNNNNNNNNNNNNNCAATAATATTTATCCACACAGGACAAGAAATAATTATCTCAAACTGACACTGATTAACTATYCAAACCCTTAAATTATCACTCAGCTTCAAANNNNNNNNNNNNNNNNNNNNNNNNNNNNNNNNNNNNNNNNNNNNNNNNNNNNNNNNNNNNNNNNNNNNNNNNNNNNNNNNNNNNNNNNNNNNNNNNNNNNNNNNNNNNNNNNNNNNNNNNNNNNNNNNNNNNNNNNNNNNNNNNNNNNNNNNNNNNNNNNNNNNNNNNNNNNNNNNN-NNNNNNNNNNNNNNNNNNNNNNNNNNNNNNNNNNNNNNNNNNNNNNNNNNNNNNNNNNNNNNNNNNNNNNNNNNNNNNNNNNNNNNNNNNNNNNNNNNNNNNNNNNNNNNNNNNNNNNNNNNNNNNNNNNNNNNNNNNNNNNNNNNNNNNNNNNNNNNNNNNNNNNNNNNNNNNNNNNNNNNNNNNNNNNNNNNNNNNNNNNNNNNNNNNNNNNNNNNNNNNNNNNNNNNNNNNNNNNNNNNNNNNNNNNNNNNNNNNNNNNNNNNNNNNNNNNNNNNNNNNNNNNNNNNNNNNNNNNNNNNNNNNNNNNNNNNNNNNNNNNNNNNNNNNNNNNNNNNNNNNNNNNNNNNNNNNNNNNNNNNNNNNNNNNNNNNNNNNNNNNNNNNNNNNNNNNNNNNNNNNNNNNNNNNNNNNNNNNNNNNNNNNNNNNNNNNNNNNNNNNNNNNNNNNNNNNNNNNNNNNNNNNNNNNNNNN-NNNNNNNNNNNNNNNNNNNNNNNNNNNNNNNNNNNNNNNNNNNNNNNNNNNNNNNNNNNNNNNNNNNNNNNNNNNNNNNNNNNNNNNNNNNNNNNNNNNNNNNNNNNNNNNNNNNNNNNNNNNNNNNNNNNNNNNNNNNNNNNNNNNNNNNNNNNNNNNNNNNNNNNNNNNNNNNNNNNNNNNNNNNNNNNNNNNAAAGCAATACCATTCACCACAACAGCCNNNNNNNNNNNNNNNNNNNNNNNNNNNNNNNNNNNNNNNNNNNNNNNNNNNNNNNNNNNNNNNNNNNNNNNTGAATCCGCC-AACACGTCGTATACCAACGCCTGAGCCCTTTTAATAACACTAATCGCCACCTCTTTCACAGCCATNTACAGCACACGCATCATCTTNNNNNNNNNNNNNNNNNNNNNNNNNNNNNNNNNNNNNNNNNNNNNNNNNNNNNNNNNNNNNNNNNNNNNNNNNNNNNNNNNNNNNNNNNNNNNNNNNNNNNNNNNNNNNNNNNNNNNNNNNNNNNNNNNNNNN-NNNNNNNNNNNNNNNNNNNNNNNNNNNNNNNNNNNNNNNNNNNNNNNNNNNNNNNNNNNNNNNNNNNNNNNNNNNNNNNNNNNNNNNNNNNNNNNNNNNNNNNNNNNNNNNNNNNNNNNNNNNNNNNNNNNNNNNNNNNNNNNNNNNNNNNNNNN-NNNNNNNNNNNNNNNNNNNNNNNNNNNNNNNNNNNNNNNNNNNNNNNNNNNNNNNNNNNNNNNNNNNNNNNNNNNNNNNNNNNNNNNNNNNNNNNNNNNNNNNNNNNNNNNNNNNNNNNNNNNNNNNNNNNNNNNNNNNNNNNNNNNNNNNNNNNNNNNNNNNNNNNNNNNNNNNNNNNNNNNNNNNNNNNNNNNNNNNNNNNNNNNNNNNNNNNNNNNNNNNNNNNNNNNNNNNNNNNNNNNNNNNNNNNNNNNNNNNNNNNNNNNNNNNNNNNNNNNNNNNNNNNNNNNNNNNNNNNNNNNNNNNNNNNNNNNNNNNNNNNNNNNNNNNNNNNNNNNNNNNNNNNNNNNNNNNNNNNNNNNNNNNNNNNNNNNNNNNNNNNNNNNNNNNNNNNNNNNNNNNNNNNNNNNNNNNNNNNNNNNNNNNNNNNNNNNNNNNNNNNNNNNNNNNNNNNNNNNNNNNNNNNNNNNNNNNNNNNNNNNNNNNNNNNNNNNNNNNNNNNNNNNNNNNNNNNNNNNNNNNNNNNNNNNNNNNNNNNNNNNNNNNNNNNNNNNNNNNNNNNNNNNNNNNNNNNNNNNNNNNNNNNNNNNNNNNNNNNNNNNNNNNNNNAGGACCCACCAAAATTCAACACAATACCACACCCAACCCCACCACTCACAATTAACCCCAACCCCMCATA--NNNNNNNNNNNNNNNNNNNNNNNNNNNNNNNNNNNNNNNNNNNNNNNNNNNNNNNNNNNNNNNNNNNNNTATACATTATCATTATTCTCGCATGGAATCTAACCACGACCAATGATATGAAAAACCATCGTTGTCATTCAACTACAAGAACATCAATGACCAACATCCGAAAAACTCACCCGCTGAT-AAAAATTGTAAACAACGCANNNNNNNNNNNNNNNNNNNNN-NNNNNNNNNNNNNNNNNNNNNNNNNNNNNNNNNNNNNNNNNNNNNNNNNNNNNNNNNNNNNNNNNNNNNNNNNNNNNNNNNNNNNNNNNNNNNNNNNNNNNNNNNNNNNNNNNNNNNNNNNNNNNNNNNNNNNNNNNNNNNNNNNNNNNNNNNNNNNNNNNNNNNNNN--NNNNNNNNNNNNNNNNNNNNNNNNNNNNNNNNNNNNNNNNNNNNNNNNNNNNNNNNNNNNNNNNNNNNNNNNNNNNNNNNNNNNNNNNNNNNNNNNNNNNNNNNNNNNNNNNNNNNNNNNNNNNNNNNNNNNNNNNNNNNNNNNNNNNNNNNNNNNNNNNNNNNNNNNNNNNNNNNNNNNNNNNNNNNNNNNNNNNNNNNNNNNNNNNNNNNNNNNNNNNNNNNNNNNNNCACAAACCTAGTCGAATGAATCTGAGGGGGATTCTCCGTAGACAAAGCAACCCTCACCCGATTCTTCGCCTTCCACTTTATTCTNNNNNNNNNNNNNNNNNNNNNNNNNNNNNNNNNNNNNNNNNNNNNNNNNNNNNNNNNNNNNNNNNNNNNNNNNNNNNNNNNNNNNNNNNNNNNNNNNNNNNNNNNNNNNNNNNNNNNNNNNNNNNNNNNNNNNNNNNNNNNNNNNNNNNNNNNNNNNNNNNNNNNNNNNNNNNNNNNNNNNNNNNNNNNNNNNNNNNNNNNNNNNNNNNNNNNNNNNNNNNNNNNNNNNNNN-NNNNNNNNNNNNNNNNNNNNNNNNNNNNNNNNNNNNNNNNNNNNNNNNNNNNNNNNNNNNNNNNNNNNNNNNNNNNNNNNNNNNNNNNNNNNNNNNNNNNNNNNNNNNNNNNNNNNNNNNNNNNNNNNNNNNNNNNNNNNNNNNNNNNNNNNNNNNNNNNNNNNNNNNNNNNNNNNNNNNNNNNNNN-NNNNNNNNNNNNNNNNNNNNNNNNNNNNNNNNACATGAATCGGAGGACAACCAGTTGAACACCCATATATCATCATCGGACAATTAGCATCTATC--ATNNNNNNNNNNNNNNNNNNNNNNNNNNNNNNNNNNNNNNNNNNNNNNNNNNNNNNNNNNNNNNNNNNNNNNNNNNNNNNNNNNNNNNNNNNNNNNNNNNNNNNNNNNNNNNNNNNNNNNNNNNNNNNNNNNNNNNNNNNNNNNNNNNNNNNNNNTATAGCCCCACTATCAACANNNNNNNNNNNNNNNNNNNNNNNNNNNNNNNNNNN
MNHN18961 NNNNNNNNNNNNNNNN---NNNNNNNNNNNNNNNNNNNNNNNNNNNNNNNNNNNNNNNNNNNNNNNNNNNNNNNNNNNNNNNNNNNNNNNNNNNNNNNNNNNNN-NNNNNNNNNNNNNNNNNNNNNNNNNNNNNNNNNNNNNN--NNNNNNNNNNNNNNNNNNNNNNNNNNNNNNNNNNNNNNNNNNNNNNNN-NNNNNNNNNNNNNNNNNNNNNNNNNNNNNNNNNNNNNNNNNNNNNNNNNNNNNNNNNNAAATTAAGCCATGAACGAAAGTTTGACTAAGCCATATTGACTAGGGTTGGTAAATMTCGTGCCAGCCACCGCGGTCATACGATTAACCCANNNNNNNNNNNATACGGCGTAANNNNNNNNNNNNNNNNNNNNNNAATAGAGTTAAGTTTTAATTAAACTGTAAAAAGCCATAATTATTATAAAAATAAATGACGAAAGTAACTCTACAACAGCTGACACACTATAGCTAAGACCCAAACTGGGATTAGATACCCCACTATGCTTAGCCCTAAACACAAATAATTACAAAAACAAAATTATTCGCCAGAGTACTACCGGCAACGGCCTAAAACTCAAAGGACTTGGCGGTGCTTCATACCCCTCTAGAGGAGCCTGTTCTGTAATCGATAAACCCCGATAAACCTCACCAATCCTTGCTAATACAGTCTATATACCGCCATCTTCAGCAAACCCT-AAAAAGGAATAAAAGTAAGCNCAATCATTATACATANNNNNNNNNNNNNNNNNNGTAACCTATGGAATGGGAAGAAATGGGCTANNNNNNNNNNNNNNNNNNNNNNNNNNNNNNNNNNNNNNNNNNNNNNNNNNNNNNNNNNNNNNNNNNNNNNNNNNNNNNNNNNNNGTGCTTAGCTGAACCAGGCCATGAAGCACGCACACACCGCCCGTCACCCTCCTCAAGTAATTACGATGTACCTAANNNNN-NNNNNNNNNNNNNNNNNNNNNNAGGAGACAAGTCGTAACAAGGTAAGCATACTGGAAAGTGTGCTTGGACAAACCAAAACATAGCTTAAACAAAGCATCTAGTTTACANNNNNNNNNNNNNNNNNNNNNNNNNNNNNNNNNNNNNNNNNNNNNNNNNN--NNNNNNNNNNNNNNNNNNNNNNNNNNNNNNNNNNNNNNNNNNNNNNNNNNNNNNNNNNNNNNNNNNNNNNNNNNNNNNNNNNNNNNNNNNNNNNNNNNNNNAGNNNNNNNNNNNNNNNNNNNNNNNNNNNNNNNNNNNNNNNNNNNNNNNNNNNNNNNNNNNNNNNNNNNNNNNNNNNNNNNNNNNNNNNN-NNNNNNNNNNNNNNNNNNNNNNNNNNNNNNNNNNNNNNNNNNNNNNNNNNNNNNNNNNNNNNNNNNNNNNNNNNNNNNNTCATCTATGTGGCAAAATAGTGAGAAGACCCATAAGTAGAGGTGACACGCCTAACGAGCCTGGTGATAGCTGGTTGTCCAGAAAATGAATTTTAGTTCAGCTTTAAAGATACC-AAAAANNNNNNNNNNNNNNNNN-NNNNNNNNNNNNNNNNNNNNNNNNNNNNNNNNNNNNNNNNNNNNNNNNNNNNNNNNNNNNAGAGAGTAAAATTCAACAACACCATAGTAGGCCTAAAAGCAGCCATCAATTAAGAAAGCGWWAAANNNNNNNNNNNNNNNNNNNNNNNNNNNNNNNNNNN--NNNNNNNNNNNNNNNNNNNNNNNNNNNNNNNNNNNNNNNNNNNNNNNNNNNNNNNAATGTTAATATGAGTAACAAGAAATATTTTCTCCTCGCACAAGTTTAAATCAGTACCTGANNNNNNNNNNNNNNNNNNNNNNNNNNNNNNNNNNNNNNNNNNNNNNNNNNNNNNNNNNNNNNNNNNNNNTCCAACACAGGAGTGCGCTTAGGAAAGATTCAAAGAAGTAAAAGGAACTCGGCAAACA-CAAACCCCGCCTGTTTACCAAAAACATCACCTCCAGCATTTCTAGTATTGGAGGCACTGCCTGCCCAGTGACA-GACGTTAAACGGCCGCGGTATCCTGACCGTGCAAAGGTAGCATAATCATTTGTTCTCTAAATAAGGACTTGTATGAATGGCCACACGAGGGTTCTACTGTCTCTTACTTCCGATCNNNNAAATTGACCNNNNNNNNNAGAGGCGGGGATAGACTAACAAGACGAGAAGACCCTATGGAGCTTCAACTANNNNNNNNNNNN-NNNNNNNNNNNNNNNNNNNNNNNNNNNNNNNNNNNNNNNNGGGTTAACAGTTTCGGTTGGGGTGACCTCGGAGAACAAAAAATCCTCCGAGCGATTTTAAAGACTAGACTTACAAGTCAAATCAAANTATCGCTTATTGATCCAAATATTTGATCAACGGA-ACAAGTTACCCTAGGGATAACAGCGCAATCCTATTCANNNNNNNNNNNNNNNNNNNNNNNNNNNNNNNNNNNNNNNNNNNNNNNNNATCSTNNNNNNNCAGCAGCTATCAAAGGTTCGTTTGTTCAACGATTAAAGTCCTACGTGATCTGAGTTCAGACCGGAGCAATCCAGGTCGGTTTCTATCTGTTATGTATTTCTCCCAGTN-NNNNNNNNNNNNNNNNNNNNNNNNNNNNNNNNNNNNNNNNNNNNNNNNNNNNNNNNNNNNNNNNNNNNNNNNNNNNNNNNNNNNNNNNN-NNNNNNNNNNNNGGCCCAGTTAAGGTGGCAGAGCCCGGTAATTGCGTAAAACTTAAACCTTTATACTCAGAGATTCAAATCCTCTCCTNNNN-NNNNNNNNNNNNNNNNNNNNNNNNNNNNNNNNNNNNNNNNNNNNNNNNNNNNNNNNNNNNNNNNNNNNNNNNNNNNNNNNNNNNNNNNNNNNNNNNNNNNNNNNNNNNNNNNNNNNNNNNNNNNNNNNNNNNNNNNNNNNNNNNNNNNNNNNNNNNNNNNNNNNNNNNNNNNNNNNNNNNNNNNNNNNNNNNNNACATCCTCAATTTCAATATTCATTCTAGCACCCATTCTANNNNNNNNNNNNNNNNNNNNNNNNNNNNNNNNNNNNNNNNNNNNNNNNNNNNNNNNNNNNNNNNNNNNNNNNNNNNNNNNNNNNNNNNNNNNNNNNNNNNNNNNNNNNNNNNNNNNNNNNNNNNNNNNNNNNNNNNNNNNNNCAAAATACGCCCTCATCGGAGCCCTACGAGCAGTAGCACAAACAATCTCATACGAAGTAACACTAGCAATTATCCTGTTATCAGTNNNNNNNNNNNNNNNNNNNNNNNNNNNNNNNNNNNNNNNNNNNNNNNNNNNNNNNNNNNNNNTAATCTTCCCAGCATGACCCTTAGCAATAATATGATTTATCTCAACACTAGCAGAGACAAACCGAGCACCATTNNNNNNNNNNNNNNNNNNNNNNNNNNNNNNNNNNNNNNNNNNNNNNNNNNNNNNNNNNNNNNNNNNNNNNNNNNNNNNNNNNNNNNNNNNNNNNNNNNN-NNNNNNNNNNNNNNNNNNNNNNNNNNNNNNNNNNNNNNNNNNNNNNNNNNNNNNNNNNNNNNNNNNNNNNNNNNNNNNNNNNNNNNNNNNNNNNNNNNNNNNNNNNNNNNNNNNNNNNNNNNNNNNNNNNNNNNNNNNNNNNNNNNNNNNNNNNNNNNNNNNNNNNNNNNNNNNNNNNNNNNNNNNNNNNNNNNNNNNNNNNNNNNNNNNNNNNNNNNNNNNNNNNNNNNNNNNNNNNNNNNNNNNNNNNNNNNNNNNNNNNNNNNNNNTATGTCTGACAAAAGAGTTACTTTGATAGAGTAAATAATAGAGGTTTAAGCCCTCTTATTTCTNNNNNNNNNNNNNNNNNNNNNNNNNNNNNNNNNNNNNNNNNNNNNNNNNNNNNNNNNACACCAAATCCTAACAGTAAGGTCAGCTAATTAAGCTNNNNNNNNNNNN-NNNNNNNNNNNNNNNNNNNNNNNNNNNNNNNNNNNNNNNNNNNNNNNNNNNNNNNNNNNNNNNNNNNNNNNNNNNNNNNNNNNNNNNNNNNNNNNNNNNNNNNNNNNNNNNNNNNNNNNNNNNNNNNNNNNNNNNNNNNNNNNNNNNNNNNNNNNNNNNNNNNNNNNNNNNNAAAACATAACCCACGAGCCACAGAAGCATCAACCAAATATTTCCTAACCCAATCAACAGCCTCCATACTACTAATAATANNNNNNNNNNNNNNNNNNNNNNNNNNNNNNNNNNNNNNNNNNNNNNNNNNNNNNNNNNNNNNNNNNNNNNNNNNNNNNNNNNNNN-NNNNNNNNNNNNNNNNNNNNNNNNNNNNNNNNNNNNNNNNNNNNNNNNNNNNNNNNNNNNNNNNNNNNNNNNNNNNNNNNNNNNNNNNNNNNNNNNNNNNNNNNNNNNNNNNNNNNNNNNNNNNNNNNNNNNNNNNNNNNNNNNNNNNNNNNNNNNNNNNNNNNNNNNNNNNNNNNNNNNNNNNNNNNNNNNNNNNNNNNNNNNNNNNNNNNNNNNNNNNNNNNNNNNNNNNNNNNNNNNNNNNNNNNNNNNNNNNNNNNNNNNNNNNNNNNNNNNNNNNNNNNNNNNNNNNNNNNNNNNNNNNNNNNNNNNNNNNNNNNNNNNNNNNNNNNNNNNNNNNNNNNNNNNNNNNNNNNNNNNNNNNNNNNNNNNNNNNNNNNNNNNNNNNNNNNNNNNNNNNNNNNNNNNNNNNNNNNNNNNNNNNNNNNNNNNNNNNNNNNNNNNNNNNNNNNNNNNNNNNNNNNNNNNNNNNNNNNNNNNNNNNNNNNNNNNNNNNNNNNNNNNNNNNNNNNNNNNNNNNNNNNNNNNNNNNNNNNNNNNNNNNNNNNNTCACAGCACTATTAAACCTATATTTTTACATACGACTTACCTACTCTACTGCACTTACAATATTTCCCTCCACAAACAACANNNNNNNNNNNNNNNNNNNNNNNNNNNNNNNNNNNNNNNNNNNNNNNNNNNNNNNNNNNNNNNNNNNNNNNNNNNNNNNNNNNNNNNNNNNNNNNNNNNNNNNNNNNNNNNNNNNNNNNNNNNNNNNNNNNNNNNNNNCCTTCAAAGCCCTAAGCAAGTATAATTTACTTAATTCCTGACAAGGACTGCAAGACTATATCTTACATCAACTGAATGCAAATCAACCACTTTAATTAAGCTAAGTCCTCCCTAGATTGGTGGGC-TCCACCCCCACGAAACTTTAGTTAACAGCTAAACACCCTAAACAAC-TGGCTTCAATCTACTTCTCCCGCCGCGAGAAAAAAAAGGCNNNNNNNNNNNNNNNNNNN-NNNNNNNNNNNNNNNNNNNNNNNNNNNNCAATATGTTAATTCACCACAGAGCTTGGCAAAAAGAGGAATCAAACCTCTGTCCTTAGATTTACAGTCTAATGCTTCACTCAGCCATTTTACCCATGTTCATTAACCGCTGATTATTTTCAACTAACCATAAAGATATCGGCACCNNNNNNNNNNNNNNNNNNNNNNNNNNNNNNNNNNNNNNNNNNNNNNNNNNNNNNNNNNNNNNNNNNNNNNNNNNNNNNNNNNNNNNNNNNNNNNNNNNNNNNNNNNNNNNNNNNNNNNNNNNNNNNNNNNNNNNNNNNNNNNNNNNNNNNNNNNNNNNNNNNNNNNNNNNNNNNNNNNNNNNNNNNNNNNNNNNNNNNNNNNNNNNNNNNNNNNNNNNNNNNNNNNNNNNNNNNNNNNNNNNNNNNNNNNNNNNNNNNNNNNNNNNNNNNNNNNNNNNNNNNNNNNNNNNNNNNNNNNNNNNNNNNNNNNNNNNNNNNNNNNNNNNNNNNNNNNNNNNNNNNNNNNNNNNNNNNNNNNNNNNNNNNNNNNNNNNNNNNNNNNNNNNNNNNNNNNNNNNNNNNNNNNNNNNNNNNNNNNNNNNNNNNNNNNNNNNNNNNNNNNNNNNNNNNNNNNTTAACATAAAACCCCCCGCAATAACACAATATCAAACACCCTTATTCGTATGATCCGTATTAATTACNNNNNNNNNNNNNNN-NNNNNNNNNNNNNNNNNNNNNNNNNNNNNNNNNNNNNNNNNNNNNNNNNNNNNNNNNNNNNNNNNNNNNNNNNNNNNNNNNNNNNNNNNNNNNNNNNNNNNNNNNNNNNNNNNNNNNNNNNNNNNNNNNNNNNNNNNNNNNNNNNNNNNNNNNNNNNNNNNNNNNNNNNNNNNNNNNNNNNNNNNNNNNNNNNNNNNNNNNNNNNNNNNNNNNNNNNNNNNNNNNNNNNNNNNNNNNNNNNNNNNNNNNNNNNNNNNNNNNNNNNNNNNNNNNNNNNNNNNNNNNNNNNNNNNNNNNNNNNNNNNNNNNNNNNNNNNNNNNNNNNNNNNNNNNNNNNNNNNNNNNNNNNNNNNNNNNNNNNNNNNNNNNNNNNNNNNNNNNNNNNNNNNNNNNNNNNNNNNNNNNNNNNNNNNNNNNNNCCGCTATAATATGAGCCCTAGGCTTCATTTTCCTCTTCACAGTTGGAGGCCTGACCGGAATTGTCCTNNNNNNNNNNNNNNNNNNNNNNNNNNNNNNNNNNNNNNNNNNNNNNNNNNNNNNNNNNNNNNNNNNNNNNNNNNNNNNNNNNNNNNNNNNNNNNNNNNNNNNNNNNNNNNNNNNNNNNNNNNNNNNNNNNNNNNNNNNNNNNNNNNNNNNNNNNNNNNNNNTCCACTTCGCAATTATATTTGTGGGCGTGAACATAACTTTCTTCCCACAACATTTTTTAGGCTTATCTGGCATGCCACGACGATACTCTGANNNNNNNNNNNNNNNNNNNNNNNNNNNNNNNNNNNNNNNNNNNNNNNNNNNNNNNNNNNNNNNNNNNNNNNNNNNNNNNNNNNNNNNNNNNNNNNNNNNN-NNNNNNNNNNNNNNNNNNNNNNNNNNNNNNNNNNNNNNNNNNNNNNNNNNNNNNNNNNNNNNNNNNNNNNNNNNNNNNNNNNNNNNNNNNNNNNNNNNNNNNNNNNNNNNNNNNNNNNNNNNNNNNNNNNNNNNNNNNNNCCTACAATTGGTTTCAAGCCAACACNNNNNNNNNNNNNNNNNNNNNNNNNNNNNNNNTGTTAGTAAAACATTACATAATCTTGTCAAGATTAAATTACAGGTGAAAATCCCGTACATCTCATATGGCATATCCCATACAACTAGGATTTCAAGNNNNNNNNNNNNNNNNNNNNNNNNNNNNNNNNNNNNNNNNNNNNNNNNNNNNNNNNNNNNNNNNNNNNNNNNNNNNNNNNNNNNNNNNNNNNNNNNNNNNNNNNNNNNNNNNNNNNNNNNNNNNNNNNNNNNNNNNNNNNNNNNNNNNNNNNNNNNNNNNNNNNNNNNNNNNNNNNNNNNNNNNNNNNNNNNNNNNNNNNNNNNNNNNNNNNNNNNNNNNNNNNNNNNNNNNNNNNNNNNNNNNNNNNNNNNNNNNNNNNNNNNNNNNNNNNNNNNNNNNNNNNNNNNNNNNNNNNNNNNNNNNNNNNNNNNNNNNNNNNNNNNNNNNNNNNNNNNNNNNNNN-----NNNNNNNNNNNNNNNNNNNNNNNNNNNNNNNNNNNNNNNNNNNNNNNNNNNNNNNNNNNNNNNNNNNNNNNNNNNNNNNNNNNNNNNNNNNNNNNNNNNNNNNNNNNNNNNNNNNNNNNNNNNNNNTCTAGGACTGAAAACGGACGCAATTCCAGGCCGTCTAAACCAAACAACCCTTATATCANNNNNNNNNNNNNNNNNNNNNNNNNNNNNNNNNNNNNNNNNNNNNNNNNNNNNNNNNNNNNNNNNNNNNNNNNNNNNNNNNNNNNNNNNNNNNNNNNNNNNNNNNNNNNNNNNNNNNNNNNNNNNNNNNNNNNNNNNNNNNNNNNNNNNNNNNNNNNNNNNNNNNNNNNNNNNNNNN--TANTNAACTCTCCTTGATGACATGCCACAACTAGATACATCAACATGNNNNNNNNNNNNNNNNNNNNNNNNNNNNNNNNNNNNNNNNNNNNNNNNN-NNNNNNNNNNNNNNNNNNNNNNNNNNNNNNNNNNNNNNNNNNNNNNNNNNNNNNNNNNNNNNNNNNNNNNNNNNNNNNNNNNNNNNNNNNNNNNNNNNNNNNNNNNNNNTTTCATTACCCCTATAATTCTAGGCCTCCCNNNNNNNNNNNNNNNNNNNNNNNNNNNNNNNNNNNNNNNNNNNNNNNNNNNNNNNNNNNNNNNNNNNNNNNNNNNNNNNNNNNNNNNNNNNNNNNNNNNNNNNNNNNNNNNNNNNNNNNNNNNNNNNNNNNNNNNNNNNNNNNNNNNNNNNNNNNNNNNNNNNNNNNNNNNNNNNNNNNNNNNNNNNNNNNNNNNNNNNNNNNNNNNNNNNNNNNNNNNNNNNNNNNNNNNNNNNNNNNNNNNNNNNNNNNNNNNNNNNNNNNNNNNNNNNNNNNNNNNNNNNNNNNNNNNNNNNNNNNNNNNNNMMACTAAAGCATCACTTGCCCATTTCTTACCACAAGGAACACCAANNNNNNNNNNNNNNNNNNNNNNNNNNNNNNNNNNNNNNNNNNNNNNNNNNNNNNNNNNNNNNNNNNNNNNNNNNNNNNNNNNNNNNNNNNNNNNNNNNNNNNNNNNNNNNNNNNNNNNNNNNNNNNNNNNNNNNNNNNNNNNNNNNNNNNNNNNNNNNNNNNNNNNNNNNNNNNNNNNNNNNNNNNNNNNNNNNNNNNNNNNNNNNNNNNNNNNNNNNNNNNNNNNNNNNNNNNNNNNNNNNNNNNNNNNNNNNNNNNNNNNNNNNNNNNNNNNNNNNNNNNNNNNN-NNNNNNNNNNNNNNNNNNNNNNNNNNNNNNNNNNNNNNNNNNNNNNNNNNNNNNNNNNNNNNNNNNNNNNNNNNNNNNNNNNNNNNNNNNNNNNNNNNNNNNNNNNNNNNNNNNNNNNNNNNNNNNNNNNNNNNNNNNNNNNNNNNNNNNNNNNNNNNNNNNNNNNNNNNNNNNNNNNNNNNNNNNNNNNNNNNNNNNNNNNNNNNNNNNNNNNNNNNNNNNNNNNNNGCTACGGAATAATCTTATTTATTATCTCAGAAGTTTTATNNNNNNNN---NNNNNNNNNNNNNNNNNNNNNNNNNNNNNNNNNNNNNNNNNNNNNNNNNNNNNNNNNNNNNNNNNNNNNNNNNNNNNNNNNNNNNNNNNNNNNNNNNNNNNNNNNNNNNNNNNNNNNNNNNNNNNNNNNNNNNNNNNNNNNNNNNNNNNNNNNNNNNNNNNNNNNNNNNNNNNNNNNNNNNNNNNNNNNNNNNNNNNNNNNNNNNNNNNNNNNNNNNNNNNNNNNNNNNNNNNNNNNNNNNNNNNNNNNNNNNNNNNNNNNNNNNNNNNNNNNNNNNNNNNNNNNNNNNNNNNNNNNNNNNNNNNNNNNNNNNNNNNNNNNNNNNNNNNNNNNNNNNNNNNNNNNNNNNNNNNNNNNNNNNNNNNNNNNNNNNNNNNNNNNNNNNNNNNNNNNNNNNNNNNNACCCACCACTTTGGCTTTGAAGCCGCTGCCTGATATTGACATTTCGTAGACGTAGTATGACTTTTCCTCTATGTCTCTATCTATTGWTGAGGATCATGTTCTNNNNNNNNNNNNNNNNNNNNNNNNNNNNNNNNNNNNNNNNNNNNNNNNNNNNNNNNNNNNNNNNNNNNNNNNNNNNNNNNNNNNNNNNNNNNNNNNNNNNNNNNNNNNNNNNNNNNNNNNNNNNNNNNNNNNNNNNNNNNNNNNNNNNNNNNNNNNNNNNNNNNNNNNNNNNNNNNNNNNNNNNNNNNNNNNNNNNNNNNNNNNNNNNNNNNNNNNNNNNNNNNNNNNNNNNNNNNNNNNNNNNNNNNNNNNNNNNNNNNNNNNNNNNNNNNNNNNNNNNNTACCCCTACCATGAGCCTCACAAACAACTAACCTAAACACAATACTCACCATAGCCCTCCTCNNNNNNNNNNNNNNNNNNNNNNNNNNNNNNNNNNNNNNNNNNNNNNNNNNNNNNNNNNNNACTGAATATGGTATTTAGTTTAAAAC---AAAATAAATGATTTCGACTCATTAGATTATGATTAAACTCATAACTACCAAATGTCCCTCGTANNNNNNNNNNNNNNNNNNNNNNNNNNNNNNNNNNNNNNNNNNNNNNNNNNNNNNNNNNNNNNNNNNNNNNNNNNNNNNNNNNNNNNNNNNNNNNNNNNNNNNNNNNNNNNNNNNNNNNNNNNNNNNNNNNNNNNNNNNNNNNNNNNNNNNNNNNNNNNNNNNNNNNNNNNNNNNNNNNNNNNNNNNNNNNNNNNNNNNNNNNNNNNNNNNNNNNNNNNNNNNNNNNNNNNNNNNNNNNNNNNNNNNNNNNNNNNNNNNNNNNNNNNNNNNNNNNNNNNNNNNNNNNNNNNNNNNNNNNNNNNNNNNNNNNNNNNNNNNNNNNNNNNNNNNNNNNNNNNNNNNNNNNNNNNNNNNNNNNNNNNNNNNNNNNNNNNNNNNNNNNNNNNNNNNNNNNNNNNNNNNNNNNNNNNNNNNNNNNNNNNNNNNNNNNNNNNNNNNNNNNNNNNNNNNNNNNNNNNNNNNNNNNNNNNNNNNNNNNNNNNNNNNNNNNNNNNNNNNNNNNNNNNNNNNNNNNNNNNNNNNNNNNNNNNNNNNNNNNNNNNNNNNNNNNNNNNN-NNNNNNNNNNNNNNNNNNNNNNNNNNNNNNNNNNNNNNNNNNNNNNNNNNNNNNNNNNNNNNNNNNNNNNNNNNNNNNNNNNNNNNNNNNNNNNNNNNNNNNNNNNNNNNNNNNNNNNNNNNNNNNNNNNNNNNNNNNNNNNNNNNNNNNNNNNNNNNNNNNNNNNNNNNNNNNNNNNNNNNNNNNNNNNNNNNNNNNNNNNNNNNNNNNNNNNNNNNNNNNNNNNNNNNNNNNNNNNNNNNNNNNNNNNNNNNNNNNNNNNNNNNNNNNNNNNNNNNNNNNNNNNNNNNNNNNNNNNNNNNNNNNNNNNNNNNNNNNNNNNNNNNNNNNNNNNNNN-NNNNNNNNNNNNNNNNNNNNNNNNNNNNNNNNNNNNNNNNNNNNNNNNNNNNNNNNNNNNNNNNNNNNNNNNNNNNNNNNNNNNNNNNNNNNNNNNNNNNNNNNNNNNNNNNNNNNNNNNNNNNNNNNNNNNNNNNNNNNNNNNNNNNNNNNNNNNNNNNNNNNNNNNNNNNNNNNNNNNNNNNNNNNNNNNNNNNNNNNNNNNNNNNNNNNNNNNNNNNNNNNNNNNNNNNNNNNNNNNNNNNNNNNNNNNNNNNNNNNNNNNNNNNNNNNNNNNNNNNNNNNNNNNNNNNNNNNNNNNNNNNNNNNNNNNNNNNNNNNNNNNNNNNNNNNNNNNNNNNNNNNNNNNNNNNNNNNNNNNNNNNNNNNNNNNNNNNNNNNNNNNNNNNNNNNNNNNNNNNNNNNNNNNNNNNNNNNNNNNNNNNNNNNNNNNNNNNNNNNNNNNNNNNNNNNNNNNNNNNNNNNNNNNNNNNNNNNNNNNNNNNNNNNNNNNNN-NNNNNNNNNNNNNNNNNNNNNNNNNNNNNNNNNNNNNNNNNNNNNNNNNNNNNNNNNN-NNNNNNNNNNNNNNNNNNNNNNNNNNNNNNNNNNNNNNNNNNNNNNNNNNNNNNNNNNNNNNNNNNNNNNNNNNNNNNNNNNNNNNNNNNNNNNNNNNNNNNNNNNNNNNNNNNNNNNTCCTTTACACGAGAAAATGCACTCATATCACTACACATACTACCACTACTAC-TNNNNNNNNNNNNNNNNNNNNNNNNNNNNNNNNNNNNNNNNNNNNNNNNNNNNNNNNNNNNN-NNNNNNNNNNNNNNNNNNNNNNNNNNNNNNNNNNNNNNNNNNNNNNNNNNNNNNNNNNNNNNNNNNNNNNNNN-NNNNNNNNNNNNNNNNNNNNNAACATGGCTTTTTCAAACTTTTAAAGGATAGTAGTTATCCGTTGGTCTTAGGAACCAAAAAATTGGTGCAACTCCAAATAAAAGTAATAAATATATNNNNNNNNNNNNNNNNNNNNNNNNNNNNNNNNNNNNNNNNNNNNNNNNNNNNNNNNNNNNNNNNNNNNNNNNNNNNNNNNNNNNNNNNNNNNNNNNNNNNNNNNNNNNNNNNNNNNNNNNNNNNNNNNNNNNNAATTCCCACAATAATATTTATCCACACAGGACAAGAAATAATTATCTCAAACTGANNNNNNNNNNNNNNNNNNNNNNNNNNNNNNNNNNNNNNNNNNNNNNNNNNNNNNNNNNNNNTAATATTTGTCCCAGTGGCATTATTCGTCACATGATCCATCATAGAATTCTCAATATGATATATACACTCAGACCCNNNNNNNNNNNNNNNNNNNNNNNNNNNNNNNNNNNNNNNNNNNNNNNNNNNNNNNNNNNNNNNNNNNNNNNNNNNNNNNNNNNNN-NNNNNNNNNNNNNNNNNNNNNNNNNNNNNNNNNNNNNNNNNNNNNNNNNNNNNNNNNNNNNNNNNNNNNNNNNNNNNNNNNNNNNNNNNNNNNNNNNNNNNNNNNNNNNNNNNNNNNNNNNNNNNNNNNNNNNNNNNNNNNNNNNNNNNNNNNNNNNNNNNNNNNNNNNNNNNNNNNNNNNNNNNNNNNNNNNNNNNNNNNNNNNNNNNNNNNNNNNNNNNNNNNNNNNNNNNNNNNNNNNNNNNNNNNNNNNNNNNNNNNNNNNNNNNNNNNNNNNNNNNNNNNNNNNNNNNNNNNNNNNNNNNNNNNNNNNNNNNNNNNNNNNNNNNNNNNNNNNNNNNNNNNNNNNNNNNNNNNNNNNNNNNNNNNNNNNNNNNNNNNNNNNNNNNNNNNNNNNNNNNNNNNNNNNNNNNNNNNNNNNNNNNNNNNNNNNNNNNNNNNNNNNNNNNNNNNNNNNNNNNNNAAAATGATATC-AAGAAAATTATTGCCTTTTCCACATCCAGCCAACTAGGTCTTATAATAGTAACAATCGGCATNNNNNNNNNNNNNNNNNNNNNNNNNNNNNNNNNNNNNNNNNNNNNNNNNNNNNNNNNNNNNNNNNNNNNNNNNNNNNNNNNNNNNNNNNNNNNNNNNNNNNNNNNNNNNNNNNNNNNNNNNNNNNNNNNNNNNNNNNNNNNNNNNNNNNNNNNNNNNNNNNNNNNNNNNNNNNNNNNNNNNNNNNNNNNNNNNNNNNNNNNNNNNNNNNNNNNNNNNNNNNNNNNNNNNNNNNNNNNNNNN-NNNNNNNNNNNNNNNNNNNNNNNNNNNNNNNNNNNNNNNNNNNNNNNNNNNNNNNNNNNNNNNNNNNNNNNNNNNNNNNNNNNNNNNNNNNNNNNNNNNNNNNNNNNNNNNNNNNNNNNNNNNNNNNNNNNNNNNNNNNNNNNNNNNNNNNNNNNNNNNNNNNNNNNNNNNNNNNNNNNNNNNNNNNNNNNNNNNNNNNNNNNNNNNNNNNNNNNNNNN-NNNNNNNNNNNNNNNNNNNNNNNNNNNNNNNNNNNNNNNNNNNNNNNNNNNNNNNNNNNNNNNNNNNNNNNNNNNNNNNNNNNNNNNNNNNNNNNNNNNNNNNNNNNNNNNNNNNNNNNNNNNNNNNNNNNNNNNNNNNNNNNNNNNNNNNNNNN-NNNNNNNNNNNNNNNNNNNNNNNNNNNNNNNNNNNNNNNNNNNNNNNNNNNNNNNNNNNNNNNNNNNNNNNNNNNNNNNNNNNNNNNNNNNNNNNNNNNNNNNNNNNNNNNNNNNNNNNNNNNNNNNNNNNNNNNNNNNNNNNNNNNNNNNNNNNNNNNNNNNNNNNNNNNNNNNNNNNNNNNNNNNNNNNNNNNNNNNNNNNNNNNNNNNNNNNNNNNNNNNNNNNNNNNNNNNNNNNNNNNNNNNNNNNNNNNNNNNNNNNNNNNNNNNNNNNNNNNNNNNNNNNNNNNNNNNNNNNNNNNNNNNNNNNNNNNNNNNNNNNNNNNNNNNNNNNNNNNNNNNNNNNNNNNNNNNNNNNNNNNNNNNNNNNNNNNNNNNNNNNNNNNNNNNNNNNNNNNNNNNNNNNNNNNNNNNNNNNNNNNNNNNNNNNNNNNNNNNNNNNNNNNNNNNNNNNNNNNNNNNNNNNNNNNNNNNNNNNNNNNNNNNNNNNNNNNNNNNNNNNNNNNNNNNNNNNNNNNNNNNNNNNNNNNNNNNNNNNNNNNNNNNNNNNNNNNNNNNNNNNNNNNNNNNNNNNNNNNNNNNNNNNNNNNNNNNNNNNNNNNNNNNNNNNNNNNNNACCAAAATTCAACACAATACCACACCCAACCCCACCACTCACAATCAACCCTAACCCCCCATA---AATAGNNNNNNNNNNNNNNNNNNNNNNNNNNNNNNNNNNNNNNNNNNNNNNNNNNNNNNNNNNNNNNNNNNNNNNNNNNNNNNNNNTCGCATGGAATCTAACCACGACCAATGATATGAAAAACCATCGTTGTCATTCAACTACAAGAACATCAATGACCAACATCCGAAAAACTCACCCACTGAT-AAAAATTGTAAACAACGCANNNNNNNNNNNNNNNNNNNNN-NNNNNNNNNNNNNNNNNNNNNNNNNNNNNNNNNNNNNNNNNNNNNNNNNNNNNNNNNNNNNNNNNNNNNNNNNNNNNNNNNNNNNNNNNNNNNNNNNNNNNNNNNNNNNNNNNNNNNNNNNNNNNNNNNNNNNNNNNNNNNNNNNNNNNNNNNNNNNNNNNNNNNNNN--NNNNNNNNNNNNNNNNNNNNNNNNNNNNNNNNNNNNNNNNNNNNNNNNNNNNNNNNNNNNNNNNNNNNNNNNNNNNNNNNNNNNNNNNNNNNNNNNNNNNNNNNNNNNNNNNNNNNNNNNNNNNNNNNNNNNNNNNNNNNNNNNNNNNNNNNNNNNNNNNNNNNNNNNNNNNNNNNNNNNNNNNNNNNNNNNNNNNNNNNNNNNNNNNNNNNNNNNATCCCATATATTGGCACAAACCTAGTCGAATGAATCTGAGGAGGATTCTCCGTAGACAAAGCAACNNNNNNNNNNNNNNNNNNNNNNNNNNNNNNNNNNNNNNNNNNNNNNNNNNNNNNNNNNNNNNNNNNNNNNNNNNNNNNNNNNGAAACAGGCTCCAACAACCCCACAGGAATTTCATCAGACGCAGACAAGATCCCWNNNNNNNNNNNNNNNNNNNNNNNNNNNNNNNNNNNNNNNNNNNNNNNNNNNNNNNNNNNNNNNNNNNNNNNNNNNNNNNNNNNNNNNNNNNNNNNNNNNNNNNNNNNNNNNNNNNNNNNNNNNNNNNNN-NNNNNNNNNNNNNNNNNNNNNNNNNNNNNNNNNNNNNNNNNNNNNNNNNNNNNNNNNNNNNNNNNNNNNNNNNNNNNNNNNNNNNNNNNNNNNNNNNNNNNNNNNNNNNNNNNNNNNNNNNNNNNNNNNNNNNNNNNNNNNNNNNNNNNNNNNNNNNNNNNNNNNNNNNNNNNNNNNNNNNNNNNNN-NNNNNNNNNNNNNNNNNNNNNNNNNNNNNNNNNNNNNNNNNNNNNNNNNNNNNNNNNNNNNNNNNNNNNNNNNNNNNNNNNNNNNNNNNNNNNNN--NNNNNNNNNNNNNNNNNNNNNNNNNNNNNNNNNNNNNNNNNNNNNNNNNNNNNNNNNNNNNNNNNNNNNNNNNNNNNNNNNNNNNNNNNNNNNNNNNNNNNNNNNNNNNNNNNNNNNNNNNNNNNNNNNNNNNNNNNNNNNNNNNNNNNNNNNNNNNNNNNNNNNNNNNNNNNNNNNNNNNNNNNNNNNNNNNNNNNNNNNNNNNNNNN
JN632648  GTTAATGTAGCTTAAA---TAAAGCAAGGCACTGAAAATGCCTAGATGAGTACATCATACTCCATAAACATATAGGTTTGGTCCCAGCCTTCCTGTTAGCTCTC-AATAGACCTACACATGCAAGCATCCACGCCCCGGTGAG--AATGCCCTCTAAGTCAACCAGACTATGAGGAGCGGGTATCAAGCACAC-TACTAGTAGCTCATGACACCTTGCTTAGCCACACCCCCACGGGAAACAGCAGTGATAAAAATTAAGCCATGAACGAAAGTTTGACTAAGCCATATTGACTAGGGTTGGTAAATCTCGTGCCAGCCACCGCGGTCATACGATTAACCCAAGTTAACAGGAATACGGCGTAAAACGTGTTAAAGCGCCACATCAAATAGAGTTGAGTTTTAATTAAACTGTAAAAAGCCATAATTATAATAAAAATAAACGACGAAAGTAACTCTACAACAGCTGACACACTATAGCTAAGACCCAAACTGGGATTAGATACCCCACTATGCTTAGCCCTAAACATAAATAATTATAAAAACAAAATTATTCGCCAGAGTACTACCGGCAACGGCCCAAAACTCAAAGGACTTGGCGGTGCTTTATACCCTTCTAGAGGAGCCTGTTCTGTAATCGATAAACCCCGATAAACCTCACCAATCCTTGCTAATACAGTCTATATACCGCCATCTTCAGCAAACCCTAAAAAAGGAATAAAAGTAAGCATAATCATTACACATAAAAACGTTAGGTCAAGGTGTAACCTATGGAATGGGAAGAAATGGGCTACATTTTCTAATTCAAGAAAACCCACACGAAAGTTATTATGAAACTAATAACCAAAGGAGGATTTAGCAGTAAGCTAAGAATAGAGTGCTTAGCTGAACCAGGCCATGAAGCACGCACACACCGCCCGTCACCCTCCTCAAGTAATTAC-ATGCACCTAAACTTA-TTACACGCATCAACAATATGAGAGGAGACAAGTCGTAACAAGGTAAGCATACTGGAAAGTGTGCTTGGACAAACCAAAACATAGCTTAAATAAAGCATCTAGTTTACACCTAGAAGATTTCATACCATATGAATGTTTTGAACCACACCTAGCCCAAA--CTTCCACTTTCTAGTATAACAACCAGAACAAAATAAAATAAAACATTTATTTCAATTTAAAGTATAGGAGATAGAAATTCTAAATATGGCGCTATAGAAAAAGTACCGTAAGGGAACGATGAAAG-AGAAAGTCAAAGTACAAAAAAGCAAAGATTAACCCTTGTACCTTTTGCATAATGAGTTAACGAGC-AAAAAACTTAACAAAGCGAACTTTAGCTAAGTAACCCGAAACCAGACGAGCTACTTACGGACAGTTTACCAGAACCAACTCATCTATGTGGCAAAATAGTGAGAAGATCCATAAGTAGAGGTGACACGCCTAACGAGCCTGGTGATAGCTGGTTGTCCAGGAAATGAATCTTAGTTCAGCTTTAAAGATACC-AAAAATACAAACAGATCCCACT-GTATCTTTAAAAGCTAGTCTAAAAGGGTACAGCCTTTTAGAAACGGGTACAACCTTCACTAGAGAGTAAAATTTAACAACACCATAGTAGGCCTAAAAGCAGCCATCAATTAAGAAAGCGTTAAAGCTCAACAATAACAACGATATTGATCCCAGCAGTA--AACAATCAACTCCTAGCCATAATACTGGACTATTCTATAACAAAATAGAAGCAATAATGTTAATATGAGTAACAAGAAATATTTTCTCCCCGCACAAGTTTAAATCAGTACCTGATAGTATACTGATTATTAACAGTAGATCAATATAACCCAACAATTAATAGCTTATCAATCTTACTGTTAATCCGACACAGGAGTGCACTCAGGAAAGATTCAAAGAAGTAAAAGGAACTCGGCAAACA-CAAACCCCGCCTGTTTACCAAAAACATCACCTCCAGCATTCCCAGTATTGGAGGCACTGCCTGCCCAGTGACA-AACGTTAAACGGCCGCGGTATTCTGACCGTGCAAAGGTAGCATAATCATTTGTTCTCTAAATAAGGACTTGTATGAATGGCCACACGAGGGTTTTACTGTCTCTTACTTCCGATCAGTGAAATTGACCTCCCCGTGAAGAGGCGGGGATGAACTAACAAGACGAGAAGACCCTATGGAGCTTCAACTAACTAATCCAAAG-AAAACAAACTCAATCACCAAGAGATAAAAACACTCTTTATGGGTTAGCAGTTTCGGTTGGGGTGACCTCGGAGAATAAAAAATCCTCCGAGCGATTTTAAAGACTAGACCTACAAGTCAAACCAAATTATCGCTTATTGATCCAAATATTTGATCAACGGA-ACAAGTTACCCTAGGGATAACAGCGCAATCCTATTCAAGAGTCCATATCGACAATAGGGTTTACGACCTCGATGTTGGATCAGGACATCCCGATGGTGCAGCCGCTATCAAAGGTTCGTTTGTTCAACGATTAAAGTCCTACGTGATCTGAGTTCAGACCGGAGCAATCCAGGTCGGTTTCTATCTGTTATGTATTTCTCCCAGTA-CGAAAGGACAAGAGAAATGGGGCCAACTTCAATAAAGCGCCCCAGACCAATTAATGACCTTATCTCAATTAACCTCACAGACAACTCCC-GCCCTAGAAAAGGGCCCAGTTAAGGTGGCAGAGCCCGGTAATTGCGTAAAACTTAAACCTTTATACTCAGAGATTCAAATTCTCTCCTTAAC-AAATGTTCATAATTAATACCCTTATACTAATCATCCCCATCCTCCTAGCCGTAGCCTTCCTTACACTAGTCGAACGAAAAATCCTAGGCTACATACAATTTCGAAAAGGCCCAAATGTCGTAGGCCCGTACGGCCTACTTCAACCCATCGCCGATGCAATTAAACTTTTCACTAAAGAACCCTTACGACCCGCCACATCCTCTATTTCAATATTCATTCTAGCACCCATTCTAGCCCTAAGCCTAGCCCTAACCATATGAATTCCCCTGCCCATGCCCTACCCACTCATTAACATAAACTTAGGAGTCCTTTTTATATTAGCCATGTCAAGCCTAGCCGTATACTCAATCCTCTGATCAGGCTGAGCTTCCAACTCAAAATACGCCCTCATCGGAGCCCTACGAGCAGTAGCACAAACAATCTCATATGAAGTAACACTAGCAATTATCCTATTATCAGTATTACTAATAAACGGATCCTTCACTCTTTCCACATTAATTATCACACAAGAACAAATATGACTAATCTTCCCAGCATGACCCCTAGCAATAATATGATTTATCTCAACACTAGCAGAAACAAACCGAGCACCATTTGACCTCACCGAAGGAGAATCAGAACTGGTCTCAGGCTTTAACGTGGAATACGCAGCAGGGCCCTTCGCCCTATTTTTTATAGCAGAATATGCTAACAT-CATCATAATAAATGTCTTCACAACAACCCTATTCCTGGGAGCATTTCACAGCCCGTACATACCAGAACTTTACACTATCAACTTTACCATTAAATCTTTACTACTCACAATTACCTTCTTATGAATTCGAGCATCCTACCCGCGATTCCGCTATGACCAATTAATACACTTATTATGAAAAAACTTTCTGCCCCTAACACTAGCCCTATGCATATGGCACGTCTCCATGCCCATTCTCCTATCAGGCATCCCCCCGCAAACATAAGAAATATGTCTGACAAAAGAGTTACTTTGATAGAGTAAATAATAGAGGTCTAAACCCTCTTATTTCTAGAACTATAGGAATTGAACCTAATCCTAAGAACCCAAAACTCTTCGTGCTCCCAATTACACCAAATTCTAACAGTAAGGTCAGCTAATTAAGCTATCGGGCCCATA-CCCCGAAAATGTTGGTTCATATCCTTCCCATACTAATAAACCCAATTATCTCTATTATCATCCTAACAACCATCATATTCGGAACCATTATCGTTATAATTAGCTCACACTGATTACTCATCTGAATTGGATTCGAGATAAATACACTTGCTATTATCCCCATTATAATAAAAAAATATAACCCACGAGCCACAGAAGCATCAACCAAATATTTCCTAACTCAATCAACAGCTTCCATACTACTAATAATAGCTGTTATCATCAACTTAATATCCTCCGGCCAATGAACTGTAATAAAACTGTTTAACCCAACAGCCTCCATACTCATAACAATAG-CCCTCACTATAAAATTAGGAATAGCTCCTTTCCACTTCTGAGTCCCAGAAGTAACACAAGGCATCTCCCTGCACTCAGGCCTAATTCTACTTACATGACAAAAACTAGCACCCATATCAGTACTCTACCAAATCTCCCCATCCATTAACCTAAACCTAATCATAACCCTATCAATCCTATCAATCATGGTAGGAGGCTGGGGAGGACTAAATCAAACCCAACTACGAAAAATTATAGCCTACTCATCAATCGCCCACATGGGCTGAATAACAGCAGTACTACCATACAACCCCACTATAACATTACTAAACTTAATCATCTACATCATCATAACCACCGCCATATTTACACTATTTATAGCCAACTCAACCACAACTACCTTATCACTATCCCATACATGAAATAAAGCACCTATCATAACTGCCTTAGCCCTCATTACCCTTCTATCAATAGGAGGACTCCCCCCACTTTCAGGGTTTATACCAAAATGAATGATCATCCAAGAGATAACAAAAAACGATAATATTATCCTACCCACCCTCATGGCAATCACAGCACTATTAAACCTATATTTCTACATACGACTTACCTACTCTACCGCACTTACAATATTTCCCTCCACAAATAACATAAAAATAAAATGACAGTTTTCTATCACAAAACAAATAACCCTCCTACCAACAATAGTAGTATTATCCACTATACTTCTACCACTCACACCAATCCTATCAGTCCTAGAATAGGAGTTTAGGTTAAACAGACCAAGAGCCTTCAAAGCCCTAAGCAAGTATAATTTACTTAATTCCTGACAAGGACTGCAAGACTATATCTTACATCAGCTGAATGCAAACCAACCACTTTAATTAAGCTAAGTCCTCACTAGATTGGTGGGC-TCCACCCCCACGAAACTTTAGTTAACAGCTAAACACCCTAAACAAC-TGGCTTCAATCTACTTCTCCCGCCGCGAGAAAAAAAAGGCGGGAGAAGCCCCGGCAGAA-TTGAAGCTGCTTCTTCGAATTTGCAATTCAATATGTTAATTCACTACAGAGCTTGGTAAAAAGAGGAATTAAACCTCTGTCCTTAGATTTACAGTCTAATGCTTCACTCAGCCATCTTACCCATGTTCATCAACCGCTGACTATTTTCAACTAACCATAAAGATATCGGCACCCTATACCTCCTATTCGGTGCTTGAGCTGGCATGGTAGGGACCGCCCTAAGCCTACTAATTCGCGCTGAGTTAGGCCAACCTGGAACCTTACTTGGGGATGACCAGATCTACAACGTAGTCGTAACCGCACATGCATTCGTAATAATTTTCTTTATAGTAATACCCATTATAATTGGAGGGTTTGGCAACTGATTAGTTCCTTTAATAATTGGAGCCCCCGACATGGCATTCCCTCGAATAAACAATATAAGCTTTTGACTGCTTCCCCCTTCCTTTCTGTTACTCCTAGCATCCTCTATGGTTGAAGCAGGAGCAGGAACAGGCTGAACCGTATACCCCCCTCTAGCAGGCAACCTAGCCCATGCAGGAGCCTCAGTGGATCTCACCATTTTCTCTCTACACCTAGCAGGTGTTTCCTCAATTCTAGGGGCCATCAACTTTATTACAACAATTATTAACATAAAACCCCCTGCAATAACACAATATCAAACACCCTTATTCGTGTGATCCGTATTAATTACTGCCGTATTACTACT-CCTATCACTCCCTGTACTAGCAGCCGGCATTACAATACTACTAACGGACCGAAATCTAAATACTACCTTCTTTGATCCAGCAGGAGGAGGAGATCCTATCCTATATCAGCACCTATTCTGATTTTTTGGCCACCCTGAAGTATATATTCTTATTCTACCCGGATTCGGAATAATTTCTCACATCGTGACCTATTATTCAGGGAAAAAAGAACCATTCGGGTACATGGGAATAGTATGAGCTATAATATCAATCGGGTTCCTAGGGTTTATCGTATGGGCTCATCACATATTTACAGTCGGCATAGACGTCGATACACGAGCCTACTTCACATCAGCCACCATAATTATTGCTATCCCAACCGGAGTAAAAGTCTTCAGCTGATTAGCAACACTTCATGGGGGTAACATTAAATGATCTCCCGCTATAATATGAGCCCTAGGCTTCATTTTCCTCTTCACAGTTGGGGGCCTAACCGGAATTGTCCTAGCCAATTCTTCCCTCGACATTGTTCTTCACGATACATATTATGTAGTCGCACATTTCCACTACGTATTATCAATAGGAGCCGTATTCGCTATCATAGGAGGGTTCGTACATTGATTTCCCTTATTCTCAGGTTATACTCTAAACATAACATGAGCCAAAATCCACTTCGCAATTATATTTGTAGGCGTAAACATAACTTTCTTCCCACAACATTTCTTAGGCTTATCTGGCATGCCACGACGATACTCTGATTACCCAGACGCATACACAATATGAAACACTATCTCATCTATGGGTTCATTTATTTCACTAACAGCGGTAATACTAATAGTTTTCATCATCTGAGAGGCA-TTCGCATCCAAACGGGAAGTCCTAACTGTGGACCTAACTACAACAAATCTAGAGTGACTAAACGGATGTCCCCCACCATATCACACATTTGAAGAACCCACATATGTCAACCTAAAATAAGAAAGGAAGGAGTCGAACCCCCTACAATTGGTTTCAAGCCAACACCATAACCACTATGTCTTTCTCAATTA-CGAGAGGTTAGTAAAACATTACATAATCTTGTCAAGATTAAATTACAGGTGAAAGTCCCGTACATCTCATATGGCATACCCCATACAACTAGGATTTCAAGATGCAACATCACCTATCATAGAAGAACTGTTACATTTCCACGACCATACACTAATGATCGTCTTTCTGATTAGCTCATTGGTACTTTATATTATCTCGCTAATATTAACAACAAAATTAACTCATACTAGTACTATAGATGCACAAGAAGTAGAGACAATCTGAACCATCCTACCAGCTATTATCTTGATTATAATCGCCCTCCCGTCTTTACGAATTCTATACATAATGGACGAAATCAACAACCCATCTCTTACAGTAAAAACTATAGGACATCAGTGATACTGAAGCTACGAATACACGGATTATGAAGACCTAAGCTTCGACTCCTATATAATTCCAAC-----ATCAGAATTAAAACCAGGGGAACTGCGACTACTAGAAGTAGACAATCGAGTCGTGTTACCCATAGAAATAACAATTCGAATACTAATCTCTTCCGAAGACGTATTGCACTCATGAGCAGTGCCCTCTTTAGGACTGAAAACGGACGCAATTCCAGGCCGCCTAAACCAAACAACCCTTATATCAACCCGACCAGGACTATACTACGGTCAATGCTCAGAAATCTGTGGGTCAAATCACAGCTTTATGCCAATTGTCCTCGAACTAGTCCCACTAGAATATTTTGAAAAATGATCTGCATCAATACTATAAAATCATCAAGAAGCTATGTCAGCGTTAACCTTTTAAGTTAAAGATCGGGGG--TA-T-AACTCTCCTTGATGACATGCCACAACTAGATACATCAACATGACTTACAATAATCCTGTCTATATTCCTAGTCCTTTTCATCATTTTCCAA-TTAAAAATCTCAAAACATAACTTCTACCACAACCCAGAACCAACATGAATGAAAATACCAAAGCAAGACAACCCCTGAGAAACAAAATGAACGAAAATCTATTTGCCTCTTTCATTACCCCTATAATTCTAGGCCTCCCCCTTGCCACCCTAATTGTCTTATTTCCCAGCTTACTATTCCCTACATCAGATCGCCTAATTAACAATCGCCTCATCTCTCTCCAACAATGAATTCTCCAACTCGTATCAAAGCAAATAATAAACATTCACAATACCAAAGGACAAACATGAACATTAATACTAATATCCCTAATTTTGTTTATTGCATCAACAAATCTACTAGGCCTGTTACCCCACTCATTTACACCAACTACACAACTATCAATAAACTTAGGCATGGCTATTCCCTTATGAGCAGGGGCTGTAATTACAGGTTTTCGCAGTAAAACTAAAGCATCACTTGCCCATTTCTTACCACAAGGAACACCAACCCCACTAATCCCAATACTAGTAATTATTGAGACTATTAGTCTTTTTATCCAACCAATAGCCCTTGCTGTACGACTAACAGCTAACATCACAGCAGGCCACCTACTAATTCACTTAATTGGAGGAGCCACCCTCGCACTAATGAGTATCAACACCGCAACAGCCCTTATTACATTTATTATCCTGATTCTACTAACAGTCCTCGAATTTGCAGTAGCTATCATTCAAGCTTATGTATTTACTCTCTTAGTTAGCCTATACCTGCATGATAACACATAATGACACACC-AAACGCATGCTTACCACATAGTAAACCCAAGCCCCTGACCCCTTACAGGAGCACTATCTGCCCTCCTAATAACATCTGGCTTAATTATATGGTTCCACTTCAATTCAACAACCCTGTTAATGCTCGGCCTAACAACAAACACACTAACAATATATCAATGATGACGAGATATTATCCGAGAGAGTACATTTCAAGGCCACCATACTCCTGCCGTCCAAAAAGGCCTTCGCTACGGAATAATCTTATTTATCATCTCAGAAGTTTTATTCTTTACC---GGATTTTTCTGAGCTTTTTATCACTCAAGTCTTGCTCCCACACCCGAACTAGGCGGCTGTTGACCCCCGACAGGCATTCACCCACTCAATCCCCTAGAAGTCCCACTACTCAACACTTCTGTTCTCTTAGCCTCAGGAGTCTCAATTACCTGAGCCCACCATAGCCTCATAGAAGGAAACCGCAATAACATATTACAAGCCCTATTCATCACTATTGCCCTAGGTGTCTACTTCACACTACTGCAAGCCTCAGAATATTATGAAGCACCTTTTACTATCTCAGATGGAGTCTATGGCTCAACCTTCTTCGTAGCCACGGGATTCCACGGCCTCCATGTAATCATTGGATCCACCTTCTTAATCGTCTGCTTCTTCCGCCAACTAAAATTCCACTTTACCTCTAGCCACCACTTTGGCTTTGAAGCTGCTGCCTGATATTGACATTTCGTAGACGTAGTATGACTTTTCCTCTATGTCTCTATCTATTGATGAGGATCATATTCTTTTAGTATCAACCAGTACAACTGACTTCCAATCAGTTAGTTTCGGTCTAATCCGAAAAAGAATAATAAACCTTGTAGTAGCCCTTCTAACCAACCTCACACTAACTACACTACTCGTCATCATTGCATTCTGACTTCCCCAGTTAAATGTGTACTCAGAAAAAACAAGCCCATACGAGTGCGGATTTGATCCCATGGGATCCGCCCGCCTCCCTTTCTCTATAAAATTTTTCCTAGTAGCCATTACATTCCTCCTTTTCGACTTAGAAATTGCATTACTCCTACCACTACCATGAGCCTCACAAACAACTAACCTAAACACAATACTCACCATAGCCCTCCTCCTAATCTTCCTACTAGCTGCCAGCCTGGCCTATGAATGAACCCAAAAAGGATTAGAGTGAACTGAATATGGTACTTAGTTTAAAAC--AAAAATAAATGATTTCGACTCATTAGATTATGATTAAACTCATAATTACCAAATGTCCCTCGTACATATAAACATCATAATAGCATTTGCAGTATCTCTTACAGGACTACTAATATATCGATCCCACCTAATATCCTCCCTTTTATGCCTAGAAGGAATGATATTATCCCTATTCATTATGGCCACCCTAACAATCCTAAACTCACACTTCACCCTGGCCAGCATGATACCCATCATTCTACTGGTATTCGCAGCTTGTGAAGCAGCACTGGGTCTATCCCTACTAGTAATGGTATCAAACACATATGGTACTGATTACGTACAAAACCTCAACTTATTACAATGCTAAAATACATTATCCCCACAATAATGCTTATACCCCTAACCTGATTATCAAAAAATAACATACTATGAATTAACCCCACACTTCACAGCCTACTAATTAGCCTCACAAGTCTGCTCCTTATAAACCAATTCAACGATAATAGTCTCAATTTTTCACTGATCTTCTTTTCTGATCCTTTATCCATACCACTGCTGATTCTTACTATATGACTCCTCCCTCTAATGCTGATAGCCAGCCAACACCACCTATCAAAAGAAAACCTAACTCGAAAAA-AACTATATATCTCTATACTAATTCTATTACAATTATTCCTAATCATAACATTCACTGCTACAGAGCTAATCTTCTTTTACATCCTATTCGAAGCCACACTAATTCCAACACTCATCATTATTACCCGATGAGGAAATCAAACAGAACGTCTAAACGCCGGTCTTTACTTCCTGTTTTACACACTAGCAGGATCCCTACCCCTACTAATTGCACTGATCTATGTTCAAAACACAATAGGGTCCCTAAACTTCCTAATCCTCCAATATTGAGTCCAACCAATATTCAACTCCTGATCCAACGTTTTCACGTGGCTAGCGTGCATAATAGCCTTCATAGT-AAAAATACCACTATATGGCCTCCACCTTTGACTGCCTAAAGCCCATGTAGAAGCTCCCATTGCAGGCTCTATAGTCCTAGCAGCAATTTTACTAAAACTAGGAGGATATGGCATATTACGAATTACATTAATTCTAAGCCCAATAACCAACTTCATAGCATATCCTTTTATTATACTATCTCTATGAGGCATAATCATGACTAGCTCAATTTGTCTCCGCCAAACGGACCTAAAATCACTCATTGCATACTCCTCCGTCAGCCACATAGCACTTGTTATCGTGGCTATTCTTATCCAAACACCTTTAAGTTATACAGGAGCCATCGCTCTAATGATTGCCCATGGTCTTACATCCTCTATGCTCTTCTGCCTAGCAAACTCTAACTACGAACGAATCCACAGCCGCACAATAATTCTAGCCCGCGGCTTACAAACACTCCTCCCACTCATAGCAACCTGATGACTCCTAGCGAGCCTAACCAACCTAGCTCTAC-CCCCAACAATTAACCTGATCGGAGAATTATTCGTAGTAATATCAACCTTCTCGTGATC-CAACGCTACAATTATCTTAGTAGGACTTAACATAGTAATCACCGCCCTATACTCCCTCTACATATTAATTACAACACAACGAGGCAAATATACTCACCATATTAACAACATCTCACCTTCCTTTACACGAGAGAATGCACTCATATCACTACACATACTACCACTACTAC-TACTATCCTTAAACCCAAAGATTATCCTAGGCCCTTTGTACTGTAAATATAGTTTAAAAAAA-CGCTAGACTGTGAATCTAACAATAGAAGCCCATTGCCTTCTTATTTACCGAAAAAGTATGCAAGAACTGCTAA-TTCTGCGCCTCCATGCCTAACAACATGGCTTTTTCAAACTTTTAAAGGATAGCAGTTATCCGTTGGTCTTAGGAATCAAAAAATTGGTGCAACTCCAAATAAAAGTAATAAACATATTCTCCTCCTTCACATTAACAACTCTATTTCTACTAACCATGCCCATCATAATAGCAAGCCCCAATACCCACAAAACCTCCAACTACCCATTCTACGTAAAAACAACTATTTCATATGCCTTCATCACCAGTATAATCCCCACAATAATATTCATCCACACAGGACAAGAAATAATTATCTCAAACTGACACTGATTAACTATTCAAACCCTCAAACTATCACTCAGCTTCAAAATAGACTACTTCTCAATAATATTTGTCCCAGTAGCACTATTCGTCACATGATCCATCATAGAATTCTCAATATGATACATACACTCAGACCCCAACATTAACCAATTTTTCAAATATCTACTCCTATTCCTCATTACTATGCTAATCCTTGTCACCGCAAACAACCTCTTTCAACTA-TTCATCGGCTGAGAAGGAGTCGGAATCATATCATTCCTACTCATTGGATGATGATACGGACGAGCAGATGCAAACACAGCGGCCCTACAAGCAATCCTGTATAACCGCATTGGCGACATTGGATTTATCCTAGCAATAGCATGATTCCTAGCTAACCTCAATACCTGAGACCTCCAACAAATCTTTATACTAAAACCAAATGATTCAAATCTACCCCTAATAGGCCTAGTACTTGCTGCAACAGGAAAATCCGCACAATTCAGCCTACACCCATGACTACCCTCCGCAATAGAAGGTCCAACCCCTGTCTCAGCATTACTTCACTCAAGCACAATAGTAGTAGCAGGCATTTTTCTATTAATCCGTTTCTACCCACTAACAGAAAACAACAAATTTGCCCAATCCGTTATATTATGTCTAGGAGCTATCACCACATTATTCACAGCAATATGTGCCCTCACCCAAAATGATATC-AAAAAAATCATTGCCTTTTCCACATCCAGCCAACTAGGCCTTATAATAGTAACAATCGGCATTAACCAACCCTACCTGGCATTCCTTCATATCTGTACTCACGCCTTTTTCAAAGCTATGCTATTTATATGCTCTGGCTCTATTATTCATAGCCTAAACGACGAGCAGGACATCCGAAAAATAGGAGGCCTATTCAAAGCAATACCATTTACCACAACAGCCCTCATTATTGGCAGCCTCGCACTCACAGGAATACCTTTCCTTACCGGATTCTACTCCAAAGACCTAATCATTGAATCTGCC-AACACGTCTTATACCAACGCCTGAGCCCTTCTAATAACACTAATCGCCACCTCTTTCACAGCCATCTACAGCACACGCATCATTTTCTTTGCACTACTTGGACAACCTCGATTCTCAACCCTTATCTCCATTAACGAAAATAACCCCTTCCTATTAAATTCAATCAAACGCCTGCTGATTGGAAGCCTTTTCGCAGGATTCATTATCTCCAACAATATT-CCCCCAACAACAATCCCTCAAATAACCATACCCTACTACCTAAAAATAACAGCCCTAGCAATCACAATCTTAGGTTTTATCCTAGCACTAGAAATTAACAACATAACCCACAACCTAAAATTCAACCACCCATCAAACGCCTTTAAATTCTCCAA-CCTACTAGGTTATTACCCCACAATTATACACCGCCTAACTCCCTATATAAACCTAACAATAAGCCAAAAATCAGCATCCTCTCTCCTAGATCTGATCTGACTGGAAGCCATCCTACCAAAAACCATCTCATCTATCCAAATAAAAGCATCCGTTATAATTACAAACCAAAAAGGCCTAATCAAGTTATATTTCCTCTCTTTCCTAATCACCATCCTTATCAGCATGATCCTACTTAATTTCCACGAGTAATCTCTATAATAACCACAACACCAATCAACAAAGATCAACCAGTTACAATAACTAGTCAAGTACCATAACTATACAAAGCCGCAATTCCTATAGCTTCCTCACTAAAAAACCCGGAATCCCCAGTATCATAAATGACTCAATCCCCCAACCCATTAAACTTAAACACAATTTCAACCTCTTCATCTTTTAGCACATAATAAACCATCAAAAACTCTATCAACAACCCAGTGATAAACGCTCCTAAAACAACCTTACTAGAAACCCAAACTTCAGGATACTGCTCAGTAGCCATAGCCGTTGTATAGCCAAAAACCACTATCATTCCTCCTAAATAAATTAAAAAGACCATCAACCCCAAAAAAGACCCACCAAAATTCAACACAATACCACACCCAACCCCACCACTCACAATTAACCCTAACCCCCCATA---AATAGGTGAAGGTTTCGAAGAAAACCCCACAAAACCAATCACAAAAATAATACTCAAAATTAATACAATGTATATTATCATTATTCTCGCATGGAATCTAACCACGACTAATGATATGAAAAACCATCGTTGTCATTCAACTACAAGAACATCAATGATCAATATCCGAAAAACTCACCCACTGAT-AAAAATTGTAAACAACGCATTCATTGACCTCCCAACCCCA-CCAAATATCTCATCGTGATGAAACTTCGGCTCCCTCCTAGGTATCTGCTTAATTCTACAAATCCTGACGGGCCTATTCCTAGCAATACACTACACATCCGACACGATAACAGCATTCTCCTCTGTCACTCATATTTGCCGAGATGTCAACTACGGCTGAATCATTCGA--TACATACACGCAAACGGGGCATCAATATTCTTCATCTGCCTATTCATGCATGTAGGACGAGGCCTCTATTACGGATCATACACCTTCCTAAAAACATGAAACATCGGAGTAATTCTCTTATTCACAACAATAGCTACAGCATTCATAGGCTATGTCCTGCCATGAGGACAAATATCATTCTGAGGAGCAACAGTCATCACTAATCTCCTCTCAGCAATCCCATATATCGGCACAAACCTAGTCGAATGAATCTGAGGGGGATTCTCCGTAGACAAAGCAACCCTCACCCGATTCTTTGCTTTCCACTTTATTCTCCCTTTTATCATTACTGCCCTCGCCATAGTACACCTACTCTTTCTTCACGAAACAGGCTCCAACAACCCCACAGGAATTTCATCAGACGCAGACAAAATCCCGTTCCATCCTTACTATACTATTAAAGACATCCTAGGTGCCCTACTACTAATCTTAGCCCTCATATTACTAGTACTGTTCGCACCCGACCTACTTGGAGACCCAGATAACTACACCCCAGCRAACCCACTC-AATACACCCCCTCACATCAAGCCCGAATGATATTTCTTATTTGCATACGCAATCCTCCGATCAATTCCCAATAAACTAGGAGGAGTTCTAGCCCTAATCTTCTCAATTCTAATTCTAGTACTTATACCTGCACTCCATACATCCAAACAACGAAGCATGATATTCCGGCCAATCAGCCAATGTATCT-TCTGAATCTTAGTGGCAGACTTACTAACACTCACATGAATTGGAGGACAACCAGTTGAACACCCATATATTATTATCGGACAATTAGCATCTATCATATACTTCCTACTCATCCTAGTGCTAATACCAATGGCCGGTTCTATCGAAAACAAACTCCTAAAATGAAGACAAGTCTTTGTAGTACACTGAATACACTGGTCTTGTAAACCAGAAAAGGAGAGCAAC--ACCTCCCTAAGACTCAAGGAAGAAGCTATAGCCACACTATCAACA-CCCAAAGCTGAAGTTCTATTTAAACTATTCCCTG
SAMZM4075 NNNNNNNNNNNNNNNN---NNNNNNNNNNNNNNNNNNNNNNNNNNNNNNNNNNNNNNNNNNNNNNNNNNNNNNNNNNNNNNNNNNNNNNNNNNNNNNNNNN-NNNNNNNNNNNNNNNNNNNNNNNNNNNNNNNNNNNNNNNNN--NNNNNNNNNNNNNNNNNNNNNNNNNNNNNNNNNNNNNNNNNNNNNNNN-NNNNNNNNNNNNNNNNNNNNNNNSYTAGCCACACCCCCACGGGAAACAGCAGTGATAAAAATTAAGNNNNNNNNNNNNNNNNNNNNNNNNNNNNNNNNNNNNNGTTGGTAAATCTCGTGCCAGCCACCGCGGTCATACGATTAACCCAAGTTAACAGGAATACGGCGTAAAACGTGTTAAAGCGCCACATCAAATAGAGTTGAGTTTTNNNNNNNNNNNNNNNNNNNNNNNNNNNNNNAAAAATAAACGACGAAAGTAACTCTACAACAGCTGACACACTATAGCTAAGACCCAAACTGGGATTAGATACCCCACTATGCTTAGCCCTAAACATAAATAATTAWNNNNNNNNNNNNNNNNNNNNNNNNNNNNNNNNNNNNNNNNNNNNNNNNNNNNNNNNNNNNNNNNNNNNNNNNNNNNNNNNNNNNNNNNNNNNNNNNNNNNNNNNNNNNNNNNNNNNNNNNNNNNNNNNNNNNNNNNNNNTNNNNNNNNNNCCATCTTCAGCAAACCCTAAAAAAGGAATAAAAGTAAGCATAATCATTACACATAAAMNNNNNNNNNNNNNNNNNNNNNNNNNNNNNNNNNNNNNNNNNNNNNNNNNNNNNNNNNNNNNNNNNNNNNNNNNNNNNNNNNNNNNNNNNNNNNNNNNNNNNNNNNNNNNNNNNNNNNNNNNNNNNNNNNNNNNNNNNNNNNNNNNNNNNNNNNNNNNNNNNNNNNNNNNNNNNNNNNNNNNNNNNNNNNNNNN-NNNNNNNNNNNNNNN-NNNNNNNNNNNNNNNNNNNNNNNNNNNNNNNNNNNNNNCAAGGTAAGCATACTGGAAAGTGTGCTTGGACAAACCAAAACATAGCTTAAATAAAGCATCTAGTTTACACCTAGAAGATNNNNNNNNNNNNNNNNNNNNNNNNNNNNNNNNNNNNNNNN--NNNNNNNNNNNNNNNNNNNNNNNNNNNNNNNNNNNNNNNNNNNNNNNNNNNNNNNNNNNNNNNNNNNNNNNNNNNNNNNNNNNNNNNNNNNNNNNNNNNNNNNNNNNNTAAGGGAACGATGAAAG-AGAAAGTCAAAGTACAAAAAAGCAAAGATTAACCCTTGTACCTTTTGCATAATGAGTTAACGAGCNAAAAAACTTAACANNNNNNNNNNNNNNNNNNNNNNNNNNNNNNNNNNNNNNNNNNNNNNNNNNNNNNNNNNNNNNNNNNNNNNNNNNNNNNNNNNNNNNNNNNNNNNNNNNNNNNNNNNGGTGACACGCCTAACGAGCCTGGTGATAGCTGKNNNNNNNNNNNNNNNNNNNNNNNNNNNNNNNNNNNNNNNN-NNNNNNNNNNNNNNNNNNNNNN-NTATCTTTAAAAGCTAGTCTAAAAGGGTACAGCCTTTTAGAAACGGGTACAACCTTCACTAGAGAGTAAAATTTAACANNNNNNNNNNNNNNNNNNNNNNNNNNNNNNNNNNNNNNNNNNNNNNNNNNNNNNNNNNNNNNNNNNNNNNNNNNNNNNNNNN--NNNNNNNNNNNNNNNNNNNNNNNNNNNNNNNNNNNNNNNNNNNNNNNNNNNNNNNNNNNNNNNNNNNNNNNNNNNNNNNNNNNNNNNNNNNNNNNNNNNNNNNNNNNNNNNNNNNNNNNNNNNNNNNNNNNNNNNNNNNNNNNNNNNNNNNNNNNNNNNNNNNNNNNNNNNNNNNNNNNNNNNNNNNNNNNNNNNNNNNNNNNNNNNNNNGATTCAAAGAAGTAAAAGGAACTCGGCAAACA-CAAACCCCGCCTGTTTACCAAAAACATCACCTCCAGCATTCCCAGNNNNNNNNNNNNNNNNNNNNNNNNNNNN-NNNNNNNNNNNNNNNNNNNNNNNNNNNNNNNNNNNNNNNNNNNNNNNNNNNNNNNNNNAAATAAGGACTTGTATGAATAGCCACACGAGGGTTTTACTGTCTCTTACTTCCGATCWGTGAAATTGACCTCCCCGTGAAGAGGCGGGGATGAACTAACAAGACGAGAAGACCCTATGGAGCTTCAACTAACTAATCCAAAG-AAAACAAACTCAATCACCAAGAGATAAAAACACTCTTTATGGGTTAGCAGTTTCGGTTGGGGTGACCTCGGAGAATAAAAAATCCTCCNNNNNNNNNNNNNNNNNNNNNNNNNNNNNNNNNNNNNNNNNNNNNNNNNNNNNNNNNNNNNNNNNNNNNNNNN-NNNNNNNNNNNNNNNNNNNNNNNNNNNNNNNNNNNNNNNNRTCCATATCGACAATAGGGTTTACGACCTCGATGTTGGATCAGGACATCCCGATGGTGCAGCCGCTATCAAAGRTYBGTTTGTTCAACGATTAAAGTCCTACGTGATCTGAGTTCAGACCGGAGCAATCCAGGTCGGTTTCTATCTNNNNNNNNNNNNNNNNNNNN-NNNNNNNNNNNNNNNNNNNNNNNNNNNNNNNNNNNNNNNNNNNNNNNNNNNNNNNNNNNNNNNNNNNNNNNNNNNNNNNNNNNNNNNNN-NNNNNNNNNNNNNNNNNNNNNNNNNNNNNNNNNNNNNNNNNNNNNNNNNNNNNNNNNNNNNNNNNNNNNNNNNNNNNNNNNNNNNNNNNNNN-NNNNNNNNNNNNNNNNNNNNNNNNNNNNNNNNNNNNCYRWNCTCCTAGCCGTAGCCTTCCTTACACTAGTCGAACGAAAAATCCTAGGCTACATACAATTTCGAAAAGGCCNNNNNNNNNNNNNNNNNNNNNNNNNNNNNNNNNNNNNNNNNNNNNNNNNNNNNNNNNNNNNNNNNNNNNNNNNNNNNNNNNNNNNNNNNNNNNNNNNNNNNNNNNNNNNNNNNNNNNNNNNNNNNNNNNNNNNNNNNNNNNNNNNNNNNNNNNNNNNNNNNNNNNNNNNNNNNNNNNNNNNNNNNNNNNNNNNNNNNNNNNNNNNNNNNNNNNNNNNNNNNNNNNNNNNNNNNNNNNNNNNNNNNNNNNNNNNNNNNNNNNNNNNNNNNNNNNNNNNNNNNNNNNNNNNNNNNNNNNNNNNNNNNNNNNNNNNNNNNNNNNNNNNNNNNNNNNNNNNNNNNNNNNNNNNNNNNNNNNNNNNNNNNNNNNNNNNNNNNNNNNNNNNNNNNNNNNNNNNNNNNNNNNNNNNNNNNNNNNNNNNNNNNNNNNNNNNNNNNNNNNNNNNNNNNNNNNNNNNNNNNNNNNNNNNNNNNNNNNNNNNNNNNNNNNNNNNNNNNNNNNNNNNNNNNNNNNTCTCAGGCTTTAACGTGGAATACGCAGCAGGGCCCTTCGCCCTATTTTTTATAGNAGAATATGCTAACAT-CATCATAATNNNNNNNNNNNNNNNNNNNNNNNNNNNNNNNNNNNNNNNNNNNNNNNNNNNNNNNNNNNNNNNNNNNNNNNNNNNNNNNNNNNNNNNNNNNNNNNNNNNNNNNNNNNNNNNNNNNNNNNNNNNNNNNNNCCCGCGATTCCGCTATGACCAATTAATACACTTATTATGAAAAAACTTTCTGCNNNNNNNNNNNNNNNNNNNNNNNNNNNNNNNNNNNNNNNCCATTCTCCTATCAGGCATCCCCCCGCAAACATAAGAAATATGTCTGACAAAAGNNNNNNNNNNNNNNNNNNNNNNNNNNNNNNNNNNNNNNNNNNNNNNNNNNNNNNNNNNNNNNNNNNNNNNNNNNNNNNNNNNNNNNNNNNNNNNNNNNNNNNNNNNNNNNNNNNNNNNNNNNTAAGGTCAGCTAATTAAGCTATCGGGCCCATA-CCCCSNNNNNNNNNNNNNNNNNNNNNNNNNNNNNNNNNNNNNNNNNNNNNNNNNNNNNNNNNNNNNNNNNNNNNNNNWTCGGAACCATTATCGTTATAATTAGCTCACACTGATTACTCATCTGAATTGGATTCGAGATAAATATACTTGCTANNNNNNNNNNNNNNNNNNNNNNNNNNNNNNNNNNNNNNNNNNNNNNNNNNNNNNNNNNNNNNNNNNNNNNNNNNNNNNNNNNNNNNNNNNNNNNNNNNNNNNNNNNNATCAACTTAATATCCTCCGGCCAATGAACTGTAATAAAACTGTTTAACCCAACAGCCTCCATACTCATAACAATAGNNNNNNNNNNNNNNNNNNNNNNNNNNNNNNNNNNNNNNNNNNNNNNNNNNNNNNNNNNNNNNNNNNNNNNNNNNNTCAGGCCTAATTCTACTTACATGACAAAAACTAGCACCCATATCAGTACTCTACCAAATCTCCCCATCCANNNNNNNNNNNNNNNNNNNNNNNNNNNNNNNNNNNNNNNNNNNNNNNNNNNNNNNNNNNNNNNNNNNNNNNNNNNNNNNNNNNNNNNNNNNNNNNNNNNNNNNNNNNNNNNNNNNNNNNNNNNNNNNNNNNNNNNNNNNNNNNNNNNNNNNNNNNNNNNNNNNNNNNNNNNNNNNNNNNNNNNNNNNNNNNNNNNNNNNNNNNNNNNNNNNNNNNNNNNNNNNNNNNNNNNNNNNNNNNNNNNNNNNNNNNNNNNNNNNNNNNNNNNNNNNNNNNNNNNNNNNNNNNNNNNNNNNNNNNNNNNNNNNNNNNNGACTCCCCCCACTTTCAGGGTTTATACCAAAATGANNNNNNNNNNNNNNNNNNNNNNNNNNNNNNNNNNNNNNNNNNNNNNNNNNNNNNNNNNNNNNNNNNNNNNNNNNNNNNNNNNNNNNNNNNNNNNNNNNNNNNNNNNNNNNNNNNNNNNNNNNNNNNNNNNNNNNNNNNNNNNNNNNNNNNNNNNNNNNNNNNNNNNNNNNNNNNNNNNNNNNNNNNNNNNNNNNAGTAGTATTATCCACTATACTTCTACCACTCACACCAATCCTATCAGTCCTAGAATAGGAGTNNNNNNNNNNNNNNNNNNNNNNNNNNNNNNNNNNNNNNNNNNNNNNNNNNNNNNNNNNNNNNNNNNNNNNNNNNNNNNNNNNNNNACATCAGCTGAATGCAAACCAACCACTTTAATTAAGCTAAGTCCTCACTAGATTGGNNNNN-NNNNNNNNNNNNNNNNNNNNNNNNNNNNNNNNNNNNNNNNNNNNNN-NNNNNNNNNNNNNNNNNNNNNNNNNNNNNNNNNNNNNNNNNNNNNNNNNNNNNNNNNNN-NNNNNNNNNNNNNNNNNNNNNNNNNNNNNNMTABNHTAATTCACTACAGAGCTTGGTAAAAAGAGGAATTAAACCTCTGTCCTTAGATTTACAGTCTAATGCTTCACTCAGCCNNNNNNNNNNNNNNNNNNNNNNNNNNNNNNNNNNNNNNNNNNNNNNNNNNNNNNNNNNNNNNNNNNNNNNNNNNNNNNNNNNNNNNNNNNNNNNNNNNNNNNNNNNNNNNNNNNNNNNNNNNNNNNNNNNNNNNNNNNNNNNNNNNNNNNNNNNNNNNNNNNNNNNNNNNNNNNNNNNNNNNNNNNNNNNNNNNNNNNNNNNNNNNNNNNNNNNNNNNNNNNNNNNNNNNNNNNNNNNNNNNNNNNNNNNNNNNNNNNNNNNNNNNNNNNNNNNNNNNNNNNNNNNNNNNNNNNNNNNNNNNNNNNNNNNNNNNNNNNNNNNNNNNNNNNNNNNNNNNNNNNNNNNNNNNNNNNNNNNNNNNNNNNNNNNNNNNNNNNNNNNNNNNNNNNNNNNNNNNNNNNNNNNNNNNNNNNNNNNNNNNNNNNNNNNNNNNNNNNNNNNNNNNNNNNNNNNNNNNNNNNNNNNNNNNNNNNNNNNNNNNNNNNNNNNNNNNNNNNNNNNNNNNNNNNNNNNNNNNNNNNNNNNNNNNNNNNNNNNNNNNNNNNNNNNNNNNNNTATTCGTGTGATCCGTATTAATTACTGCCGTATTACTACT-CCTATCACTCCCTGTACTAGCAGCCGGCATTACAATACNNNNNNNNNNNNNNNNNNNNNNNNNNNNNNNNNNNNNNNNNNNNNNNNNNNNNNNNNNNNNNNNNNNNNNNNNNCTATTCTGATTTTTTGGCCACCCTGAAGTATACATTCTTATTCTACCCGGATTCGGAATAATTTCTAACATCGTGRNNNNNNNNNNNNNNNNNNNNNNNNNNNNNNNNNNNNNNNNNNNNNNNNNNNNNNNNNNNNNNNNNNNNTTCCTAGGGTTTATCGTATGGGCTCATCACATATTCACAGTCNNNNNNNNNNNNNNNNNNNNNNNCYWCTTCACATCAGCCACCATAATTATTGCTATCCCAACCGGANNNNNNNNNNNNNNNNNNNNNNNNNNNNNNNNNNNNNNNNNNNNNNNNNNNNNNNNNNNNNNNNNNNNNNNNNNNNNNNNNNNNNNNNNNNNNNNNNNKGGGGGCCTAACCGGAATTGTCCTAGCCAATTCTTCCCTCGACATTGTTCTTCACGATACATATTATGTAGTCGCANNNNNNNNNNNNNNNNNNNNNNNNNNNNNNNNNNNNNNNNNNNNNNNNNNNNNNNNNNNNNNNNNNNNNNNNNNNNNNNNNNNNNNNNNNNNNNNNNNNNNNNNNNNNNNNNNNNNNNNNNNNNNNNNNNNNNNNNNNNNNNNNNNNNNNNNNNNNNNNNNNNNNNNNNNNNNNNNNNNNNNNNNNNNNNNNNNNNNTGATTACCCAGACGCATACACAATATGAAACACTATCTCATCTATGGGTTCATTTATTTCACTAAMAGCGGTAATACTAATAGTTTTCATCATCTGAGAGGCA-TTCGCANNNNNNNNNNNNNNNNNNNNNNNNNNNNNNNNNNNNNNNNNNNNNNNNNNNNNNNNNNNNNNNNNNNNNNNNNNNNNNNNNNNNNNNNNNNNNNNNNNNNNNNNNNNNNNNNNNNNNNNNNNNNNNNNNNNNNNNNNNNNNNNNNNNNNNNNNNNNNNNNNNNNNNNNNNNNNNNNNNNNNNNNNNNNNNNNNNNNN-NNNNNNNNNNNNNNNNNNNNNNNNNTTAAATTACAGGTGAAAGTCCCGTACATCTCATATGGCATACCCCATACAACTAGGATTTCAAGANNCAACATCACCTATCATAGAAGAACTGTTACATTTCCACGACNNNNNNNNNNNNNNNNNNNNNNNNNNNNNNNNNNNNNNNNNNNNNNNNNNNNNNNNNNNNNNNNNNNNNNNNNNNNNNNNNNNNNNNNNNNNNNNNNNNNNNNNNNNNNNNNNNNNNNNNNNNNNNNNNNNNNNNNNNNNNNNNNNNNNNNTCGCCCTCCCGTCTTTACGAATTCTATACATAATGGACGAAATCAACAACCCATCTCTTACAGTAAAAACTATAGGACATCAGTGATACTGAAGCTACGAATACACGGATTATGAAGACCTAAGCTTCGACTCCTATATAATTCCAACNNANNNTNNGNNNNNNNNNNNNNNNNNNNNNNNNNNNNNNNNNNNNNNNNNNNNNNNNNNNNNNNNNNNNNNNNNNNNNNNNNNNNNNNNNNNNNNNNNNNNNNNNNNNNNNNNNNNNNNNNNNNNNNNNNNNNNNNACTGAAAACGGACGCAATTCCAGGCCGCCTAAACCAAACAACCCTTATATCAACCCGACCAGGACTATACTACGGTCAATGCTCAGAAATCTGTGNRRTNNNNNNNNNNNNNNNNNNNNNNNNNNNNNNNNNNNNNNNNNNNNNNNNNNNNNNNNNNNNNNNNNNNNNNNNNNNNNNNNNNNNNNNNNNNNNNNNNNNNNNNNNNNNNNNNNNNNNNNNNNNNNNNNN--NNNNN-NNNNNNNNNNNNNNNNNNNNNNNNNCTAGATACATCAACATGACTTACAATAATCCTGTCTATATTCCTAGTCCTTTTCATCATTTTCCAANWTAVRAATCTCAAAACATAACTTCTACCACAACCNNNNNNNNNNNNNNNNNNNNNNNNNNNNNNNNNNNNNNNNNNNNNNNNNNNNNNNNNNNNNNNNNNNNNNNNNNNNNNNNNNNNNNNNNNNNNNNNNNNNNNNNNNNNNNNNNNNNNNNNNNNNNNNNNNNNNNNNNNNNNNNNNNNNNNNNNNNNNNNNNNNNNNNNNNNNNNNNNNNNNNNNNNNNNNNNNNNNNNNNNNNNNNNNNNNNNNNNNNNNNNNNNNNNNNNNNNNNNNNNNNNNNNNNNNNNNNNNNNNNNNNNNNNNNNNNNNNNNNNNNNNNNNNNNNNNNNNNNNNNNNNNNNNNNNNNNNNNNNNNNNNNNWTTACACCAACTACACAACTATCAATAAACTTAGGCATGGCTATTCMNNNNNNNNNNNNNNNNNNNNNNNNNNNNNNNNNNNNNNNNNNNNNNNNNNNNNNNNNNNNNNNNNNNNNNNNNNNNNNNNNNNNNNNNNNNNNNNNNNNNNNNNNNNNNNNNNNNNNNNNNNNNNNNNNNNNNNNNNNNNNNNNNNNNNNNNNNNNNNNNNNNNNNNNNNNNNNNNNNNNNNNNNNNNNNNTCCACTTAATTGGAGGAGCCACCCTCGCACTAATGAGTATCAACACCGCAACANNNNNNNNNNNNNNNNNNNNNNNNNNNNNNNNNNNNNNNNNNNNNNNNNNNNNNNNNNNNNNNNNNNNNNNNNNNNNNNNTCTCTTAGTTAGCCTATACCTGCATGATAACACATAATGACACACC-AAACGCATGCTTACCACATAGTAAAMCCAAGCCCCTNNNNNNNNNNNNNNNNNNNNNNNNNNNNCCTHATAACATCTGGCTTAATTATATGGTTCCACTTCAATTCAACAACCCTGNNNNNNNNNNNNCTAACAACAAACACACTAACAATATATCAATGATGACGAGATATTATCCGAGAGAGTACATTTCAAGGCCACCATACTCCTGCCGTCCAAANNNNNNNNNNNNNNNNNNNNNNNNNNNNNNNNNNNNNNNNNNNNNNNNNNNNNNNN---NNNNNNNNNNNNNNNNNNNNNNNNNNNNNNNNNNNNNNNNNNNNNNNNNNNNNNNNNNNNNNNNNNNNNNNNNNNNNNNNNNNNNNNNNNNNNNNNNNNNNNNNNNNNNNNNNNNNNNNNNNNNNNNNNNNNNNNNNNNNNNNNNNNNNNNNNNNNNNNNNNNNNNNNNNNNNNNNNNNNNNNNNNNNNNNNNNNNNNNNNNNNNNNNNNNNNNNNNNNNNNNNNNNNNNNNNNNNNNNNNNNNNNNNNNNNNNNNNNNNNNNNNNNNNNNNNNNNNNNNNNNNNNNNNNNNNNNNNNNNNNNNNNNNNNNNNNNNNNNNNNNNNNNNNNNNNNNNNNNNNNNNNNNNNNNNNNNNNNNNNNNNNNNNNNNNNNNNNNNNNNNNNNNNNNNNNNNNNNNNNNNNNNNNNNNNNNNNNNNNNNNNNNNNNNNNNNNNNNNNNNNNNNNNNNNNNNNNNNNNNNNNNNNNNNNNNNNNNNNNNNNNNNNNNNNNNNNNNNNNNNNNNNNNNNNNNNNNNNNNNNNNNNNNNNNNNNNNNNNNNNNNNNNNNNNNNNNNNNNNNNNNNNNNNNNNNNNNNNNNNNNNNNNNNNNNNNNNNNNNNNNNNNNNNNNNNNNNNNNNNNNNNNNNNNNNNNNNNNNNNNNNNNNNNNNNNNNNNNNNNNNNNNNNNNNNNNNNNNNNNNNNNNNNNNNNNNNNNNNNNNNNNNNNNNNNNNNNNNNNNNNNNNNNNNNNNNNNNNNNNNNNNNNNNNNNNNNNNNNNNNNNNNNNNNNNNNNNNNNNNNNNNNNNNNNNNNNNNNNNNNNNNNNNNNNNNNNNNNNNNNNNNNNNNNNNNNNNNNNNNNNNNNNNNNNNNNNNNNNNNNNNNNNNNNNNNNNNNNNNNNNNNNNNNNNNNNNNNNNNNNNNNNNNNNNNNNNNNNNNNNNNNNNNNNNNNNNNNNNNNNNNNNNNNNNNNNNNNNNNNNNNNNNNNNNNNNNNNNNNNNNNNNNNNNNNNNNNNNNNNNNNNNNNNNNNNNNNNNNNNNNNNNNNNNNNNNNNNNNNNNNNNNNNNNNNNNNNNNNNNNNNNNNNNNNNNNNNNNNNNNNNNNNNNNNNNNNNNNNNNNNNNNNNNNNNNNNNNNNNNNNNNNNNNNNNNNNNNNNNNNNNNNNNNNNNNNNNNNNNNNNNNNNNNNNNNNNNNNNNNNNNNNNNNNNNNNNNNNNNNNNNNNNNNNNNNNNNNNNNNNNNNNNNNNNNNNNNNNNNNNNNNNNNNNNNNNNNNNNNNNNNNNNNNNNNNNNNNNNNNNNNNNNNNNNNNNNNNNNNNNNNNNNNNNNNNNNNNNNNNNNNNNNNNNNNNNNNNNNNNNNNNNNNNNNNNNNNNNNNNNNNNNNNNNNNNANMNTHAGCCTCACAAGTCTGCTCCTTATAAACCAATTCAACGATAATAGTCTCAATTTTTCACTGACCTTCTTTTYTGATCCTTTATCCATACCACTGCTGATTCTTACTATATGACTCCTCCCTCTAATGCTGATAGCCAGCCAACACCACCTATCAAAAGAAAACCTAACTCGAAAAANRANKMRNNNNNNNNNNNNNNNNNNNNNNNNNNNNNNNNNNNNNNNNNNNNNNNNNNNNNNNNNNNNNNNNNNNNNNNNNNNNNCTATTCGAAGCCACACTAATTCCAACACTCATCATTATTACCCGATGAGGAAATCAAACAGAACGTCTAAACGCCGGTCTTTACTTCCTNNNNNNNNNNNNNNNNNNNNNNNNNNNNNNNNNNNNNNNNNNNNNNTATGTTCAAAACACAATAGGGTCCCTAAACTTCCTAATCCTCCAATANNNNNNNNNNNNNNNNNNNNNNNNNNNNNNNNNNNNNNNNNNNNNNNNAGCGTGCATAATAGCCTTCATAGTNAAAAATACCACTATATGGCCTCCACCTTTGACTGCCTAAAGCCCATGTAGAAGCTCCCATTGCAGGCTCTATAGTCCTAGCAGCAATCTTACTRNNNNNNNNNNNNNNNNNNNNNNNNNNNNNNNNNNNNNNNNNNNNNNNNNNNNNNNNNNNNNNNNNNNNNNNTTTTATTATACTATCCCTATGAGGCATAATCATGACTAGCTCAATTTGTCTCCGCCAAACGGACCTAAAATCACNNNNNNNNNNNNNNNNNNNNNNNNNNNNNNNNNNNNNNNNNNNNNNNNNNNNNNNNNNNNNNNNNNNNNNNNNNNNNNNNNNNNNNNNNNNNNNNNNNNNNNNNNNNNNNNNNNNNNNNNNNNNNNNNNNNNNNNNNNNNNNNNNNNNNNNNNNNNNNNNNNNNNNNNNNNNNNNNNNNNNNNNNNNNNNNNNNNNNNNNNNNNNNNNNNNNNNNNNNNNNNNNNNNNNNNNNNNNNNNNNNNNNNNNNNNNNNN-NNNNNNNNNNNNNNNNNNNNNNNNNNNNNNNNNNNNNNNNNNNNNNNNNNNNNNNNNN-NNNNNNNNNNNNNNNNNNNNNNNNNNNNNNNNNNNNNNNNNNNNNNNNNNNNNNNNNNNNNNNNNNNNNNNNNNNNNNNNNNNNNNNNNNNNNNNNNNNNNNNNNNNNNNNNNNNNNNNNNNNNNNNNNNNNNNNNNNNNNNNNNNNNNNNNNNNNNNNNNNNNNNNNNN-NNNNNNNNNNNNNNNNNNNNNNNNNNNNNNNNNNNNNNNNNNNNNNNNNNNNNNNNNNNNNN-NNNNNNNNNNNNNNNNNNNNNNNNNNNNNNNNNNNNNNNNNNNNNNNNNNNNNNNNNNNNNNNNNNNNNNNNN-NNNNNNNNNNNNNNNNNNNNNNNNNNNNNNNNNNNNNNNNNNNNNNNNNNNNNNNNNNNNNNNNNNNNNNNNNNNNNNNNNNNNNNNNNNNNNNNNNNNNNNNNNNNNNNNNNNNNNNNNNNNNNNNNNNNNNNNNNNNNNNNNNNNNNNNNNNNNNNNNNNNNNNNNNNNNNNNNNNNNNNNNNNNNNNNNNNNNNNNNNNNNNNNNNNNNNNNNNNNNNNNNNNNNNNNNNNNNNNNNNNNNNNNNNNNNNNNNNNNNNNNNNNNNNNNNNNNNNNNNNCAAGAAATAATTATCTCAAACTGACACTGATTAACTATTCAAACCCTCAAACTATCACTCAGCTTCAAAATAGACTACTTCTCAATAATATTTGTCCCAGTAGCACTATTCGTCACATGATCNNNNNNNNNNNNNNNNNNNNNNNNNNNNNNNNNNNNNNNNNNNNNNNNNNNNNNNNNNNNNNNNNNWCTCCTATTCCTCATTACTATGCTAATCCTTGTCACCGCAAACAACCTCTTTCAACTANTTCATNNNNNNNNNNNNNNNNNNNNNNNNNNNNNNNNNNNNNNNNNNATGATGATACGGACGAGCAGATGCAAACACAGCGGCCCTACAAGCAATCCTGTATAACCNNNNNNNNNNNNNNNNNNNNNNNNNNNNNNNNNNNNNNNNNNNNNNNNNNNNNNNNNNNNNNNNNNNNNNNNNNNNNNNNNNNNNNNNNNNNNNNNNNNNNNNNNNNNNNNNAATAGGCCTAGTACTTGCTGCAACAGGAAAATCCGCACAATTCAGCCTACACCCATNNNNNNNNNNNNNNNNNNNNNNNNNNNNNNNNNNNNNNNNNNNNNNNNNNNNNNNNNNNNNNNNNNNNNNNNNNNNNNNNNNNNNNNNNNNNNNNNNNNNNNNNNNNNNNNNNNNNNNNNNNNNNNNNNNNNNNNNNNNNNNNNNNNNNNNNNNNNNNNCATTATTCACAGCAATATGTGCCCTCACCCAAAATGATATCNAAAAAAATCATTNNNNNNNNNACATCCAGCCAACTAGGCCTTATAATGGTAACAATCGGCATTAACCAAMCCTACCTGGCATTCCTTCATATCTGTACTCACGCCTTTTTCAAAGCTATACTATTTATATGCTCTGGCTCTATTATTCATAGCCTAAACGACGAGCAGGACATCCGAAAAATAGGAGGCCTATTCAAAGCAATANNNNNNNNNNNNNNNNNNNNNNNNNNNNNNNNNNNNNNNNNNNNNNNNNNNNNNNNNNNNNNNNNNNNNNNNNNNNNNNNNNNNATCATTGAATCTGCCNAACACGTCTTATACCAACGCCTGAGCCCTYNNNNNNNNNNNNNNNNNNNNNNNNNNNNNNNNNNNNNNNNNNNNNNNNNNNNNNNNNNNNNNNNNNNNNNNNNNNNNNNNNNNNNNNNNNNNNNNNNNNNNNNNNNNNNNNNNNNNNNNNNNNNNNNNNNNNNNNNNNNNNNNNNNNNNNNNNNNNNNNNNNNNNNNNNNNNNNNNNNNNNNNNNNNNN-NNNNNNNNNNNNNNNNNNNNNNNNNNNNNNNNNNNNNNNNNNNNNNNNNNNNNNNNNNNNNNNNNNNNNNNNNNNNNNNNNNNNNNNNNNNNNNNNNNNNNNNNNNNNNNNNNNNNNNNNNNNNNNNNNNNNNNNNNNNNNNNNNNNNNNNNNNN-NNNNNNNNNNNNNNNNNNNNNNNNNNNNNNNNNNNNNNNNNNNNNNNNNNNNNNNNNNNNNNNNNNNNNNNNNNNNNNNNNNNNNNNNNNNNNNNNNNNNNNNNNNNNNNNNNNNNNNNNNNNNNNNNNNNNNNNNNNNNNNNNNNNNNNNNNNNNNNNNNNNNNNNNNNNNNNNNNNNNNNNNNNNNNNNNNNNNNNNNNNNNNNNNNNNNNNNNNNNNNNNNNKATCCTACTTAATTTCCACGAGTAATCTCTATAATAACCACAACACCAATCAACAAAGATCAANNNNNNNNNNNNNNNNNNNNNNNNNNNNNNNNNNNNNNNNNNNNAATTCCTATAGCTTCCTCACTAAAAAACCCGGAATCCCCAGTATCATAAATGACTCAATCCCCCAACCCATTAAACTTAAACACAATTTCAACCTCTTCATCTTTTAGCACATAATAAACCATCAAAAACTCTATCAAYNNNNNNNNNNNNNNNNNNNNNNNNNNNNNNNNNNNNNNNNNNNNNNNNNNNNNNNNNNNNNNNNNNNNNNNNNNNNNNNNNNNNNCAAAAACCACTATCATTCCTCCTAAATAAATTAAAAAGACCATCAACCCCNNNNNNNNNNNNNNNNNNNNNNNNNNNNNNNNNNNNNNNNNNNNNNNNNNNNNNNNNNNNNNNNNNNNNNNNNN---NNNNNNNNNNNNNNNNNNNNNNNNNNNNNNNNNNNNNNNNNNNNNNNNNNNNNNNNNNNNNNNNNNNNNNNNNNNNNNNATTATTCTCGCATGGAATCTAACCACGACTAATGATATGAAAAACCATCGTTGTCATTCAACTACAAGAACATCAATGATCAATATCCGAAAAACTCACCCACTGAT-AAAAATTGTAAACAACGCATTCATTGACCTCCCAACCCCA-CCAAATATCTCATCATGATGAAACTTCGGCTCCCTCCTAGNNNNNNNNNNNNNNNNNNNNNNNNNNNNNNNNNNNNNNNNNNNNNNNNNNNNNNNNNNNNNNNNNNTAACAGCATTCTCCTCTGTCACTCATATTTGCNNNNNNNNNNNNNNNNNNNNNNNNNTWCGANNTACATACATGCAAACGGGGCATCAATATTCTTCATCTGCCTATTCATGCATGTAGGACGAGGCCTNNNNNNNNNNNNNNNNNNNNNNNNNNNNNNNNNNNNNNNNNNNNNNNNNNNNNNNNNNNNNNNNATAGCTACAGCATTCATAGGCTATGTCCTSCNNNNNNNNNNNNNNNNNNNNNNNNNNNNNNNNNNNNNNNNNNNNNNNNNNNNNNNNNNNNNNNNNNNNNGCACAAACCTAGTCGAATGAATCTGAGGGGGATTCTCCGTAGACAAAGCAACCCTCACCCGATTCTTCGCTTTCCACTTTATTCTCCCTTTTATCATTACTGCCCTCGCCATAGTACACCWNNNNNNNNNNNNNNNNACAGGCTCTAACAACCCCACAGGAATTTCATCAGACGCAGACAAAATCCCGTTCCATCCTTACTATACTATTAAAGNNNNNNNNNNNNNNNNNNNNNNNNNNNNNNNNNNNNNNNNNNNNNNNNNNNNNNNNNNNNNNNNNNNNNNNNNNNNNNNNNNNNNNNNNNNNNNNAAHCCRMTCNAATACACCCCCTCACATCAAGCCCGAATGATATTTCTTATTTGCATACGCAATCCTCCGATCAATTCCCAATAAACTAGGAGGAGTTCTAGCCCTAATHKWNNNNNNNNNNNNNNNNNNNNNNNNNNNNNNNNNNNNNNNNNNNNNNNNNNNNNNNNNNNNNNNNNNNNNNNNNNNNNNNNNNATSTNTCTGAATCTTAGTGGCAGACTTACTAACACTCACATGAATKNNNNNNNNNNNNNNNNNNNNNNNNNNNNNNNNNNNNNNNNNNNNNNNNNNNNNNNNNNNNNNNNNNNNNNNNNNNNNNNNNNNNNNNNNNNNNNNNNNNNNNGAAAACAAACTCCTAAAATGAAGACAAGTCTTTGTAGTACACTGAATACACTGGTCTTGTAAACCAGAGAAGGAGAGNNNNNNNNNNNNNNNNNNNNNNNNNNNNNNNNNNNNNNNNNNNNNNNNNNNNNNNNNNNNNNNNNNNNNNNNNNNNNNNNNNNNNN
ZMAMAM186 NNNNNNNNNNNNNNNN---NNNNNNNNNNNNNNNNNNNNNNNNNNNNNNNNNNNNNNNNNNNNNNNNNNNNNNNNNNNNNNNNCCAGCCTTCCTGTTAGCTCTCNAATAGACCTACACATGCAAGCATCNNNNNNNNNNNNNN--NNNNNNNNNNNNNNNNNNNNNNNNNNNNNNNNNNNNNNNNNNNNNNNN-NNNNNNNNNNNNNNNNNNNNNNNNNNNNNNNNNNNCCCACGGGAAACAGCAGTGATAAAAATTAAGCCATGAACGAAAGTTTGACTAAGCCATATTGACTAGGGTTGGTAANNNNNNNNNNNNNNNNNNNNNNNNNNNNNNNNNNNNNNNNNNNNNNNNNNNCGGCGTNAAACGTGTTAAAGCGCCACATCAAATAGAGTTGAGTTTTAATTAAACTGTAAAAAGCCATAATTATAAWAAAAATAAACGACGAAAGTAACTCTACAACAGCTGACACACTATAGCTAAGACCCAAACTGGGATTAGATACCCCNNNNNNNNNNNNNNNNNNNNNNNNNNNNNNCAAAAACAAAATTATTCGCCAGAGTACTACCGGCAANNGCCYAAAACTCAAAGGACTTGGCGGTGCTTTATANCCCTTCTNNNNNNNNNNNNNNNNNNNNNNNNNNNNNNNNNNNNNNNNNNNNNNNNNNNNNNNNNNNNNNNNNNNNNNNNNNNNNNNNNNNNNNNNNNNNNNNNNNNNNNNNNNNNNNNNNNNNNNNNNNNNNNNNNNNNNNNNNNNNNNNNNNNNNNNNNNNNNNNNNNNNNNNNNNNNNNNNNNNNNNNNNNNNNNNNNNNNNNNNNNNNNNNNNNNNNNNNNNNNNNNNNNNNNNNNNNNNNNNNNNNNNNNNNNNNNNNNNNNNNNNNNNNNNNNNNNNNNNNNNNNNNNNNNNNNNNNNNNNNNNNNNNNNNNNNNNNNNNNNNNNNNNNNNNNNNNNNNN-NNNNNNNNNNNNNNNNNNNGAGAGGAGACAAGTCGTAACAAGGTAAGCATACTGGAAAGTGTGCTTGGACAAACCAAAACNNNNNNNNNNNNNNNNNNNNNNNNNNNNNNNNNNNNNNNNNNNNNNNNNNNNNNNNNNNNNNNNNNNNNNNNNNNNNN--NNNNNNNNNNNNNNNNNNNNNNNNNNNNNNNNNNNNNNNNNNNNNNNNNNNNNNNNNNNNNNNNNNNNNNNNNNNNNNNNNNNNNNNNNNNNNNNNNNNNNNNNNNNNNNNNNNNNNNNNNAAAG-AGAAAGTCAAAGTACAAAAAAGCAAAGATTAACCCTTGTACCTTTTGCATAATGAGTTAACGAGC-AAAAAACTTAACAAAGCGAACTTTAGCTAAGTAACCCGAAACCAGACGAGCTACTTACGGACAGTTTACCAGAACCAACTCATCTATGTGGCAAAATAGTGAKNNNNNNNNNNNNNNNNNNNNNNNNNCCTAACGAGCCTGGTGATAGCTGGTTGTCCAGGAAATGAATCTTAGTTCAGCTNNNNNNNNNNN-NNNNNNNNNNNNNNNNNNNNNN-NNNNNNNNNNNNNNNNNNNNNNNNNNNNNNNNNNNNNNNNNNNNNNNNAAAACCTTCACTAGAGAGTAAAATTTAACAACACCATAGTAGGCCTAAAAGCAGCCATCAATTAAGAAAGMGTTNNNNNNNNNNNNNNNNNNNNNNNNNNNNNNNNNNNNNN--NNNNNNNNNNNNNNNNNNNNNNNNNNNNNNNNNNNNNNNNNNNNNNNNNNNNNNNNNNNNNNNNNNNNNNNNNNNNNNNNNNNNNNNNNNNNNNNNNNNNNNNNNNNNNNNNNNNNNNNNNNNNNNNNNNNNNNNNNNNNNNNNNNNNNNNNNNNNNNNNNNNNNNNNNNNNNNNNNNNNNNNNNNNNNNNNNNNNNNNNNNNNNNNNNNNNNNNNNNNNNNTRAAAGGAACTCGGCAAACA-CAAACCCCSCCTGTTTACCAAAAACATCACCTCCAGCANNNNNNNNNNNNNNNNNNNNNNNNNNNNNNNNNNN-NNNNNNNNNNGGCCGCGGTATTCTGACCGTGCAAAGGTAGCATAATCATTTNNNNNNNNNNNNNNNNNNNNNNNNNNNNGCCACACGAGGGTTTTACTGTCTCTTACTTCAGATCAGTGAAATTGACCTCCCCGTGAAGAGGCGGGGATGAACTAACAAGACGAGAAGNNNNNNNNNNNNNNNNNNNNNNNNNNNNNNNN-NNNNNNNNNNNNNNNNNNNNNNNNNNNNNNNNNNNNNNNNNNNNNNNNNNNNNNNGKTGGGGTGACCTCGGAGAATAAAAAATCCTCCGAGCGATTTTAAAGACTAGACYTACAAGTNNNNNNNNNNNNNNNNNNNNNNNNNNNNNNNNNNNNNNNNNNNN-NNNNNNNNNNNNAGGGATAACAGCGCAATCCTATTNNNGAGTCCATATCGACAATAGGGTTTACGACCTCGATGTTGGATCAGGACATCCYGATGGTGCAGCMGCTATYAAAGGTTCGTTTGTTCAACGATTAAAGTCCTACGTGATCTGAGTTCAGACCGGAGYAATCCAGGTCGGTTTCTATCTGTTATGTATTTNNNNNNNNNNNNNNNNNNNNNNNNNNNNNNNNNNNNNNNNNNNNNNNNNNNNNNNNNNNNNNNNNNNNNNNNNNNNNNNNNNNNNNNNNNNNNNWCCCN-NNNNNNNNNNNNNNNNNNNNNNNNNNNNNNNNNNNNNNNNNNNNNNNNNNNNNNNNNNNNNNNNNNNNNNNNNNNNNNNNNNNNNNNNNNNN-NNNNNNNNNNNNNNNNNNNNNNNNNNNNNNNNNNNNNNNNNNNNNNNNNNNNNNNNNNNNNNNNNNNNNNNNNNNNNNNNNNNNNNNNNNNNNNNNNNNNNNNNNNNNNNNNNNNNNNNNNNNNNNNNNNNNNNNNNNNNNNNNNNNNNNNNNNNNNNNNNNNNNNNNNNNNNNNNNNNNNNNNNNNNNNNNNNNNNNNNNNNNNNNNNNNNNNNNNNNNNNNNNNNNNNNNNNNNNNNNNNNNNNNNNNNNNNNNNNNNNNNNNNNNNNNNNNNNNNNNNNNNNNNNNNNNNNNNNNNNNNNNNNNNNNNNNNNNNNNNNNNNNNNNNNNNNNNNNNNNNNNNNNNNNNNNNNNNNNNNNNNNNNNNNNNNNNNNNNNNNNNNNNNNNNNNNNNNNNNNNNNNNNNNNNNNNNNNNNNNNNNNNNNNNNNNNNNNNNNNNNNNNNNNNNNNNNNNNNNNNNNNNNNNNNNNNNNNNNNNNNNNNNNNNNNNNNNNNNNNNNNNNNNNAGAACAAATATGACTAATCTTCCCAGCATGACCCCTAGCAATAATATGATTTATCTCAACACTAGCAGAAAHADVCCNNNNNNNNNNNNNNNNNNNNNNNNNNNNNNNNNNNNNNNNNNNNNNNNNNNNNNNNNNNNNNNNNNNNNNNNNNNNNNNNNNNNNNNNNNNNNNNNNNNNNNNNNNNNN-NNNNNNNNNNNNNNTCTTCACAACAACCCTATTCCTGGGAGCATTTCACAGCCCGTACATACCAGAACTTTACACTATTAACTTTACCATTNNNNNNNNNNNNNNNNNNNNNNNNNNNNNNNNNNNNNNNNNNNNNNNNNNNNNNNNNNNNNNNNNNNNNNNNNNNNNNNNNNNNNNNNNNNNNNNNNNNNNNNNNNNNNNNNNNNNNNNNNNNNNNNNNNNNNNNNNNNNNNNNNNNNNNNNNNNNNNNNNNNNNNNNNNNNNNNNNNNNNNNNNNNNNNNNNNNNNNNNNNNNNNNNNNNNNNNNNNNNNNNNNNNNNNNNNNNNNNNNNNNNNNNNNNNNNNNNNNNNNNNNNNNNNNNNNNNNNNNNNNNNNNNNNNNNNNNNNNNNNNNNNNNNNNNNNNNNNNGGTCAGCTAATTAAGCTATCNNNNNNNNN-NNNNNNNNNNNNNNNNNNNNNNNNNNNNNNNNNNNNNNNNNNNNNNNNNNNNNNNNNNNNNNNNNNNNNNNNNNNNNNNNNNNNNNNNNNNNNNNNNNNNNNNNNNNNNNNNNNNNNNNNNNNNNNNNNNNNNNNNNNNNNNNNNNNNNNNNNNNNNNNNNNNNNNNNNNNNNNNNNNNNNNNNNNNNNNNNNNNNNNNNNNNNNNNNNNNNNNNNNNNNNNNNNNNNNNNNNNNNNNNNNNNNNNNNNNNNNNNNNNNNNNNNNNNNNNNNNNNNNNNNNNNNNNNNNNNNNNNNNNNNNNNNNNNNNNNNNNNNNNNNNNNNNNNNNNNNNNNN-NNNNNNNNNNNNNNNNNNNNNNNNNNNNNNNNNNNNNNNNNNNNNNNNNNNNNNNNNNNNNNNNNNNNNNNNNNNNNNNNNNNNNNNNNNNNNNNNNNNNNNNNNNNNNNNNNNNNNNNNNNNNNNNNNNNNNNNNNNNNNNNNNNNNNNNNNNNNNNNNNNNNNNNNNNNNNNNNNNNNNNNNNNNNNNNNNNNNNNNNNNNNNNNNNNNNNNNNNNNNNNNNNNNNNNNNNNNNNNNNNNNNNNNNNNNNNNNNNNNNNNNNNNNNNNNNNNNNNNNNNNNNNNNNNNNNNNNNNNNNNNNNNNNNNNNNNNNNNNNNNNNNNNNNNNNNNNNNNNNNNNNNNNNNNNNNNNNNNNNNNNNNNNNNNNNNNNNNNNNNNNNNNNNNNNNNNNNNNNNNNNNNNNNNNNNNNNNNNNNNNNNNNNNNNNNNNNNNNNNNNNNNNNNNNNNNNNNNNNNNNNNNNNNNNNNNNNNNNNNNNNNNNNNNNNNNNNNNNNNNNNNNNNNNNNNNNNNNNNNNNNNNNNNNNNNNNNNNNNNNNCATGGCAATCACAGCACTATTAAACCTATATTTCTACATACGACTTACCTACTCTACCMNNNNNNNNNNNNNNNNNNNNNNNNNNNNNNNNNNNNNNNNNNNNNNNNNNNNNNNNNNNNNNNNNNNNNNNNNNNNNNNNNNNNNNNNNNNNNNNNNNNNNNNNNNNNNNNNNNNNNNNNNNNNNNNNTCAGTCCTAGAATAGGAGTTTAGGTTAAACAGACCAAGAGCCTTCAAAGCCNNNNNNNNNNNNNNNNNNNNNNNNNNNNNNNNNNNNNNNNNNNNNNNNNNNNNNNNNNNNNNNNNNNNNNNNNNNNNNNNNNNNNNNNNNNNNNNNNNNNNNNNNNNNNNNNNN-NNNNNNNNNNNNNNNNNTTAGTTAACAGCTAAACACCCTAAACAAC-TGGCTTCAATCTACTTCTCCCGCCGCGAGAAAAAAAAGGCGGGAGAAGCCCCGGCAGRW-TTGAAGCTGCTTCTTCGAANNNNNNNNNNNNNNNNNNNNNNNNNNNNNNNNNNNNNNNNNNNNNNNNNNNNNNNNNNNNNNNNNNNNNNNNNNNNNNNNNNNNNNNNNNNNNNNNNNNNNNNNNNNNCMYCAACCGCTGACTATTTTCAACTAACCATAAAGATATCGGCACCCTATANNNNNNNNNNNNNNNNNNNNNNNNNNNNNNNNNNNNNNNNNNNNNNNNNNNNNNNNNNNNNNNNNNNNNNNNNNNNNNNNNNNNNNNNNNNNNNNNNNNNNNNNNNNNNNNNNNNNNNNNNNNNNNNNNNNNNNNNNNNNNNNNNNNNNNNNNNNNNNNNNNNNNNNNNNNNNNNNNNNNNNNNNNNNNNNNNNNNNNNNNNNNNNNNNNNNNNNNNNNNNNNNNNNNNNNNNNNNNNNNNNNNNNNNNNNNNNNNNNNNNNNNNNNNNNNNNNNNNNNNNNNNNNNNNNNNNNNNNNNNNNNNNNNNNNNNNNNNNNNNNNNNNNNNNNNNNNNNTCTAGCAGGCAACCTAGCCCATGCAGGAGCCTCAGTGGATCTCACCATTTTCTCTCTACANNNNNNNNNNNNNNNNNNNNNNNNNNNNNNNNNNNNNNNNNNNNNNNNNNNNNNNNNNNNNNNNNNNNNNNNNNTAACACAATATCAAACACCCTTATTCGTGTGATCCGTATTAATTACTGCCGTATTACTACT-CCTNNNNNNNNNNNNNNNNNNNNCCGGCATTACAATACTACTAACGGACCGAAATCTAAATACTACCTTCTTTGATCCAGNNNNNNNNNNNNNNNNNNNNNNNNNNNNNNNNNNNNNNNNNNNNNNNNNNNNNNNNNNNNNNNNNNNNNNNNNNNTACCCGGATTCGGAATAATTTCTCACATCGTGACCTATTATTCAGGGAAAAAARANNNNNNNNNNNNCATGGGAATAGTATGAGCTATAATATCAATCGGGTTCCTAGGGTTTATCGTATGGGCTCATCACATATTCACAGTCGNNNNNNNNNNNNNNNNNNNNNNNNNNNNNNNNNNNNCCACCATAATTATTGCTATCCCAACCGGAGTAAAAGTCTTCAGCTGATTAGCAACACTTCATGGGGGTAACGTTAANNNNNNNNNNNNNNNNNNNNNNNNNNNNNNNNNNNNNNNNNNNNNNNNNNNNNNNNNNNNNNNNNNNNNNNNNNNNNNNNNNNNNNNNNNNNNNNNNNNNNNNNNNNNNNNNNNNNNNNNNNNNNNNNNNNNNNNNNNNNNNNNNNNNNNNNNNNNNNNNNNNNNNNNNNNNNNNNNNNNNNNNNNNNNNNNNNNNNNNNNNNNNNNNNNNNNNNNNNNNNNNACATGAGCCAAAATCCACTTCGCAATTATATTTGTAGGCGTAAACATAACTNNNNNNNNNNNNNNNNNNNNNNNNNNNNNNNNNNNNNNNNNNNNNNNNNNNNNNNNNNNNNNNNNNNNNNNNNNNNNNNNNNNNNNNNNNNNNNNNNNNNNNNNNNNNNNNNNNNNNNNGGTAATACTAATAGTTTTCATCATCTGAGAGGCA-TTCGCATCCAAACGGGAAGTCCTAACTGTGGACCTAACTACAANNNNNNNNNNNNNNNNNNNNNNNNNNNNNNNNNNNNNNNNNNNNNNNNNNNNNNNNNNNNNNNNNNNNNNNNNNNNNNNNNNNNAGGAGTCGAACCCCCTACAATTGGTTTCAAGCCAACACCATAACCACTATGTCTTTCNNNNNNNNNNNNNNNNNNN-NNNNNNNNNNNNNNNNNNNNNNNNNNNNNNNNNNNNNNNNNNNNNNNNNNNNNNNNNNNNNNNNNNNNNNNNNNNNNNNNNNNNNNNNNNNNNNNNNNNNNNNNNNNNNNNNNNNNNNNNNNNNNNNNNNNNNNNNNNNNNNNNNNNNNNNNNNNNNNNNNNNNNNNNNNNNNNNNNNNNNNNNNNNNNNNNNNNNNNNNNNNNNNNNNNNNNNNNNNNNNNNNNNNNNNNNNNNNNNNNNNNNNNNNNNNNNNNNNNNNNNNNNNNNNNNNNNNNNNNNNNNNNNNNNNNNNNNNNNNNNNNNNNNNNNNNNNNNNNNNNNNNNNNNNNNNNNNNNNNNNNNNNNNNNNNNNNNNNNNNNNNNNNNNNNNNNNNNNNNTACGAATACACGGATTATGWAGACCTAAGCTTCGACTMCTATATAATTCCAAC-----NNNNNNNTTAAAACCAGGGGAACTGCGACTACTAGAAGTAGANNNNNNNNNNNNNNNNNNNNNNNNNNNNNNNNNNNNNNNNNNNNNNNNNNNNGAAGACGTATTGCACTCATGAGCASTGCCCTCTTTAGNNNNNNNNNNNNNNNNNNNNNNNNNNNNNNNNNNNNNNNNNNNNNNTWTATCAACCCGACCAGGACTATACTACGGTCAATGCTNNNNNNNNNNNNNNNNNNNNNNNNNNNNNNNNNNNNNNNNNNNNNNNNNNNNNNNNNNNNNNNNNNNNNNNNNNNNNNNNNNNNNNNNNNNNNNNNNNNNNNNNNNNNNNNNNNNNNNNNNNNNNNNNNNNNNNNNNNNNNNNN---NNNNN-NNNNNNNNNNNNNNNNNNNNNNNNNNNNNNNNNNNNNNNNNNNNNNNNNNNNNNNNNNNNNNNNNNNNNNNNNNNNNNNNNNNNNNNNNNN-NNNNNNNNNNNNNNNNNNNNNNNNNNNNNNNNNNNNNNNNNNNNNNNNNNNNNNNNNNNNNNNNNNNNNNNNNNNNNNNNNNNNNNNNNNNNNNNNNNNNNNNNNNNNNNNNNNNNNNNNNNNNNNNNNNNNNNNNNNNNNNNNNNNNNNNNNNNNNNNNNNNNNNNNNNNNNNNNNNNNNNNNNNNNNNNNNNNNNNNNNNNNNNNNNNNNNNNNNNNNNNNNNNNNNNNNNNNNNNNNNNNNNNNNNNNNNNNNNNNNNNNNNNNNNNNNNNNNNNNNNNNNNNNNNNNNNNNNNNNNNNNNNNNNNNNNNNNNNNNNNNNNNNNNNNNNNNNNNNNNNNNNNNNNNNNNNNNNNNNNNNNNNNNNNNNNNNNNNNNNNNNNNNNNNNNNNNNNNNNNNNNNNNNNNNNNNNNNNNNNNNNNNNNNNNNNNNNNNNNNNNNNNNNNNNNNNNNNNNNNNNNNNNNNNNNNNNNNNNNNNNNNNNNNNNNNNNNNNNNNNNNNNNNNNNNNNNNNNNNNNNNNNNNNNNNNNNNNNNNNNNNNNNNNNNNNNNNNNNNNNNNNNNNNNNNNNNNNNNNNNNNNNNNNNNNNNNNNNNNNNNNNNNNNNNNNNNNNNNNNNNNNNNNNNNNNNNNNNNNNNNNNNNNNNNNNNNNNNNNNNNNNNNNNNNNNNNNNNNNNNNNNNNNNNNNNNNNNNNNNNNNNNNNNNNNNNNNNNNNNNNNNNNNNNNNNNNNNNNNNNNNNNNNNNNNNNNNNNNNNNACAYAATGACACACCNAAACGAATGCTTACCACATAGTAAACCCAAGCCNNNNNNNNNNNNNNNNNNNNNNNNNNNNNNNNNNNNNNNNNNNNNNNNNNNNNNNNNNNNNNNNNNNNNNNNNNNNNNNNNNNNNNNNNNNNNNNNNNNNNNNNNNNNNNNNNNNNNNNNNNNNNNNNNNNNNNNNNNNNNNNNNNNNNNNNNNNNNNNNNNNNNNNGATMTTCCTGCCGTCCAAAAAGGCCTTCGCTACGGAATAATCTTATTTATCATCTCAGAAGTTTTATTCTTTACCNNNNNNNNNNNNNNNNNNNNNNNNNNNNNNNNNNNNNNNNNNNNNNNNNNNNNNNNNNNNNNNNNNNNNNNNNNNNNNNNNNNNNNNNNNNNNNNNNNNNNNNNNNNNNNNNNNNNNNNNNNNNNNNNNNNNNNNNNNNNNNNNNNNNNNNNNNNNNNNNNNNNNNNNNNNNNNNNNNNNNNNNNNNNNNNNNNNNNNNNNNNNNNNNNNNNNNNNNNNNNNNNNNNNNNNNNNNNNNNNNNNNNNNNNNNNNNNNNNNNNNNNNNNNNNNNNNNNNNNNNNNNNNNNGGAGTCTATGGCTCAACCTTCTTCGTAGCCACGGGATTCCACGGCCTCCATGTAATCATTGGATNCACCTTCTTAATCGTCTGCTTCTTCCGCCAACTAAAATTCCACTTTACCTCTAGCCACCACTTTRGCTTTGAAGATGCTGCCTGATATTNACATTTCGTAGACGTAGTATGACTTTTCCTCTATGTCTCTATNNNNNNNNNNNNNNNNNNNNNNNNNNNNNNNNNNNNNNNNNNNNNNNNNNNNNNNNNNNNNNNNNNNNNNNNNNNNNNNNNNNNNNNNNNNNNNNNNNNNNNNNNNNNNNNNNNNNNNCACACTAACTACACTACTCGTCATCATTGCATTCTGACTTCCACAGTTAAATNNNNNNNNNNNNNNNNNNNNNNNNNNNNNNNNNNNNNNNNNNNNNNNNNNNNNNNNNNNNNNNNNNNNNNNNNNNNNNNNNNNNNNNNNNNNNNNNNNNNNNNNNNNNNNNNNNNNNNNNNNNNNNNNNNNNNNNNNNNNACCATGAGCCTCACAAACAACTAACCTAAACACAATACTCACCATAGCCCTCCTCCTAATCTNNNNNNNNNNNNNNNNNNNNNNNNNNNNNNNNNNNNNNNNNNNNNNNNNNNNNNNNNNNNNNNNNNNNNNNNNNNNNNN-NNNNNNNNNNNNNNNNNNNNNNNNNNNNNNNNNNNNNNNNNNNNNNNNNNNNNNNNNNNNNNNNNNNNNNNNNNNNNNNNNNNNNNNNNNNNNNNNNNNNNNNNNNNNNNNNNNNNNNNNNNNNNNNNNNNNNNNNNNNNNNNNNNNNNNNNNNNNNNNNNNNNNNNNNNNNNNNNNNNNNNNNNNNNNNNNNNNNNNNNNNNNNNNNNNNNNNNNNNNNNNNNNNNNNNNNNNNNNNNNNNNNNNNNNNNNNNNNNNNNNNNNNNNNNNNNNNNNNNNNNNNNNNNNNNNNNNNNNNNNNNNNNNNNNNNNNNNNNNNNNNNNNNNNNNNNNNNNNNNNNNNNNNNNNNNNNNNNNNATCCCCACAATAATGCTTATACCCCTAACCTGATTATCAAAAAAWANNNNNNNNNNNNNNNNNNNNNNNNTTCACAGCCTACTAATTAGCCTCACAAGTCTGCTCCTTATAAACCAATTCAACNNNNNNNNNNNNNNNNNNNNNNNNNNNNNNNNNNNNNNNNNNNNNNNNNNNNNNNNNNNNNNNNNNNNNNNNNNNNNNNNNNNNNNNNNNNNNNNNNNNNNNNNNNNNNNNNNNNNNNNNNNNNNNNNNNNNNNNNNNN-NNNNNNNNNNNNNNNNNNNNNNNNNNNNNNNNNNNNNNNNNNNNNNNNNNNNNNNNNNNNNNNNNNNNNNNNNNNNNNNNNNNNNNNNNNNNNNNNNNNNNNNNNNNNNNNNNNNNNNNNNNNNNNNNNNNNNNNNNNNNNNNNNNNNNNNNNNNNNNNNNNNNNNNNNNNNNNNNNNNNNNNNNNNNNNNNNNNNNNNNNNNNNNNNNNNNNNNNNNNNNNNNNNNNNNNNNNNNNNNNNNNNNNNNNNNNNNNNNNNNNNNNNNNNNNNNNNNNNNNNNNNNNNNNNNNNNNNNNNNNNNNNNNNNNNNNNNNNNNNNNNNNNNNNNNNNNNNNN-NNNNNNNNNNNNNNNNNNNNNNNNNNNNNNNNNNNNNNNNNNNNNNNNNNNNNNNNNNNNNNNNNNNNNNNNNNNNNNNNNNNNNNNNNNNNNNNNNNNNNNNNNNNNNNNNNNNNNNNNNNNNNNNNNNNNNNNNNNNNNNNNNNNNNNNNNNNNNNNNNNNNNNNNNNNNNNNNNNNNNNNNNNNNNNNNNNNNNNNNNNNNNNNNNNNNNNNNNNNNNNAACGGACCTAAAATCACTCATTGCATACTCCTCCGTCNNCCACATAGHANNNNNNNNNNNNNNNNNNNNNNNNNNNNNNNNNNNNNNNNNNNNNNNNNNNNNNNNNNNNNNNNNNNNNNNNNNNNNNNNNNNNNNNNNNNNNNNNNNNNNNNNNNNNNNTAACTACGAACGAATCCACAGCCGCACAATAATTCTAGCCCGCGGHTTANNNNNNNNNNNNNNNNNNNNNNNNNNNNNNNNNNNNNNNNNNNNNNNNNNNNNNNNNNNNNNNN-NNNNNNNNNNNNNNNNNNNNNNNNNNNNNNNNNNNNNNNNNNNNNNNNNNNNNNNNNN-NNNNNNNNNNNNNNNNNNNNNNNNNNNNNNNNNNNNNNNNNNNNNNNNNNNNNNNNNNNNNNNNNNNNNNNNNNNNNNNNNNNNNNNNNNNNNNNNNNNNNNNNNNNNNNNNNNNNNNNNNNNNNNNNNNNNNNNNNNNNNNNNNNNNNNNNNNNNNNNNNNNNNNNNNN-NNNNNNNNNNNNNNNNNNNNNNNNNNNNNNNNNNNNNNNNNNNNNNNNNNNNNNNNNNNNNN-NNNNNNNNNNNNNNNNNNNNNNNNNNNNNNNNNNNNNNNNNNNNNNNNNNNNNNNNNNNNNNNGATCTGCTAA-TTCTGCGCCTCCATGCCTAACAACATGGCTTTTTCAAACTTTTAAAGGATAGCAGTTATCCGTNNNNNNNNNNNNNNNNNNNNNNNNNNNNNNNNNNNNNNNNNNNNNNNNNNNNNNNNNNNNNNNNNNNNNNNNNNNNNNNNNNNNNNNNNNNNNNNNNNNNNNNNNNNNNNNNNNNNNNNNNNNNNNNNNNNNNNNNNNNNNNNNNNNNNNNNNNNNNNNNNNNNNNNNNNNNNNNNNNNNNNNNNNNNNNNNNNNNNNNNNNNNNNNNNNNNNNNNNNNNNNNNNNNNNNNNNNNNNNNNNNNNNNNNNNNNNNNNNNNNNNNNNNNNNNNNNNNNNNNNNNNNNNNNNNNNNNNNNNNNNNNNNNNNNNNNNNNNNNNNNNNNNNNNNNNNNNNNNNNNNNNNNNNNNNNNNNNNNNNNNNNNNNNNNNNNNNNNNNNNNNNNNNNNNNNNNNNNNNNNNNNNNNNNNNNNNNNNNNNNNNNNNNNNNNNNNNNNNNNNNNNNNNNNNNNNNNNNNNNNNNNN-NNNNNNNNNNNNNNNNNNNNNNNNNNNNNNNNNNNNNNNNNNNNNNNNNNNNNNNNNNNNNNNNNNNNNNNNNNNNNNNNNNNNNNNNNNNNNNNNNNNNNNNNNNNNNNNNNNNNNNNNNNNNNNNNNNNNNNNNNNNNNNNNNNNNNNNNNNNNNNNNNNNNNNNNNNNNNNNNNNNNNNNNNNNNNNNNNNNNNNNNNNNNNNNNNNNNNNNNNNNNNNNNNNNNNNNNNNNNNNNNNNNNNNNNNNNNNNNNNNNNNNNNNNNNNNNNNNNNNNNNNNNNNNNNNNNNNNNNNNNNNNNNNNNNNNNNNNNNNNNNNNNNNNNNNNNNNNNNNNNNNNNNNNNNNNNNNNNNNNNNNNNNNNNNNNNNNNNNNNNNNNNNNNNNNNNNNNNNNNNNNNNNNNNNNNNNNNNNNNNNNNNNNNNNNNNNNNNNNNNNNNNNNNNNNNNNNNNNNNNNNNNNNNNNNNNNNN-NNNNNNNNNNNNNNNNNNNNNNNNNNNNNNNNNNNNGGCCTTATAATAGTAACAATCGGCATTAACCAACCCTACCTGNNNNNNNNNNNNNNNNNNNNNNNNNNNNNNNNNNNNNCTATACTATTTATATGCTCTGGCTCTATTATTCATAGCCTAAACGACGANNNNNNCATCCGAAAAATAGGAGGCCTATTCAAAGMAATACCATTTACCACAACAGCCCTMATTATTGGCAGCCTCGCACTCACAGGAANNNNNNNNNNNNNNNNNNNNNNNNNNNNNNNNCTHATCATTGAATCTGCC-AACACGTCTTATACCAACGCCTGAGNNNNNNNNNNNNNNNNNNNNNNNNNNNNNNNNNNNNNNNTCTACAGCACACGCATCATTTTCTTTGCACTACTTGGACAACCTCGATTCTCAACCCTTATCTCCATTAACGAAAATNNNNNNNNNNNNNNNNNNNNNNNNNNNNNNNNNNNNNNNNNNNNNNNNNNNNNNNNNNNNNNNNNNNNNNNNNNNNNN-NNNNNNNNNNNNNNNNNNNNNNNNNNNNNNNNNNNNNNNNNNNNNNNNNNNNNNNNNNNNNNNNNNNNNNNNNNNNNNNNNNNNNNNNNNNNNNNNNNNNNNNNNNNNNNNNNNNNNNNNNNNNNNNNNNCATCAAACGCCTTTAAATTCTCCAANCCTACTAGGTTATTACCCCACAATTATACACCGACWNNNNNNNNNNNNNNNNNNNNNNNNNNNNNNNNNNNNNNNNNNNNNNNNNNNNNNNNNNNNNNNNNNNNNNNCCATCCTACCAAAAACCATCTCATCTATCCAAATAAAAGCATCCGTTATAATTACAAACCAAWAAGGCCTAATCAAGTTATATTTNNNNNNNNNNNNNNNNNNNNNNNNNNNNNNNNNNNNNNNNNNNNNNNNNNNNNNNNNNNNNNNNNNNNNNNNNNNNNNNNNNNNNNNNNNNNNNNNNNNNNNNNNNNNNNNNNNNNNNNNNNNNNNNNNNNNNNNNNNNNNNNNNNNNNNNNNNNNNNNNNNNNNNNNNNNNNNNNNNNNNNNNNNNNNNNNNNNNNNNNNNNNNNNNNNNNNNNNNNNNNNNNNNNNNNNNNNNNNNNNNNNNNNNNNNNNNNNNNNNNNNNNNNNNNNNNNNNNNNNNNNNNNNNNNNNNNNNNNNNNNNNNNNNNNNNNNNNNNNNNNNNNNNNNNNNNNNNNNNNNNNNNNNNNNNNNNNNNNNNNNNNNNNNNNNNNNNNNNNNNNNNNNNNNNNNNNNNNNNNNNNNNNNNNNNNNNNNNNNNNNNNNNMCCAAAATTCAACACAATACCACACCCAACCCCACCACTCACAATTAACCCTAACCCCCCANNNNNNNNNNNNNNNNNNNNNNNNNNNNNNNNNNNNNNNNNNNNNNNNNNNNNNNNNNNNNNNNNNNNNNNNNNNNNNNNNNNNNNNNNNNNNNNNNNNNNNNNNNNNNNNNNNNNNNNNNNNNNNNNNNNNNNNNNNNNNVNNNMTNNAAGAACATCAATGATCAATATCCGAAAAACTCACCCACTGAT-AAAAATTGTAAACAACGCATTCATTGACCTCCCAACCNNN-NNNNNNNNNNNNNNNNNNNNNNNNNNNNNNNNNNNNNNNNNNNNNNNNNNNNNNNNNNNNNNNNNNNNNNNNNNNNNNNNNNNNNNNNNNNNNNNNNNNNNNNNNNNNNNNNNNNNNNNCTCTGTCACTCATATTTGCCGAGATGTCAACTACGGCTGAATCATTCGA--TACATACATGCANNNNNNNNNNNNNNNNNNNNNNNNNNNNNNNNNNNNNNNNNNNNNNNNNNNNNNNNNNNNNNNNNNNNNNNNNNNNNNNNNNNNNNNNNNNNNNNNNNNNNNNNNNNNNNNNNNNNNNWAGCTACAGCATTCATAGGCTATGTCCTGCCATGAGGACAAATATCATTCTGAGGAGCAACGGTCATCACTAATCTNNNNNNNNNNNNNNNNNNNNNNNNNNNNNNNNTAGTCGAATGAATCTGAGGGGGATTCTCCGTAGACAAAGCAACCCTCACCCGATTCTTCGCTTTCCACTTTATTCNNNNNNNNNNNNNNNNNNNNNNNNNNNNNNNNNNNNNNNNNNNNNNNNNNNNNNNNNNNNNNNNNNNNNNNNNNNNNNNNNNNNNNNNNNNNNNNNNNNNNNNNNNNNNNNNNNNNNNNNNNNNNNNNNNNNNNNNNNNNNNNNNNNNNNNNNNNNNNNNNNNNNNNNNNNNNNNNNNNNNNNNNNNNNNNNNNNNNNNNNNNNNNNNNNNNNNNNNNNNNNNNNNNNNNNNN-NNNNNNNNNNNNNNNNNNNNNNNNNNNNNNNNNNNNNNNNNNNNNTACGAAATCCTCCGATCAATTCCCAATAAACTAGGAGGAGTTCTAGCCCTAATCTTCTCANNNNNNNNNNNNNNNNNNNNNNNNNNNNNNNNNNNNNNNNNNNNNNNNNNNNNNNNNNNNNNNNNNNNNNNNNNNNNNNNNN-NNNNNNNNNNNNNNNNNNNNNNNNNNNNNNNNACATGAATYGGAGGRCAACCAGTTRANNNNNNNNNNNNNNNNNNNNNNNNNNNNNNNNNNNNNNNNNNNNNNNNNNNNNNNNNNNNNNNNNNNNNNNNNNNNNNNNNNNNNNNNNNNNNNNNNNNNNNNNNNNNNNNNNNNNNNNNNNNNNNNNNNNNNNNNNNNNNNNNNNNNNNNNNNNNNNNNNNNNNNNNNNNNNNNNNNNNNNNNNNNNNNNNNNNNNNNNNNNNNNNNNNNNNNNNNNNNNNNNNNNNNNNNNNNNNNNNNNNNNNNN
GLAHMZ488 NNNNNNNNNNNNNNNN---TAAAGCAAGGCACTGAAAATGCCTAGATGAGTACATCATACTCCATAAACATATAGGTTTGGTCCCAGCCTTCCTGTTAGCTCTC-AATAGACCTACACATGCAAGCANNNNNNNNNNNNNNNN--NNNNNNNNNNNNNNNNNNNNNNNNNNNNNNNNNNNNNNNNNNGCACAC-TACTRGTAGCTCATGACACCTTGCTTAGCCACACCCCCACGGGAAACAGCAGTGATAAAAATTAAGCCATGAACGAAAGTTTGACTAWNNNATATTGACTAGGGTTGGTAAATCTCGTGCCAGCCACCGCGGTCATACGATTAACCCNNNNNNNNNNNNNNNNNNNNNNNNNNNNNNNNNNNNNNNNNNNNNNNNNNAGTTGAGTTTTAATTAAACTGTAAAAAGCCATAATTATAATAAAAATAAACGACGAAAGTAACTCTACAACAGCTGACACANNNNNNNNNNNNNNNNNNNNNNNNNNNNNNNNNNNNNNNNNNNNAGCCCTAAACATAAATAATTATAAAAACAAWMTTATTCGCCAGAGTACTACCGGCAACGGCCCAAAACTCAAAGGACTTGGCGGTGCTTTATACCCTTCTAGAGGAGCCTGTTCTGTAATCGATAAACCCCGATAAACCTCACCAATCCTTGCTAATACAGTMTATANNNNNNCATCTTCAGCAAACCCTAAAAAAGGAATAAAAGTAAGCATAATCATTACACATAAAANNNNNNNNNNNNNNNNNNNNNNNNNNNNNNNNNNNNNNNNNNNNNNNNNNNNNNNNNNNNNNNNNNNNNNNNNNNNNNNNNNNNNNNNNNNNNNNNNNNNNNNNNNNNNNNNNNNNNNNNNNNNNNNNNNNNNNNNNNNNNNNNAGGCCATGAAGCACGCACACACCGCCCGTCACCCTCCTCAAGTAATTAC-ATGCACCTAAACTTA-TTACACGCACCRNNNNNNNNNNNNNNNACNNNNNNNNNNNNNNNNNNNNNNNNNNNNNNNNNNNNNNNNNNNNNNNNNNNNNNNCTTAAATAAAGCATCTAGTTTACACCTAGAAGATTTCATACCATATGAATGTTTTGAACCACACCTAGCCCAAA--CTTCCACTTTCTAGTATAANAACCAGANCAAAATAAAATAAAACATTTATTTCAATTTAAAGTATAGGAGATAGAAATTCTAAATATGGCGCTATAGAAAAAGTACCGTAAGGGAACGATGAAAG-AGAAAGTCAAAGTACAAAAAAGCAAAGATTAACCCTTGTACCTTTTGCANNNNNNNNTAACGAGC-AAAAAACTTAACAAAGCGAACTTTAGCTAAGTAANCCGAAACNNNNNNNNNNACTTACGGACAGTTTACCAGAACCAACTCATCTATGTGGCAAAATAGTGAGAAGATCCATAAGTAGAGGTGACACGNNNNNNNNNNNNNNNNNNNNNNNNNNNNNCAGGAAATGAATCTTAGTTCAGCTTTAAAGATACC-AAAAATACAAACAGATCCCNNN-NNNNNNNTAAWAGCTAGYNNNNNNNNNNNNNNNNNTTTANNNNNNNNNNNNNNNNNNNNNAGAGAGTAAAATTTAACAACACCNNNNNNNNNNNNNNNNNNNNNNNNNNNNNNNNNNNNNNNNNNNNNNAACAATAACAACGATATTGATCCCAGCAGTA--AACAATCAACTCCTAGCCATAATACTGGACTATTCTATAACAAAATAGAAGCAATNNNNNNNNNNNNNNNNNNNNNNNNTATTTTCTCCCCGCACAAGTTTAAATCAGTACCTGATAGTATACTGATTATTAACAGTAGATCAATATAACCCAACAATTAATAGCTTATCAATCTTACNNNNNNNNNNNNNNNNNNNNNNNNNNNNNNNNNNNNNNNNNNNNNNNNNNNNNNNNNNNNNNNN-NNNNNNNNNNNNNNNNNNNNNNNNNNNNNNNNNNNNNNNNNNNNNNNNNNNNNNNNNNNNNNNNNNNNNNNNN-NNNNNNNNNNNNNNNNNNNNNNNNNNNNNNNCAAAGGTAGCATAATCATTTGTTCTCTAAATAAGGACTTGTATGAATGGCCACACGAGGGTTTTACTGTCTCTTACTTCCGATCAGTGAAATTGACCTCCCCGTGAAGAGGCGGGGATGAACTAACAAGACGANNNNNNNNNNNNNNNNNNNNNNNNNNNNATCCAAAG-AAAACAAACTCAATCACCAAGAGATAAAAACACTCTTTATGGGTTAGCNNNNNNNNNNNNNNNNNNNNNNNNNNNNNNNNNNNNNNNNNNNNNNNNNNNAAGACTAGACCTACARGTCAAACCAAATTATCGCTTATTGANNNNNNNNNNNNNNNNWCSGANAYAAGTTACCCTAGGGATAACAGCGCAATCCTATTCAAGAGTCCATATCGACAATAGGGTTTACGACCTCGATGTTGGATCAGGACATCCCGATGGTGCAGCCGCTATCAAAGGTTCGTTTGTTYNNNNNNNNNNNNNCTACGTGATCTGAGTTCAGACCGGAGCAATCCAGGTCGGTTTCTATCTGTTATGTATTTCTCCCARTANCGRAAGGACAAGAGAAATGNNNNNNNNNNNNNNNNNNNNNNNNNNNNNAATTAATGACCTTATCTCAATTAACCTNACAGACAACTCCC-GCCCTAGAAAAGGGCCCAGTTAAGGTGGCAGAGCCCGGTAATTGCGTAAAACTTAAACCTTTATACTCAGAGATTCAAATTCTCTCCTTAAC-AAATGTTCATAATTANNNNNNNNNNNNNNNNNNNNNNNNNNNNNCTAGMCGTAGCCNNNNNNNCACTANNNNNNNNNNAAATNNNNNNNNNNNNNNNNNNNNNNNNNNNNNNNNNNNNNNNNNNCCCGTACGGCCTACTTCAACCCATCGCCGATGCAATTAAACTTTTCACTAAAGAACCCTTWNNNNNNNNNNNNNNNNNNNNNNNNNNNNNNNNNNNNNNNNNNNNNNNNNNNNNNNNNNNNNNNNNNNNNNNNNNNNNNNNNNNNNNNNNNNNNNNNNNNNNNNNNNNNNNNNNNNNNNNNNNNNNNNNNNNNNNNNNNNNNNNNNNNNNNNNNNNNNNNNNNNNNNNNNNNTCAGGCTGAGCTTCCAACTCAAAATACGCCCTCATCGGAGCCCTACGAGCAGTAGCACAAACAATCTCATANNNNNNNNNNNNNNNNNNNNNNNNNNNNNNNNNNNNNCTAAWAAACGGATCCTTCACTCTTTCCACATTAATTATCACACAAGAACAAATATGACTAATCTTCCCAGCATGACCCYTAGCAATAATATGATTTATCTCAACACTAGCAGAAACAAACCGAGCACCATTTGACCTCMNCGAAGGAGAATCAGAACTGGTCTCAGGCTTTAACGTGGAATACGCAGCAGGGCCCTTCGCCCTATTTTTTATAGCAGAATATGCTAACATNBATCRKAANNNNNNNNNNNNNNNNAACCNNNNNNNNNNNNNNNNNNNNNNNNCCGTACATACCAGAACTTTACACTATCAACTTTACCATTAAATCTTTACTACTCACAATTACNNNNNNNNNNNNNNNNNNNNNNNNNNNNNNNNNNNNNNNNNNNNNNNNNNNNNNNNNNNNNNNNNNNNNNNNNNNGCCCCTAACACTAGCCCTATGCATATGGCACGTCTCCATGCCCATTCTCCTANNNNNNNNNNNNNNNNNNNNNNNNNNNNNNNNNNNNNNNNNNNNNNNNNNNNNNNAGAGTAAATAATAGAGGTCTAAACCCTCTTATTTCTAGAACTATAGGAATTGAACCTAATCCTAAGAACCCAAAACTCTTCGNNNNNNNNNNNNNNNNNNNNNNNNNNNNNNNNNNNNNNNNNNNNNNNNNNNNNNNNNNNN-NNNNNNNNNNNNNNNNNNNNNNNNNNNNNNNNNNNNNNNNNNNNNNNNNNNNNNNNNNNNNNNNNNNNNNNNNNNNNNNNNNNNNNNNNNNNNNNNNNNNNNNNNNNNNNNNNNNNNNNNNCTGAATTGGATTCGAGATAAANNNNNTTGCTATTATCCCCATTATAATAAAAAAATATAACCCACGAGCCACAGAAGCATCAACCAAATATTTCCTAACTCAATCAACAGCTTCCATANNNNNNNNNNNNNNNNNNNNNNNNNNNNNNNNNNNNNNNNNNNNNNNNNNNNNNNNNNNNNNNNNNNNNNNNNNNNNNNNNNNNNNNNNNNNNNNNN-NNNNNNNNNNNNNNNNNNNNNNNNNNNNNNNNNNNNNNNNNNNNNNNNNNNNNNNNNAAGGCATCTCCCTGCACTCAGGCCTAATTCTACTTACATGACAAAMACNNNNNNNNNNNNNNNNNNNNNNNNNNNNNNNNNNNNNNNNNNNNNNNNNNNNNNNNNNNNNNNNNNNNNNNNNNNNNATCATGGTAGGAGGMTGGGGAGGACTAAATCAAACCCAACTACGAAAAATTATAGCCTACTCATCAATCGCCCACATGGGCTGAATAACAGCNNNNNNNNNNNNNNNNNNNNNNNTAACATTACTAAACTTAATCATCTACATCATCATAACCACCGCCATATTTACACTATTTATAGCCAACTCAACCAMNNNNNNNNNNTCACTATCCCATACATGAAATAAAGCANNNNNNNNNNNNNNNNNNNNNNNNNNNNNNNNNNNNNNNNNNNNNNNNNNNNNNNNNNNNNNNNNNNNNNNNNNNNNNNNNNNNNNNNNNNNNNNNNNNNNNNNNNNNNNNNNNNNNNNNNNNNNNNNNNNNNNNNNNNNNNNNNNNNNNNNNNNNNNNNNNNNNNNNNNNNNNNNNNCCTACTCTACCGCACTTACAATATTTCCCTCCANNNATAACATAAAAATAAAATGACAGTTTTCTATCACAAAANNNNNNNNNNNNNNNNNNNNNNNNNNNNNNNNNNNNNNNNNNNNNNNNNNNNNNNNNNNNNNNNNNNNNNNNNNNNNNNNNNNNNNNNNNNNNNNNNNNNNNNNNNNNNNNNNNNNNNNNNNNNNNNNNNNNNNNNNNNNNNNNNNNNNNNNNNNNNNNNNNNNNNNNNNNNNNNNNNNNNNNNNNNNNNNNNNNNNNNNNNNNNNNNNNNNNNNNNNNNNNNNNNNNNNN-NNNNNNNNNNNNNNNNNNNNNNNNNNNNNNNNNNNNNYTAAACAAC-TGGCTTCAATCTACTTCTCCCGCCGCGAGAAAAAAAAGGCGGGAGAAGCCCCGGCAGAA-TTGAAGCTGCTTCTTCGAATTTGCAATTCAATNTGTTANNNNNNNNNNNNNNNNNNNNNNNNNNNNNNNNNNNNNNNNNNNNNNNNATTTACAGTCTAATGCTTCACTCAGCCATCTTACCCATGTTCATCAACCGCTGACTATTTTCAACTAACCATAAAGATATCGGCANCCTATACCTCCTATTCGGTGCTTGNNNNNNNNNNNNNNNNNNNNNNNNNNNNNNACTAATTCGCGCTGAGTTAGGCCAACCTGGAACCTTACTTGGGGATGACCAGATCTACAACGTAGTCGTAACCGCACNNNNNNNNNNNNNNNNNNNNNNNNNNNTAATANNNNNNNNNNNNNNNNNNNNNNNNNNNNNNNTAGTTNNNNNNNNNNNNNNNNNNNNNNNNNNNNNNNNNNNNNNNNNNNNNNNNNNNNNNNNNNNACTGCTTCCCCCTTCCTTTCTGTTACTCCYAGCATCCTCTATGSTTGAAGCAGGAGCAGNNNNNNNNNNNNNNNNNNNNNNNNNNNNNNNNNNNNNNNNNNNNNNNNNNNGAGCCTCAGTGGATCTCACCATTTTCTCTCTACACCTAGCAGGTGTTTCCTCAATTCTAGGBSCCNNNNNNNNNNNNNNNNNNNNNNNNNNNNNNNNNNNNNNNNNNATHACACAATATCAAACACCCTTATTCGTGTGATCCGTATTAATTACTGCCGTANNNCTACT-CCTATCACTCCCTGTACTANNNNNNGGCATTACAATACTACTAACGGACCGAAATCTAAATACTACCTTCTTTGATCCAGCAGGAGGAGGAGATCCTATCCTATATCAGCACCTATTCTGATTTTTTGGCCACCCTGAAGTATATADTNNNNNNNNNNNNNNNNNNNNNNNNNNNNNNNNNNNNNNNNNNNNNNNNNNNNNNNNNNNNNNNNNNNNNNNNNNNNNNNNNNNNNNNNNNNNNNNNNNNNNNNNNNNNNNNNNNNNNNNNNNNNTATGGGCTCATCACATATTTACAGTCGGCATAGACGTCGATACACNNNNNNNNNNNNNNNNNNNNNNNNNNNNNNNNNNNNNNNNNNNNNNNNNNNNNNNNNNNNNNNNNNNNNNNNNNNNNNNNNNNNNNNNNNNNNNNNNNNNNNNNNNNNNNNNNNNNNNNNNNNNNNNNNNNNNNNNNNNNNNNNNNNNNNNNNNNNNNNNNNNNNNNNNNNNCAATTCTTCCCTCGACATTGTTCTTCACGATACATATTATGTAGTSSNNNNNNNNNNCYACGTATTATCAATAGGAGCCGTATTCGCTATCATAGGAGGGTTNNNNNNNNNNNNNNNNNNNNNNNNAGGTTATACTCTAAANNNNNNNNNNNNNNNNNNNNNNNNNNNNNNNNNNNNNNNNNNNNNNNNNNNNNNNNNNNNNNNNNNNNNNTTCTTAGGCTTATCTGRCATGCCACGACGATACTCTGATTACCCAGACGCATACNNNNNNNNNNNNNNNNNNNNNNNNNNNNNNNNNNNNNNNNNNNNNNNAGCGGTAATACTAATAGTTTTCATCATCTGAGAGGCANTTCGCATCNNNNNNNNNNNNNNNNNNNNNNNNNNNNNNNNNNNNNNNNNNNNNNNNNNNNNNNNNNNNNCCCCNNNNNNNNNNNACATTTGAAGANNNNRCRTATGTCAACCTAAAANNNNNNNNNNNNNNNNNNNNNNNNCTACAATTGGTTTCAAGCCAACACCATAACCACTATGTCTNNNNNNNNNNNNNNNNNNNNNN-NNNNNNNNNNNNNNNNNNNNNNNNNNNNNNNNNNNNNNNNNNNNNNNNNNNNNNNNNNNTGGCATACCCCATACAACTAGGATTTCAAGATGCAACATCACCTATCATAGAAGAACTGTTACATTTCCACGACCATACACTAATGATCGTCTTTCTGATTAGCTCATTGGTACTTTGTATTATCTCGCTAATATTAACAACAAAATTAACTCATACTAGTACTATAGATGCACAAGAAGTAGAGACAATCTGMACCATCCTACCAGNNNNNNNNNNNNNNNNNNNNNNNNNNNNNNNNNNNNNNNNNNNNNNNNNNNNNNNNNNNNNNNNNNNNNNNNNNNNNNNNNNNNNNNNNNNNNNNNNNNNNNNNNNNNNNNNNNNNNNNNNNNNNNNNNNNNNNNNNNNNNNNNNNNNNNNNNNNNNNNNNNNNNN-----NNNNNNNTTAAAACCAGGGGAACTGCGACTACTAGAAGTAGACAATCGAGTCGTGTTACCCATAGAAATAANNATHSGAATASNNNNNNNNNNNNNNNNNNNNNNNNNCTCATGAGCAGTGCCCTCTTTAGGACTGANNNNNGACGCAATTCCAGGCCGCCTAAACCAAACAACCCTTATATCAACCCGACCAGGACTATACTACGGTCAATGCTCAGAAATCTGTGGGTCAAATCACAGCTTTATGCCAATTGTCCTCGAACTAGTCCCACTAGAATATTTTGAAAAATGATCTGCATCAATACTATAAAATCATCAAGAAGCTATGTCAGCGTTAACCTTTTAAGTTAAAGATCGGGGG--TA-T-AACTCTCCTTGATGACATGCCACAACTAGATACATCAACATGACTTACANNNNNNNNNNNNNNNNNNNNNNNNNNNNNNNNNNNNNNNNAA-TTAAAAATCTCAAAACATAACTTCTACCACAACCCAGAACCAACATCAATGAAAATACCAAAGCAAGACAACCCCTGAGAAACAAAATGAACGAAAATCNNNNNNNNNNNNNNNNNNNNNNNNNNNNNNNNNNNNNNNNNNNNNNNNNNNNNNNNNNNNNNNNNNNNNNNNNNNNNNNNNNNNNNNNNNNNNNNNNNNNNNNNNNNNNNNNNNNNNNNNNNNNNNNNNNNNNNNNNNNNNNNNNNTCAAANNNNNNNNNNNNNNNNNNNNNNNNCAAAGGACAAACATGAACATTAATACTAATATCCCTAATTTTGTTTATTGCATCAACAAATCTACTAGGCCTGTTACCNNNNNNNNNNNNNNNNNNNNNNNNNNNNNNNNNNNNNNNNNNNNNNNNNNNNNNNNNNNNNNNNNNNNNNNNNNNNNNNNNNNNNNNNNNNNNNNNNNNNNNNNNNNNNNNNNNNNNNNNNNNNNNNNNNNNNNNNNNNNNNNNNNNNNNNNNNNNNNNNNNNNNNNNNNNNATNNNNNNNNNNNNCNNNCCAATAGCCCTTGCTGTACGACTNACAGCTAACATCACAGCAGGCCACCTACTAATTCACTTAATTGGAGGAGCCACCCTCGCACTAATGAGTATCAACACCGCAACAGCCCTTATTACATTTATTATCCTGATTCTACTAAMAGTCCTCGAATTTGCAGTAGCTATCATTCAANNNNNNNNNNNNNNNNNNNNNNTTAGCCNNNNNNNGCATGATAACACATNNNNNNNNNNN-NNNNGCATGCTTACCACATASTAAACCCAAGCCNCTGACCCCTTACAGGAGCACTATCTGCCCTCCTAATAACATCTGGCTTAATTATATGGTTCCACTTCAATTCAACAACCCTGTTAATGCTCGGCCTAACAACAAACACACNNNNNNNNNNNNNNNNNNNNNNNNNNNNNNNNNNNNAGAGTACATTTAAAGGCCACCATACTCCTGCCGTCCAAAAAGGCCTTCNNNNNNNNNNNNNNNNNNNNNNNATCTCAGAAGTTTTATTCTTTACC---GGATTTTTCTGAGCTTTTTATCACTCAAGTCTTGCTCCCACAMCCGAAMTAGGCKGCTGTTGACCCCCGACAGGCATTCACCCACTCAATCCCCTARAAGTCCCACTACTCAACACTTCTGTTCTCTTNNNNNNNNNNNNNNNNNNNNNNNNNNNNNNNNATAGCCTCATAGAAGGAAACCNNNNNNNNNNNNNNNNNNNNNNNNNNNNNNNNNNNNNNNNNNNNNNNNNNNNNNNNNNNNNNNNNNNNNCAGAATATTATGAAGCACCTTTTACTATCTCAGATGGAGTCTATGGCTCAACCTTCTTCGTAGCCACGGGATTCCACGGCCTCCATGTAATCATNNNNTCCACCTTCTTAATCGTCTGCTTCCTCCGCCAACTAAAATTCCACTTTACCTCTAGCCACCACTTTGGCTTTGAAGCTGNNNNNNNNNNNNNNNNNNNNNNNNNNNNNNNNNNNNNNNNNNNNNNNNNNNNNNNNNNNNNNNNNNNNNNNNNNNNNNNNANNNNNNNNNAGTACAACTGACTTCCAATCAGTTAGTTTCGGTCTAATCCGAAAAAGAATAATAAACCTTGTAGTAGCCCTTCTAACCAACCTCACACTAANNNNNNNNNNNNNNNNNNNNNNNNNNNNNNNNNNNNNNNNNNNNNNNNNNNNNNNNNNNNNNNNNNNNNNNNNNNNNNNNNNNNNNNNNNNNNNNNNNNNNNNNNNNNNWTTCTCTATAAAATTTTTCCTAGTAGCCATTACATTCCTCCTTTTCGACTTAGAAATTGCATTACTCCTACCACTACCATGAGCCTCACAAACAACTAACCNNNNNNNAATNNNNNNNNNNNNNNNNNNNNNNNNNNNNNNNNNAGCTGCCAGCCTGGCCTATGAATGAAACCAAAAAGGATTAGAGTGAACTAAATATGGTACTTAGTTTAAAAC--AAANNNNNNNNNNNNNNNNNNNNNNNNNNNNNNNNNNNNNNNNNNNNNNNNNNNNNNNNNNNWACATATAAACATCATAATAGCATTTGCAGTATCTCTTACAGGACTACTAATATATCGATCCCACCTAATATCCTMCNNNNNNNNNNNNNNNNNNNNNNNNNNNNNNNNNNNNNNNNNNNNNNNNNNNNNNNNNNNNNNNNNNNNNNNNNNNNNNNNNNNNNNNNNNNNNNNNNNNNNNNNNNNNNNNNNAGCTTGTGAAGCAGCACTGGGTCTATCCCTACTAGTAATGGTATCAAACACATATGDTANTGATTACGNNNNNNNNNTCAACTTATTACAATGCTAAAATACATTATCCCCACAATAATGCTTATACCCCTAACCTGATTATCAAAAAATAACATACTATGAATTAACCCCACACTTCACAGCCTACTAANNNNNNNNNNNNNNNNNNNNNNNNNNNNNNNNNNNNNNNNNNNNNNNNNCAATTTTTCACTNNNNNNNNNNNNNNATCCTTTATCCATNNNNNNNNNNNNNNNNACTATATGACTCCTCCCTCTAATGCTGATAGCCAGCCANNNNNNNNNNNNNNNNNNNNNNNNNNNNNNNNNNN-NNNNNNNNNNNNNNNNNNNNNNNNNNNNNNNNNNNNNNNNNNNNNNNNNNNNNNNNNNNNNNNNNNNNNNNTTCTTTTACATNNNNNNNNNNNNNNNNNNNNNNNNAANACTNNNNNTTATTACCCGATGAGGAAATCAAACAGAACGTCTAAACNCCGGTNNNNNNNNNNNGTTTTACACACTAGCAGGATCCCTACCCCTACTAATTGCACTGATCTATGTTCAAAACACAATAGGGTCCCTAAACTTNNNNNNNNNNNNNNNNNNNNNNNNNNNNNNNNNNNNNNNCTGATCCAACGTTTTCACGTGGCTAGCGTGCATAATAGCCTTCATAGT-AAAAATACCACTATATGGCCTCCACCTTTNNNNNNNNNNNNNNNNNNNNNNNNNNNNNNNNNNNNNNNNNNNNNNNNNNNNNNNNNNNNNNNNNNNNNNNNNNNNNNNNNNNNNNNNNNNNNNNNNNNNNNNNNNNNNNNNNNNNNNCAACTTCATAGCATATCCTTTTATTATACTATCTCTATGAGGCATNNNNNNNNNNNNNNNNNNNNNNNNNNNNNNNNNNNNNNNNNNNNNNNNCATTGCATACTCCTCCGTCAGCCACATAGCACTTGTTATCGTGGCTATTCTTATCCAAACACCTTTAAGTTATACAGGAGCNNNNNNNNNNNNGATTGCCCATGGTCTTACATCCTCTATGCTCTTMTKCCTAGCAAACTCTAACTACGAACGAATCCACAGCCGCACAATAATTCTAGCCCGCGGCTTACAAACACNCCTCCCACTCATAGCAACCTGATGACTCCTAGMGAGCCTAACCAACCTAGCTCTAC-CCCCAACAATTAACCTGATCGGAGAATTATTCGTAGTAATATCAACCTTCTCGTDHTCNVRWYNNNNNNNNNNNNNNNNNNNNNNNNNNNNNNNNNNNNNNNNNNNNNNNNNNNNNNNNNNNNNNNNNNNNNNNNNNNNNNNNNNNNNNNNNNNNNNATATTAACAACATCTCACCTTCCTTTACACGAGAGAATGCACTNNNNNNNNNNNNNNNNNNNNNNNNNNNNN-NNNNNNNNNNNNNNNNNNNNNNNNNNNNNNNNNNNNNNNNNNNTAAATATAGTTTAAAAAAA-CGCTAGACTGTGAATCTAACAATAGAAGCCCATTGCCTTCTTATTTACCGAAAAAGTNNNNNNNNNNNNNNNN-NNNNNNNNNNNNNNNNNNNNNNNNNNNNNNNNNNNNNNNNNNNNNNNNNNNNNNNNNNNNNNNNNNNNNNNNNNNNNAAAAAATTGGTGCAACTCCAAATAAAAGTAATAAACATATTCTCCTCCTTCACATTAACAACTCTATTTCTACTAACCATGCCCATCATAATAGCAAGCCCCAATACCCACAAAACCTCCNNNNNNNNNNNNNNNNNNNNNNNNNNNNNNNNNNNNNNNNNNNNNNNNNNNNNNNNNNNNNNNNNNNNNNNNNNNNNNNCAGGACAAGAAATAATTATCTCAAACTGACACTGATTAACTATTCAAACCCTCAAACTATCACTCAGCTTCAAAATAGNNTACTTCTCAATAATATTTGTCCCAGTAGCACTATTCGTCACATGATCCATCATAGAATTCTCAATATGATACATACACTCAGACMCCAANNNNNNNNNNNNNNNNNNNNNNNNNNNNNNNNNNNNNNNNNNNNNNNNNNNNNNNNNNNNNNNNNNNNNNNNNNNNNNNNNN-NNNNNNNNNNNNNNNNNNNNNNNNNNNNNNNNNNNNNNNNNNNNNNNNNNNNNNNNNNNNNNNNNNNNNNNNNNNNNNNNNNNNNNNNNNGCAATCCTGTATAACCGCATTGGCGACATTGGATTTATCCTAGCAATAGCATGATTCCTAGCTAACCTCAATACCTNNNNNNNNNNNNNNNNNNNNNNNNNNNNNNNNNNNNNNNNNNNNNNNNNNNNNNNNNNNNNNNNNNNNNNNNNNNNNNNNNNNNNNNNNNNNNNNNNNNNNNNNNNNNNNNNNNNNNNNNNNNNNNNNNNNNNNNNNNNNNNNTCAGCATTACTTCACTCAAGCACAATAGTAGTAGCAGGCATTTTTCTATTAATCCGTTTCTACCCACTAACAGAAAACAACAAATTTGCCCANNNNNNNNNNNNNNNNNNNNNNNNNNNNNNNNNNNNNNNNNNNNNAATATGTGCCCTCACCCAAAATGATNKC-AAAAANNNNNNNNNNNNNNNNNNNNNNNNNNNNNNNNNNNNNNNNNNNNNNNNNNNNNGCATTAACMAACCCTACCTGGCATTCCTTCATATCTGTACTCACGCCTTTTTCAAAGCTATGCTATTTATATGCTCTGGCTCTATTATTCATAGNNNNNNNNNNNNNNNNNNNNNNNNNNNNNNAGGAGNNNNNNNNNNAGCAATACCATTTACCACAACAGCCCTCATTATTGGCAGCCTCGCAMTCACAGGAATACCTTTCCTTACCGGATTCTACTCCAAAGACCTNNNNNNNNNNNNNNNN-NNNNNNNNNNNNNNNNNNNNNNNNNNNNNNNTAATAACACTAATCGCCACCTCTTTCACAGCCATCTACAGCACANNNNNNNNNTTCTTTGCACTACTTGGACAACCTCGATTCTCAACCCTTATCTCCATTAACGAAAATAACCCCTTCCTATTAAATTCAATCAAACGCCTGCTGATTGGAAGCCTTTTCGCAGGATTCATTATCTCCAACAATATT-CCCCCAACAACAATCCCTCAAATAACCATACCCTACTAMCTAAAANNNNNNNNNNNNNNNNNNNNNNNNNNNNNNNNNNNNNNAGCACTAGAAATTAACAACATAACCCACAACCTAAAATTCAACCACCCATCAAACGCCTTTAAATTCTCCAA-CCTACTAGGTTANNNNNNNNNNNNNNTACACCGCCTAACTCCCTATATAAACCTAACAATANNNNNNNNNNNNNNNNNNNNNNNNNNNNNNNNNNNNNNNNNNNNNNNNNNNNNNNNNAAAACCATCTCATCTATCCAAATAAAAGCATCCGTTANNNNNNNNNNNNNNNNNNNNNNNNNNNNNNNNNNNNNNNNNNNNNNNNNNNNNNNNNNNNNNNNNNNNNNNNNNNNNNNNNNNNNNNNNNNNNNNNNNNNNNAATAACCACAACACCAATCAACAAAGATCRACCAGTTNNNNNNNNNNNNNNNNNNNCATAACTATACAAAGCCGCAATTCCTATAGCTTCCTCACTAAAAAACMCGGAATCCCCAGTATCATAAATGACTCAATCCCCCNNNNNNNNNNNNNNNNNNNNNNNNNNNNNNNNNNNNNNNNNNNNNNNNNNNNNNNNNNNNNNNNNNNNNNNNNNNNNNNNNNNNNNNNNNNNNNNTAAAACAACCTTANNNNNAACCNNNNNNNNNNNNNNNNNNNNNNNNNNNNNNNNNNNNNNNNNNNNNNNAACCACTATCATTCCTCCTAAATAAATTAAAAAGACCATCAACCCCAAAAAAGACCCACCAAAATTCAACACAATASVWCACCCAACCCCACCACTCACAATTAACCCTAACCCCCCATA---AATAGGTGAAGGTTTCGAAGAAAACCCCACAAAACNNNNNNNNNNNNNNNNNNNNNNNNTTAATNNNNNNNNNNNNNNNNNNNNNNNNNNNNNNNNNNNNNCCACNNNNNNNGATATGAAAAACCATCGTTGTCATTCAACTACAAGAACATCAATGATCAATATCCGAAAAACTCACCCACTGAT-AAAAATTGTAAACAACGCATTCATTGACCTCCCAACCCCA-CCAAATATCTCANNNNNNNNNNNNNNNNNCTCCCTCCTAGGTATCTGCTTNNNNNNNNNNNNNNNNNNNNNNNNNNNNNNNNNNNNNNNNNNNNNNNNNNNNNNNNNNNNNNNNNNNNNNNNNNNNNNNNNNNNNNNNNNNNNNNNNNNNNNNNNNNNNNNNNNNNNN--NNNNNNNNNNNNNNNNNNNNNNNNNNNNNNNNNNNNNNNNNNNNNNNNNNNNNNNNNNNNNNNNNNNNNNNNNNNNNNNNNNNNNNNNNNNNNNNNNNNAACATCGGAGTAATTCTCTTATTCACAACAATAGCTACAGCATTCATAGGCTATGTCCTGCCATGAGGACAAATATCNNNNNNNNNNNNNNNNNNNNNNNNNNNNNNNNNNNNNNNNNNNNNNNNNNNNNNNNNNNNNNNNNNNNNNNNNNNNNNNNNNNNNNNNNNNNNNNNNNNAGCAACCCTCACCCGATTCTTTGCTTTCCACTTTATTCTCCCTTTTATCATTACTGCCCTCGCCATAGTACACCTACTCTTTCTTCACGAAACAGGCTCCAACAACCCCACAGGAATTTCATCAGACGCAGACAAAATCCCGTTCCATCCTTACTATACTATTAAAGACATCCTAGGTGCCCTACTACTAATCTTAGCCCTCATATTACTAGTACTGTTCGCACCCGACCTACTTGGAGACCCAGATAACNNNNNNNNNNNNNNNNNNNNN-NNNNNNNNNNNNNNNNNNNNNNNNNNNNNNNNNNNNNNNNNNNNNNNNNNNNNNNNNNNNNNNNNNNNNNNNNNNNNNNNNNNNNNNNNNNNNNNNNNNNNNNNNNNNNNNNNNNNNNNNNNNNNNNNNNNRCTCCATANNNNNNNNNNNNNNNNNNNNNNNNNNNNNNNNNNNNNNNNNNNNNNNN-NNNNNNNNNNNNNNNNNNNNNNNNNNNNNNNNNCATGAATTGGAGGACAACCAGTTGAACACCCATATATTATTATCGGACAATTAGCATCTATCATATACTTCCTACTCATCCTAGTGCTAATACCAATGGCCGGTTCTATCGAAAACAAACTCCTAAAATGAAGACAAGTCTTNNNNNNNCACTGAATACACKGGTCTTGTAAACCAGAGAAGGAGAGCAAC--ANNNNNNNNNNNCTCAAGGAAGAAGCTATAGCCACACTATCAACA-CCCAAAGCTGAAGTTCTATTTAAACTANTCCCTG
HM236184  GTTAATGTAGCTTAAA-CTTAAAGCAAGGCACTGAAAATGCCTAGATGAGTCTACTG-ACTCCATGAACATATAGGTTTGGTCCCAGCCTTCCTGTTAACTTTC-AATAGACTTATACATGCAAGCATCCACGCCCCGGTGAGTAACGCCCTTCGAATCACACAGGACTAAAAGGAGCAGGTATCAAGCACACACTCTTGTAGCTCACAACGCCTTGCTTAACCACACCCCCACGGGAGACAGCAGTAACAAAAATTAAGCCATAAACGAAAGTTTGACTAAGCCATATTGACCAGGGTTGGTAAATCTCGTGCCAGCCACCGCGGTCATACGATTGACCCAAGCTAACAGGAGTACGGCGTAAAGCGTGTTAAAGCATCATACTAAATAGAGTTAAATTTTAATTAAACTGTAAAAAGCCATAATTATAACAAAAATAAATGACGAAAGTAACCCTACAATAGCTGATACACCATAGCTAAGACCCAAACTGGGATTAGATACCCCACTATGCTTAGCCCTAAACACAAATAATTATAAAAACAAAATTATTCGCCAGAGTACTACCGGC-ACAGCCCGAAACTCAAAGGACTTGGCGGTGCTTTATACCCTTCTAGAGGAGCCTGTTCTATAATCGATAAACCCCGATAAACCTCACCAATCCTTGCTAATACAGTCTATATACCGCCATCTTCAGCAAACCCTAAAAAAGGGACAAAAGTAAGCTCAATAATAACACATAAAGACGTTAGGTCAAGGTGTAACCTATGGAGTGGGAAGAAATGGGCTACATTTTCTACCCAAGAAAATTTAATACGAAAGCCATTATGAAATTAATAGCCAAAGGAGGATTTAGCAGTAAACTAAGAATAGAGTGCTTAGTTGAATCAGGCCATGAAGCACGCACACACCGCCCGTCACCCTCCTCAAGTAAATATGATATACTTAAACCTATTTACATATATCAACCACACGAGAGGAGACAAGTCGTAACAAGGTAAGCATACTGGAAAGTGTGCTTGGATAAACCAAGATATAGCTTAATTAAAGCATCTAGTTTACACCTAGAAGATTTCACACATTATGAGTATCTTGAACTATACCTAGCCCAAAATCTCCCACTCTCCAGTTTAAATAACTAAATTAATTAAAATAAAACATTTACCCTAA-TTAAAGTATAGGAGATAGAAATTCTAAACACGGCGCTATAGAGAAAGTACCGCAAGGGAATGATGAAAGAAAAAAATCATAGTACAAAAAAGCAAAGATTAACCCTTGTACCTTTTGCATAATGAATTAACGAGC-AAAAAACTTAACAAAACGAATTTTAGCTAAGTAACCCGAAACCAGACGAGCTACTTATAGACAGTTTATTAGAACCAACTCATCTATGTGGCAAAATAGTGAGAAGATCCATAAGTAGAGGTGACATGCCTAACGAGCCTGGTGATAGCTGGTTGTCCAGAAAATGAATTTTAGTTCAGCTTTAAAGATACC-AAAAATACAAATAAATCCCACT-GTATCTTTAAAAGTTAGTCTAAAAAGGTACAGCCTTTTAGAAATGGGTACAACCTTCACTAGAGAGTAAGATCTAAAAATACCATAGTAGGCCTAAAAGCAGCCATCAATTAAGAAAGCGTTAAAGCTCAACAACAATAGTATTATTAATCCCAGCAATAACATTAGCCAACTCCTAGATTTAATACTGGACTATTCTATTACTAAATAGAAGCAATAATGTTAATATGAGTAACAAGAAATATTTTCTCCTCGCACAAGTTTAAGTCAGTAACTGATAATACCCTGACCGTTAACAGTAAATAAAAATAACCCAACAATAAATGATTTATTACTTATACTGTTAACCCAACACAGGAGTGCACCCAGGAAAGATTCAAAGAAGTAAAAGGAACTCGGCAAACACTAAACCCCGCCTGTTTACCAAAAACATCACCTCCAGCATCCCTAGTATTGGAGGCACTGCCTGCCCAGTGACTAAACGTTAAACGGCCGCGGTATTCTGACCGTGCAAAGGTAGCATAATCATTTGTTCTCTAAATAAGGACTTGTATGAATGGCCACACGAGGGTTTTACTGTCTCTTACTTCCAATCAGTGAAATTGACCTCCCCGTGAAGAGGCGGGGATAAATCAACAAGACGAGAAGACCCTATGGAGCTTTAACTAAGTAACTCAAGG-AAAATAAATTCAACCACCAAGGGATAACAACACTCCTTATGAGTTAACAGTTTCGGTTGGGGTGACCTCGGAGAACAGAAAATCCTCCGAGCGATTTTAAAGACTAGACTAACAAGTCAAACCAAACCATCGCTTATTGATCCAAAAACTTGATCAACGGA-ACAAGTTACCCTAGGGATAACAGCGCAATCCTATTCAAGAGTCCATATCGACAATAGGGTTTACGACCTCGATGTTGGATCAGGACACCCCGATGGTGCAACCGCTATCAAAGGTTCGTTTGTTCAACGATTAAAGTCCTACGTGATCTGAGTTCAGACCGGAGTAATCCAGGTCGGTTTCTATCTGTTATGTATTTCTCCCAGTA-CGAAAGGACAAGAGAAATAAGGCCAACTTTAACAAAGCGCCTTAAACCAATTAATGACTTTATCTTAATTAATTTCACA-ACAAAACCT-GCCCTAGAAAAGGGCCCAGTTAAGGTGGCAGAGCCCGGTAATTGCGTAAAACTTAAACCTTTATACTCAGAGATTCAAATCCTCTCCTTAACAAAATGTTTATAATCAACGTTCTAACACTCATCATTCCTATTCTCCTAGCTGTAGCTTTTCTTACACTAGTTGAACGAAAAGTTCTAGGTTATATACAATTTCGAAAAGGCCCAAACGTTGTAGGGCCATATGGCTTACTTCAACCCATCGCCGACGCAATTAAACTCTTCATCAAAGAACCCCTACGACCCGCCACATCCTCAATCTCAATATTCATTCTAGCCCCCATCCTAGCACTAACCCTAGCCTTAACTATATGAATCCCCCTACCCATACCCTATCCCCTCATCAATATAAACTTAGGAGTCCTCTTCATATTAGCCATATCAAGCCTAGCCGTATACTCAATCCTCTGATCAGGTTGAGCCTCCAACTCAAAATATGCTCTCATTGGAGCCCTACGGGCAGTAGCACAAACAATCTCTTATGAAGTAACACTAGCAATTATTTTACTATCAGTCCTACTAATAAATGGGTCCTTTACCCTTTCTACACTAATCATTACACAAGAACAAGTATGATTAATCTTCCCAGCATGACCCCTAGCAATAATATGATTTATCTCAACACTAGCAGAAACAAACCGAGCACCATTTGACCTCACCGAAGGAGAATCTGAACTAGTATCAGGCTTTAACGTAGAATATGCTGCCGGACCATTCGCCCTATTCTTTATAGCAGAATATGCGAATAT-TATCATAATAAACATCTTCACAACAACCCTCTTCTTAGGAGCATTTCACAACCCATACATACCAGAACTTTACACAATCAACTTCACCATCAAATCGCTACTACTCACAATTACCTTCCTATGAATCCGAGCATCCTACCCCCGATTCCGTTACGACCAACTAATACACTTACTATGAAAAAATTTTCTACCCCTAACACTAGCCCTATGCATATGACACGTATCGCTACCCATTCTCCTATCAAGCATCCCCCCACAAACATAAGAAATATGTCTGACAAAAGAGTTACTTTGATAGAGTAAATAATAGAGGTTTAAATCCTCTTATTTCTAGAACTATAGGAATTGAACCTACTCCTAAGAACCCAAAACTCTTCGTGCTCCCAATTACACCAAATTCTAATAGTAAGGTCAGCTAATTAAGCTATCGGGCCCATA-CCCCGAAAATGTTGGTTCATATCCTTCCCGTACTAATAAATCCAATTATCCTCATTATTATTCTAATAACCGTTATACTTGGAACCATTATCGTTATGATTAGCACCCACTGATTGCTCATCTGAATTGGATTTGAAATAAATATACTTGCTATTATTCCCATTATAATAAAAAAGCACAACCCACGAGCCACAGAAGCATCAACCAAATATTTCCTAACTCAATCAACAGCCTCAATACTACTAATAATAGCCATTATCATTAACTTAATATTCTCAGGCCAATGAACCGTAATAAAACTATTTAATCCAATAGCCTCCATACTCATAACAATAG-CCCTCGCTATAAAACTAGGTATAGCCCCATTCCACTTCTGAGTCCCAGAAGTAACACAAGGCATTCCCCTATCCTCAGGCCTAATCTTACTCACATGACAAAAACTAGCACCCATGTCAGTACTTTACCAAATCCTTCCATCCATCAACCTAGACCTGATCCTAACCCTATCAATTCTATCTATTACAATCGGAGGCTGAGGAGGACTGAACCAAACCCAACTACGAAAAATTATAGCCTATTCATCAATTGCCCACATAGGCTGAATAACAGCAGTTTTACTATATAATCCCACCATAACACTACTAAACCTAATTATTTATATCATTATAACCTCTACCATATTTACACTATTTATAGCCAACTCAACCACAACCACCCTATCATTATCACACACATGAAATAAAGCACCCATCATAACAATTCTAGTCCTCATTACCCTCCTATCAATAGGAGGACTTCCCCCACTATCAGGATTTATACCAAAATGAATAATTATCCAAGAAATAACAAAAAATGACAGCATTATCTTACCCACCCTCATAGCAATTACAGCACTACTAAACCTATATTTTTATATACGACTTACATACTCCACTGCACTCACGATATTTCCCTCCACAAACAACATAAAAATGAAATGACAATTTCCAACCACAAAACGAATAACCCTCCTACCAACAATAACTGTACTATCCACCATACTACTACCACTAACACCAATCCTCTCAATTCTAGAATAGGAATTTAGGTTAAACAGACCAAGAGCCTTCAAAGCCCTAAGCAAGTATAATTTACTTAATTCCTGATAAGGACTGCAAGACTACATCTTACATCAATTGAATGCAAATCAACCACTTTAATTAAGCTAAATCCTCACTAGATTGGTGGGC-TCCACCCCCACGAAACTTTAGTTAACAGCTAAACACCCTAAACAAC-TGGCTTCAATCTACTTCTCCCGCCGCGAGAAAAAAAAGGCGGGAGAAGCCCCGGCAGAGTTTGAAGCTGCTTCTTTGAATTTGCAATTCAATATGTTAATTCACTACAGGACCTGGTAAAAAGAGGAATTAAACCTCTGTTCTTAGATTTACAGTCTATTGCTTTACTCAGCCATTTTACCCATGTTCATCAACCGCTGATTATTTTCAACCAACCACAAAGATATCGGCACCCTTTACCTTCTATTTGGTGCCTGAGCTGGTATAGTAGGAACCGCCTTAAGCCTACTAATTCGCGCCGAACTAGGCCAACCCGGAACTCTACTCGGAGATGACCAAATCTACAACGTAATTGTAACCGCACATGCATTTGTAATAATTTTCTTTATAGTAATGCCTATTATAATCGGTGGATTCGGCAACTGACTAGTTCCTCTGATAATTGGAGCCCCTGATATAGCATTTCCTCGGATAAATAACATAAGCTTTTGACTTCTTCCCCCATCTTTCCTGTTACTCCTAGCATCCTCTATGGTTGAGGCCGGAGCAGGAACAGGTTGAACCGTATACCCTCCTCTAGCAGGCAACCTAGCCCATGCAGGAGCCTCAGTAGATCTAACTATTTTCTCCCTACATCTGGCAGGTGTCTCTTCAATTCTAGGAGCCATTAATTTTATTACAACTATTATTAATATAAAACCCCCTGCGATGTCACAGTATCAAACCCCCTTGTTTGTATGATCTGTACTAATTACTGCCGTACTTCTCCT-TCTCTCACTTCCTGTATTAGCAGCTGGTATCACAATACTACTAACGGACCGAAACCTGAATACAACCTTTTTTGACCCAGCAGGAGGAGGAGACCCTATCCTATATCAACACCTATTCTGATTCTTTGGGCACCCTGAAGTATATATTCTTATTTTACCTGGGTTTGGGATAATCTCCCATATTGTGACCTACTATTCAGGAAAAAAAGAACCATTCGGATATATAGGAATAGTATGAGCCATAATATCAATTGGGTTCCTAGGATTCATTGTATGAGCCCACCATATATTCACAGTCGGAATAGACGTCGATACACGGGCTTACTTCACGTCAGCTACTATAATTATCGCCATCCCAACAGGAGTAAAAGTATTCAGTTGACTAGCAACGCTTCATGGGGGTAATATCAAATGATCTCCTGCCATAATATGAGCCCTAGGTTTCATCTTTCTTTTCACAGTCGGAGGCTTAACTGGAATTGTTCTAGCCAACTCCTCCCTTGACATTGTCCTCCATGACACATATTATGTAGTAGCACATTTCCACTACGTATTATCAATAGGAGCTGTATTTGCTATTATAGGAGGATTTGTACATTGATTTCCCCTATTCTCAGGCTATACTCTCAATGATACATGAGCCAAAATCCACTTTGCAATTATATTTGTAGGTGTTAACATGACTTTCTTTCCACAACATTTCCTAGGACTATCCGGTATACCACGACGATACTCTGATTATCCAGACGCATATACAATATGAAATACTATCTCATCTATAGGCTCATTTATCTCACTAACAGCAGTAATACTAATAATCTTCATCATCTGAGAAGCA-TTTGCATCTAAACGAGAAGTCCTAACTGTAGACCTAACCACAACAAACCTAGAATGACTAAACGGATGTCCTCCACCATACCACACATTTGAAGAACCCACATATGTTAACCTAAAATAAGAAAGGAAGGAATCGAACCTCCTATTATTGGTTTCAAGCCAACACCATAGCCACTATGACTCTCTCAATAAACGAGATGTTAGTAAAACATTACATAACCTTGTCAAGATTAAATTACAGGTGAAAATCCCGTACATCTCATATGGCATATCCCATACAACTAGGCTTTCAAGACGCAACATCACCTATCATGGAAGAACTACTACACTTTCACGACCACACATTAATAATCGTTTTCCTAATCAGCTCTCTAGTACTTTATATTATTTCACTAATACTAACAACAAAATTAACCCATACCAGTACCATAGACGCGCAAGAAGTAGAAACAATCTGAACCATTCTACCAGCCATTATCTTAATTATGATTGCTCTTCCATCCTTGCGAATCCTATACATAATAGATGAAATCAACAACCCATCTCTCACAGTAAAGACCATAGGGCATCAATGATACTGAAGCTATGAATATACAGATTATGAAGACCTAAGCTTCGATTCCTATATAATCCCAAC-----ATCAGAACTAAAACCAGGAGAACTGCGTTTACTAGAAGTAGACAACCGAGTTGTATTACCCATGGAAATAACAGTCCGAATACTAATCTCTTCCGAAGATGTCCTACACTCATGAGCAGTCCCTTCTCTAGGACTAAAAACAGACGCAATTCCAGGTCGTTTAAATCAAACAACCCTTATGTCAACTCGTCCAGGCCTATTCTACGGTCAATGCTCAGAAATTTGCGGATCAAATCACAGTTTTATGCCAATTGTTCTTGAACTAGTCCCATTAAAATACTTTGAAAAATGATCCGCATCAATACTATAAAATCATCAAGAAGCTATCCCAGCGTTAACCTTTTAAGTTAAAGACTGAGAA--TATTATATTCTCCTTGATGATATGCCACAACTAGACACATCAACGTGACTTACAATAATTCTATCAATATTTTTAGTCCTCTTCATTATTTTTCAA-CTAAAAATCTCAAAACACAACTTCTACCACAACCCAGAATTAATAACAACAAAAACACCGAAACAAAATACTCCTTGAGAAACAAAATGAACGAAAATCTATTTGCCTCTTTCATTACCCCTATAATATTTGGCCTCCCCCTCGTTACCCTCATTGTTTTATTCCCTAGCCTATTATTTCCCACATCAAACCGACTAGTCAACAACCGCCTCATCTCCCTCCAACAGTGAATACTTCAATTAGTATCAAAACAAATAATGAGCATTCATAATACCAAAGGACAGACATGAGCATTAATGCTAATGTCCCTAATTTTATTTATTGGATCTACAAACCTACTAGGCCTCCTACCCCACTCATTTACACCAACTACACAACTATCAATAAACCTAGGCATGGCCATTCCTTTATGAGCAGGAGCTGTAATTACAGGCTTCCGCAACAAAACTAAAGCTTCACTCGCCCATTTCCTACCACAAGGGACACCCACCCCACTGATCCCAATACTAGTAATTATTGAAACCATCAGCCTATTTATTCAACCAGTAGCCCTTGCCGTACGATTAACAGCTAATATCACGGCAGGACACTTACTAATTCACCTAATTGGAGGAGCCACCCTTGCACTAATAAGCATTAATACCACAACAGCACTCATCACATTCATTATCCTAATTTTACTAACAGTTCTCGAATTCGCAGTGGCTATAATTCAAGCCTATGTATTTACCCTTCTAGTTAGCTTATACCTGCATGATAACACATAATGACACACC-AAACCCACGCTTATCACATAGTAAATCCAAGCCCCTGACCTCTCACAGGAGCACTATCTGCCCTCCTAATAACATCTGGTCTCATCATATGATTTCACTTCAACTCAACAGCTCTACTAACTCTGGGCCTAACAACAAATATACTTACAATATACCAGTGATGACGAGATGTGATTCGAGAAAGCACCTTCCAAGGCCACCATACTCCGGCTGTCCAAAAGGGCCTTCGTTACGGAATGATTCTTTTCATTATCTCCGAAGTTCTATTCTTTACT---GGATTTTTCTGAGCCTTCTACCACTCAAGCCTTGCCCCCACACCCGAACTAGGCGGCTGCTGACCTCCAACAGGCATTCACCCACTTAATCCCTTAGAAGTCCCACTACTCAACACCTCTGTCCTTCTAGCCTCAGGAGTATCCATTACTTGAGCTCACCATAGCCTCATAGAAGGGAACCGTTACCACATGTTACAAGCCCTATTCATTACCATCGCACTAGGCGTGTACTTTACACTGTTACAGGCATCAGAGTATTATGAAGCACCCTTTACAATCTCAGACGGAGTTTACGGTTCAACTTTCTTCGTAGCTACAGGATTTCACGGCCTCCATGTCATCATCGGATCCACCTTCCTAATTGTCTGCTTCTTCCGCCAATTAAAATTTCATTTCACCTCTAGTCACCATTTCGGTTTCGAAGCCGCTGCCTGATACTGACACTTCGTAGATGTAGTATGACTTTTCCTCTATGTATCCATCTACTGATGAGGCTCATGTCCTTTTAGTATTAATTAGTACAACTGACTTCCAATCAGTTAGTTTCGGTCTAATCCGAAAAAGAACAATAAACCTTATAATTACTCTCCTAACTAACTTCACGCTAGCTACATTACTCGTAACCATCGCATTCTGACTTCCCCAACTGAACGTGTATTCAGAAAAAACAAGCCCATACGAATGTGGATTTGACCCCATAGGGTCTGCTCGCCTCCCCTTCTCTATAAAATTCTTCCTAGTAGCCATCACATTCCTCCTTTTTGATCTAGAAATTGCACTACTCCTACCACTACCATGAGCCTCACAAACAACTAATCTAAACACAATGCTCACCATAGCTCTTCTCCTAATCTTCCTACTAGCCGTAAGCCTGGCCTACGAATGAACTCAAAAAGGACTCGAATGAACCGAATATGGTATTTAGTTTAAAAC---AAAATAAATGATTTCGACTCATTAGATTATGATTAAGCTCATAACTACCAAATGTCCCTCGTATACATAAACATTATAATGGCATTCACAGTATCCCTCACAGGACTACTAATATACCGATCCCACCTAATATCTTCCCTCCTATGCCTAGAAGGAATAATACTATCCCTATTTATTTTAGCCACCCTAATAATCCTAAACTCACATTTTACCTTAGCCAGTATAATGCCCATTATTCTACTAGTTTTCGCAGCTTGCGAGGCAGCACTAGGCCTGTCCCTACTGGTAATGGTGTCAAATACATATGGCACCGACTATGTACAAAACCTTAACCTTCTACAATGCTAAAATACATTATCCCCACAATAATACTTATACCCCTAACCTGACTATCAAAAAATAGCATAATCTGAATCAACACCACACTTCACAGCTTGCTAATCAGCCTCACAAGCCTTCTCCTCCTAAATCAATTCGGTGATAATAGCCTCAACTTCTCATTAACTTTTTTCTCCGACTCCTTATCTACACCATTACTAATTCTAACCATATGACTTCTACCCCTAATACTCATAGCTAGCCAACATCATCTATCAAAAGAAAATCTAGCCCGAAAAA-AACTCTTCATCTCAATGCTAATTCTACTACAACTATTTCTGATTATAACATTCACTGCCACAGAACTAATCTTTTTCTATATCATGTTTGAAGCAACACTAGTCCCCACACTTATCATTATTACTCGATGAGGAAATCAAACAGAACGCCTAAACGCCGGTCTCTATTTCTTGTTTTACACACTAGCAGGATCCCTGCCCCTATTAGTCGCACTGATTTATATTCAAAACACAATAGGATCACTAAATTTCCTTATTCTCCAGTACTGAGTTCAACCAATACCTAACTCATGATCCAACACTTTCATATGACTAGCATGCATAATAGCTTTCATAGT-AAAGATACCACTATATGGACTCCACCTCTGACTTCCCAAAGCCCATGTAGAAGCTCCAATTGCGGGCTCCATGGTCCTTGCAGCAATCCTACTTAAACTAGGAGGATATGGCATGATACGGATTACATTACTTCTGAATCCAATCACCGACTTTATAGCATACCCATTCATTATATTATCATTATGAGGCATAATCATAACCAGCTCAATTTGCCTTCGCCAAACGGACCTAAAGTCACTCATTGCATATTCTTCCGTTAGCCACATAGCACTTGTCATTGTTGCCATTCTCATTCAAACACCCTGAAGCTACATAGGAGCCACCGCCCTAATAATTGCTCATGGTCTCACATCTTCCATACTTTTCTGCCTAGCAAACTCCAACTATGAACGAGTTCACAGCCGAACAATAATCCTAGCCCGCGGCCTACAAACACTCCTTCCACTAATGGCTGCCTGATGACTCCTAGCAAGTCTAACTAATCTAGCTCTAC-CCCCATCAATCAACCTAATCGGAGAACTATTTGTAGTAATATCAACCTTTTCATGATC-TAACATCACAATCATTCTAATAGGACTTAATATGGTAATTACTGCTCTATATTCCCTCTACATACTAATCACAACACAACGAGGTAAACATACTCACCACATCAATAATATTTTACCCTCCTTCACACGAGAAAATGCACTTATATCACTGCATATACTACCACTCCTAC-TTCTATCCCTAAACCCGAAAATTATCCTAGGCCCCCTATACTGTAAATATAGTTTAAGAAAA-CATTAGATTGTGGATCTAATAATAGAAGACTATCACCTTCTTATTTACCGAAAAAGTATGCAAGAACTGCTAA-TTCTATGCCCCCATGTCTAATAACATGGCTTTTTCAAACTTTTAAAGGATAGTAGTTATCCATTGGTCTTAGGAACCAAAAAATTGGTGCAACTCCAAATAAAAGTAATAAACCTATTTTCCTCCCTCACACTAGTCACCCTAATTCTACTAACCATACCCATCGCAGCAATCAATTTTAACACCCATAAATTCACCAATTATCCACTCTATGTAAAAACAACCATTTCATGCGCTTTCATCACTAGCATAATCCCCACAATAATATTCATCCACACAGGACAAGAAATAATCATCTCAAACTGACACTGACTAACCATCCAAACCCTCAAACTATCACTCAGCTTCAAAATAGACTTCTTCTCAATAATATTCGTTCCAGTAGCACTATTCGTTACATGATCTATTATAGAATTCTCAATATGATACATGCACTCAGACCCCAACATTAACCAGTTTTTCAAGTACTTACTCCTATTTCTCATTACAATACTTATTCTTGTCACTGCAAACAACCTCTTTCAACTT-TTCATTGGCTGAGAAGGAGTTGGAATTATATCATTTCTACTGATCGGATGATGATATGGACGGACAGACGCCAACACAGCAGCCTTACAAGCAATCCTATATAACCGCATTGGTGACATCGGATTTATTCTAGCCATAGCATGATTTCTAATTAACCTCAACACCTGAGATCTCCAACAAATCTTTATACTAAATCCAAACGACTCAAACCTACCCCTAATAGGACTAATTCTAGCTGCAACCGGAAAATCCGCACAATTTGGCCTACATCCATGACTACCCTCTGCAATAGAGGGCCCAACACCCGTCTCAGCACTACTCCACTCAAGCACAATAGTAGTAGCAGGCATCTTCCTACTAATCCGCTTTTATCCACTAACAGAAAACAATAAATTTGCCCAATCAATCATATTATGTCTAGGGGCTATAACCACATTATTCACAGCAATATGCGCCCTCACCCAAAATGATATC-AAAAAAATTATCGCTTTCTCTACATCCAGCCAACTCGGCCTCATAATAGTAACAATCGGAATTAATCAACCCCACCTAGCATTCCTTCACATCTGCACCCATGCCTTCTTCAAAGCCATATTATTTATATGCTCTGGCTCCATTATCCACAGCCTAAACGACGAGCAAGACATCCGAAAAATAGGAGGCCTATTTAAAGCAATGCCATTTACCACAACAGCCCTCATTATTGGCAGCCTTGCACTAACAGGAATACCCTTTCTCACCGGATTCTACTCCAAAGACCTGATTATTGAATCCGCT-AATACGTCTTATACCAACGCCTGAGCCCTTTTAATAACATTAGTCGCCACCTCCTTCACAGCCATCTACAGCACTCGCATTATCTTTTTTGCACTCCTAGGACAACCCCGATTTCCAACCCTCATTAATATCAATGAAAATAACCCGTTCCTAATTAATTCAATCAAACGCTTACTAATTGGAAGCCTATTTGCAGGGTTCATTATCTCTAATAACATC-CCTCCAATAACAATCCCCCAAATAACCATGCCCCACTATCTAAAAATAACTGCCTTAACAGTCACAATCCTAGGCTTTATTCTAGCACTAGAAATCAGCAACACAACCCACTACCTAAAATTTAATTATCCATCAAACACATTCAAATTCTCTAA-CCTATTAGGATATTATCCTACAATTATACACCGCCTGACCCCCTATATAAACCTAACAATAAGCCAAAAATCAGCATCCTCTCTCCTAGATCTAATCTGACTAGAAACTATTCTACCAAAAACCATTTCACTAGCCCAAATAAAAATATCCACCACAATCACAAGCCAAAAGGGCCTAATTAAACTATATTTCCTCTCCTTCCTAATCACGATCCTCATTAGTACAACCTTACTTAATTTCCACGAGTAATCTCCATAATCACTACAACACCAATCAATAAAGACCAACCAGTAACAATAACCAATCAAGTACCATAACTGTATAAAGCAGCAATTCCCATAGCCTCCTCGCTAAAAAACCCAGAATCCCCCGTATCATAAATAACCCAATCCCCCATACCATTAAACTTAAATACAATTTCCACCTCCTTATCTTTCAACACATAATAAACCATAAGAAATTCCATTAATAAACCAGTAATAAACGTCCCTAAAACAACCTTATTAGAAACTCAAACCTCAGGATACTGTTCAGTAGCTATAGCTGTCGTATAACCAAAAACTACCATCATACCCCCTAAATAAATTAAGAAAACTATTAAACCTAAAAAAGACCCACCAAAATTCAACACAATACCACACCCAACCCCACCACTTACAATTAACCCCAACCCCCCATA---AATAGGTGAAGGTTTTGAAGAAAACCCCACAAAACCTATCACAAAAATAACACTTAAGATAAACACAATGTATGTCATCATCATTCTCACATGGAATCTAACCATGACCAATGATATGAAAAACCATCGTTGTCATTCAACTATAAGAACACTAATGATCAACATCCGAAAAACCCACCCACTAAT-AAAAATTGTAAACAACGCATTCATTGATCTCCCAGCTCCA-TCAAATATTTCATCATGATGAAACTTTGGCTCTCTCCTAGGCATTTGCTTAATTTTACAGATTCTAACAGGCCTATTCCTAGCAATACACTATACACCTGACACAACAACAGCATTCTCCTCTGTAACCCACATTTGCCGAGACGTAAACTATGGCTGAATTATCCGA--TATATACACGCAAACGGGGCATCAATATTTTTTATCTGCCTATTTATGCATGTAGGACGAGGCCTATACTATGGATCATATACCTTCCTAGAAACATGAAACATCGGAGTAATCCTCCTATTTGCGACAATAGCCACAGCATTCATAGGCTATGTTTTACCATGAGGACAAATATCATTCTGAGGAGCAACAGTTATTACCAACCTCCTTTCAGCAATTCCATATATTGGCACAAACCTAGTCGAATGAATCTGGGGAGGATTCTCAGTAGACAAAGCTACCCTCACCCGATTTTTCGCCTTTCACTTTATTTTCCCATTCATCATCGCAGCCCTCGCCATAGTTCACCTACTCTTCCTCCACGAAACAGGATCCAACAACCCCACAGGAATTCCATCGGACACAGATAAAATTCCCTTCCACCCTTATTACACCATTAAAGACATCCTAGGTGCTATCCTACTAATCCTCATCCTCATGCTACTAGTACTATTCACGCCTGACTTACTCGGAGACCCAGACAACTACACCCCAGCAAACCCACTT-AACACTCCCCCTCACATCAAACCTGAATGATACTTCCTATTTGCGTACGCAATCTTACGATCAATCCCTAATAAACTAGGAGGAGTCCTCGCCCTAATCCTCTCAATCCTAGTCCTAGTAATTATACCCCTCCTCCATACATCAAAGCAACGGAGCATAATATTCCGACCAATCAGTCAATGTATAT-TCTGAATCCTAGTAGCCGACCTATTAACACTCACATGAATTGGAGGCCAGCCAGTTGAACACCCCTACATCATTATTGGACAACTAGCATCTATTATATATTTCCTTATCATTCTAGTCATAATACCAGTAGCTAGCATCATCGAAAACAACCTCCTAAAATGAAGACAAGTCTTTGTAGTACAATCAATATACTGGTCTTGTAAACCAGAGAAGGAGAACAACCAACCTCCCTAAGACTCAAGGAAGAAGCTATAGCCCCACTATCAACA-CCCAAAGCTGAAGTTCTACTTAAACTATTCCCTG
