# Supplementary material for: Identifying the true number of specimens of the extinct blue antelope (Hippotragus leucophaeus)
Source: Sci Rep. 2021 Jan 22;11:2100. doi: 10.1038/s41598-020-80142-2 (PMC7822880; doi:10.1038/s41598-020-80142-2)
Supplement: Supplementary file 5 — Supplementary Data 5. [file 41598_2020_80142_MOESM5_ESM.phy]

 13 15471
NMWST715  NNNAATGTAGCTTAAA---TAAAGCAAGGTACTGAAGATACCTAGATGANNNNNNNN-NNNNNNNAAACNNNNNNNNNNNNNNNNNNNNNNNNNRTTAACTTTCAATAGACTTACACATGCAAGCATCTACNNNNNNNNNNN--NNNNNNNNNNNNNNNNNNNNNNNNNNNNNNNNNNNNNNNNNNNNNNNN-NNNNNNNNNNNNNNNNNNNNNNNNNNNNNNNNNNNNNNACGGGAGACAGCAGTGACAAAAATTAAGCCATGAACGAAAGTTTGACTAAGCCATATTGACTAGGRTTGGTAAATCTCGTGCCAGCCACNNNNNTCATACGATTAA-CCCAAGCTAACAGGAACACGGCGTAAAACGTGTTAAAGCACTACATTAAATAGAGTTAAATCTTAATTAAACTGTAAAAAGCCGTAATTATAAT-AAAATAAATGACGAAAGTAACTCTACAACAGCTGACACACTATAGCTAAGACCCAAACTGGGATTAGATACCCCACTATGCTTAGCCCTAAACACAAATAATTAC-AAAACAAAATTATTCGCCAGAGTACTACCGGCAACAGCNNAANNNNNAAAGGACTTGGCGGTGCTTTATACCCTTCTAGAGGAGCCTGTTCTATAATCGATAAACCCCGATAAACCTCACCATTCCTTGCTAATACAGTCTATATACCGCCATCTTCAGCAAACCCT-AAAAAGGAATAAAAGTAAGCATAATCATTACACATAAAAACGTTAGGTCAAGGTGTAACTTATGGAATGGGAAGAAATGGGCTACATTTTCTACTTCAAGAAAACCCACACGAAAGTTATTATGAAACTAATAACCAAAGGAGGATTTAGCAGTAAGCTAAGAATAGAGTGCTTAGCTGAACCAGNNNATGAAGCACGCACACACCGCCCGTCACCCTCCTCAAGTAATTAC-ACGCACCTAAAYTTA-TTACACGCACCAACAATATGAGAGGAGACAAGTCGTAACAAGGTAAGCATACTGGAAAGTGTGCTTGGACAAA-CAAAACATAGCTTAAATAAAGCATCTAGTTTACACCTAGAAGATTTCGGACCNNNNNNNNNNNNN-AACTAMNNNTAGCCCAAA--CTCCCACTTTCTAATTTAACAACCAAAACAAAATAAAATAAAACATTTATTTTAATTTAAAGTATAGGAGATAGAAATTCTAAACATGGCGCTATAGAGAAAGTACCGCAAGGGAACGATGAAAG-AAAAAGTTAAAGTACAAAAAAGCAAAGATTAACCCTTGTACCTTTTGCATAATGAATTAACGAGC-AAAAAACTTAACAAAGTGAACTTTAGCTAAGTAACCCNNAACCAGACGAGCTACTCATGGACAGTTTACCAGAACCAACTCATCTATGTGGCAAAATAGTGAGAAGATCCATAAGTAGAGGTGNNNNGCCTAACGAGCCTGGTGATAGCTGGTTGTCCAGGAAATGAATCTTAGTTCAGCTTTAAAGATACC-AAAAATATAAACAAATTCCACTGTATATTTAAAGGCTAGTCTAAAAAGGTACAGCTTTTTAGAAACGGATACAACCTTCACTAGAGAGTAAAATTCAACAACACCATAGTAGGCCTAAAAGCAGCCATCAATTAAGAAAGCGTTAAAGCTCAACAACAACAACAATGTTAATCCCAACAGTA--AACAACCAACTNNNNNNNNTAATACTGGACCATTCTATAATAAAATAGAAGTGACAATGTTAGTATGAGTAACAAGAAATACTTTCTCCTCGCACAAGTTTAAATCAGTATCTGATAATATACTGACTGTTAACAGTAGATCAATATAACCTAACAATAAACAACTTATCAAACTTACTGTTAATCCAACACAGGGGTGCACTTAGGAAAGATTCAAAGAAGTAAAAGGAACTCGGCAAACAT-AAACCCCGCCTGTTTACCAAAAACATCACCNNNNNNNNNNNNNNNNNNNNNNNNNNNGCCTGCCCAGTGACANMACGTTAAACGGCCGCGGTATTCTGACCGTGCAAAGGTAGCATAATCATTTNNNNNNNNNNNNNNNNNNNNNNNNNNNNNNNNNNNNNNNNNNNNNCTGTCTCTTACTTCCGATCAGTGAAATTGACCTCCCCGTGAAAAGGCGGGGATGAATTAACAAGACGANNNNNNNNNNNNGAGCTTCAACTAACTAATCCAAAGAAAAATAAACTTAATCACCAA-GAGATAACAACACTCTTTATGGATTAGCAGTTTCGGTTGGGGTGACCTCGGAGAATAAAAAATCCTCCGAGCGATTTTAAAGACTAGNNCTACAAGTCAAACCAAATTATCGCTT-ATTGATCCAAACATTTGATCAACGGAATAAN-NNNNNNNNNNNNNNNNNNNNNNNNNNNNNNNNNNNNNNNNNNNNNNNNNNNNNNNNNNNNNNNNNNNNNNNNNNNNNNNNNNNNNNNNNNNNNNNNNNNNNNNNAAAGGTTCGTTTGTTCAACGATTAAAGTCCTACGTGATCTGAGTTCAGACCGGAGYAATCCAGGTCGGTTTCTATCTGTCATGTATTTCTCCC-AGTACGAAAGGACAAGAGAAATGAGGCCAACTTCAATAAAGCGCCTCAGACCAATTAATGACCTCGTCTCAATTAANNTCACAGASAAACCCTGCCCTAGAAAAGGGCCCAGTTAAGGTGGCAGAGCCNNNNNNTTGCGTAAAACTTAAACCTTTATACTCAGAGATTCAAATTCTCTCCTTAAC-AAATGTTTATAGTTAATACCCTCATACTGATTNNNNNNNNNNNNNNNNNNNNNNNNNNNNNNNNNNNNNNNNNNNGAAAAGTCCTAGGCTACATACAATTTCGAAAAGGCCCAAATGTCGTAGGCCCATAC-GGCCTACTTCAACCCATTGCCGATGCAATTAAACTNNNNNNNNNNNNNNNNNNNNNNNNNNNNNNNNNNNNNNNNNNNNNNNNNNNNNNNNNNNNNNNNNNNNNNNNNNNNNNNNNNNNNNNNNNNNNNNNNNNNNNNNNNNNNNNNNNNNNNCTTATTAACATAAACTTAGGAGTCCTCTTTATATTAGCCATATCAAGCCTAGCCGTATACTCAATCCTCTGATCAGGCTGAGCCTCCAACTCAAAATATGCCCTCATCGGGGCCCTACGAGCNNNNNNACAAANAATCTCATATGAAGTAACACTAGCAATCANNNNNNNNNNNNNNNNNNNNNNNNNNNNNNNNNNNNNNNNNNNNNNNNNNNNNNNNNNACAAGAACGAACATGGCTAATCTTCCCAGCATGACCTCTAGCAATAATATGATTTATCTCAACACTAGCAGAAACAAACCGAGCANNNNNNNNNNNNNNNNNNNNNNNNNNNNNNNNNNNNNNNNNNNNNNNNNNAGAATATGCAGCAGGACCATTCGCCCTATTTTTCATAGCAGAATATGCCAACATCATCATAATAAATATCTTCACAACAACCCTATTCCTAGGAGCATTCCACAACCCATATATACCAGAACTCTACACTATTAACTTCACCATTAAATCACTACTACTCACAATTACTTTCCTATGAATTCGAGCATCCTACCCACGATTCCGCTANGACCAACTAATACACTTACTATGAAAAAACTTTCTGCCTCTAACACTAGCCCTGTGTATATGNNNNNNNNNNNNNNNNNNNNNNNNNNNNNNNGTCCCCCCACAAACATAAGAAATATGTCTGACAAAAGAGTTACTTTGATAGAGTAAATAATAGAGGTCTAAGCCCTCTTATTTCTAGAACTATAGGAATTGAACCTAATCCTAAGAACCCAAAACTCTTCGTGCTCCCAATTACACCAAATTCTAACAGTAAGGTCAGCTAATTAAGCTATCGGGCCCATACCCCGAAAATGTTGGTTNNNNNCCTTCYCGTACTAATAAACCCAATTATCTCTATCATCATCCTAACAACCGTCATATTCGGAACCATTATCGTNNNAATTAGCTCACACTGACTACTCATCTGAATTGGGTTCGAAATAAATATACTTGCTATTATCCCCATTATAATAAAAAAATATAACCCACGAGCTACAGAAGCATCAACCAAATATTTCCTAACTCAATCAACAGCCTCCATNNNACTAATAATAGCTGTCATCATCAACTTAATATCCTCAGGCCAATGAACTGTAATAAAACTGTTTAATCCAATGGCCTCTATACTCATAACAATNNNNCTCACCATAAAACTAGGAATANNTCCTTTCCACTTCTGAGTCCCNNNNNNNNNNNNNNNNNNNNNNNNNNNCTCAGGCCTAATTTTACTTACATGACAAAAACTAGCACCCATATCAGTACTTTACCAAANNNNNNNNNNNNNNNNNNNNNNNNNNNNNNNNNNNNNNNNNNNNNNNNNNNNNNNNNNNNNNNNNNNNNNNNNNNNNNNNNNNNNNNNNCTACGAAAAATTATAGCCTACTCATCAATTGCTCACATNNNNNNNNTAACNNNNNNNNNACCYTACAACCCCACTATAACGTTACTAAANNNNNNNNNNNNNNNNNNNNNNNNNNNNNNNNNNNNNNNNNNNNNNNNNNNNNNNNNNNNNNNNNNNNNNNNNNNNNNNNNNNNNNNATGAAACAAAGCACCTATCATAACTGTCTTAGCCCTCATCACTCTTNNNNNNATAGGAGGACTNNNNNNATTTTCAGGGTTCATACCAAAATGAATAATCATCCAAGAAATGACAAAAAATGACAATATTATCCTACNCACCTTCATAGCAATCACAGCACTATTAAACCTATACTTCTATANNNNNNNNNNNNNNNNNNNNNNNNNNNNNNNNNNNCCCTCCACAAACAACATAAAAATAAAATGACAATTTTCCACCACAAAACAAATAACCCTTCTACCAACAATAACAGNNNNNNNNNNNNNNNNNNNNNNNNNNACACCAATCCTATCAATCCTAGAATAGGAATTTAGGTTAAACAGACCAAGGGCCTTCAAAGCCCTAAGCAAGTATAATTTACTTAATTCCTGACAAGGACTGCAAGACTATACCTTACATCAGCTGAATGCAAATCAACCACTTTAATTAAGCTAAGTCNNNNNNNNNNNNNNNNNN-NNNNNNNNNNNNNNNNNNNNNNNNNNNNNNNNNNNNNNNNNNNNNN-NNNCTTCAATCTACTTCTCCCGCCGCGAGAAAAAAAAGGCGGGAGAAGCCCCGGCAGAA-TTGAAGCTGCTTCTTTGAATTTGCAATTCAACATGTTAATTCACCACAGAGCTTGGTAAAAAGAGGAATTAAACCTCTGTCCTTAGATTTACAGTCTAATGCTTCACTCAGCCATTTTACNNNNNNNNNNNNNNNNNNNNNNNNNNNNNNNNNNNNNNNNNNNNNNNNNNNNNNNNNNNNNNCTATTCGGTGCTTGAGCCGGCATAGTAGGAACCGCCCTAAGCTTACTTATTCGCGCTGAATTAGGCCNNNNNGGNNNNNNNNNNNNNNNNNNNNNNNNCTACAACGNNNNNNNNNNNNNACATGCATTCGTAATAATCTTCTNNNNNNNNNNNNNNNNNNNNNNNNNNNGGTTTGGCAACTGATTANNTCCTTTAATAATTGGAGCCCCTGACATGGCATTNNNNCGAATAAACNNTATAAGCTTTTGACTGCTTCCCCCTTCTTTTCTATTACTCCTAGCATCTTCCATAGTTGAAGCGGGAGCAGGAACAGGCTNNANNNNNNNNNNNNNNNNNNNNNNCAACCTAGCCCATGCAGGAGCCTCAGTGGATCTCACCATTTTCTCTCTACACCTAGCAGGTGTTTCCTCAATCCTGGGAGCCATCAACTTTATCACAACAATTATTAACATAAAACCCCCTGCTATAANNNNNNNNNNNNCACNNNNNNNNNNNNNNNNNNTATTAATTACTGNNNNNNNNNNNNNNNNNNNNNN-NNNNNNNNNNNNNNCCGGTATTACAATACTACTAACGGATCGAAATCTAAATAYTACCTTCTTTGACCCGGCGGGAGGAGGGGATCCCATCCTATATCAGCATCTATTCTGATTCTTTGGCCNNNNNNNNNNNTACATTCTTATTCTACCTGGATTCGGAATAATTTCTCACATCGTAACCTACTATTCAGGGAAGAAAGAACCATTTGNNNNCATGGGGATAGNNNNNNNNNNNNNNTCAATTGGGTTCNNNNNNNNNNNNNNNNNNNNNNNNNNNNNNNNNNNNNNNNNNNNNNNNNNNNNNNNNNNNNNNNNNNNNNNNNNNNNNNNNNNNNNNNNNNNNNNNNNNACCGG-AGTAAAAGTCTTTAGCTGACTANNNNNNNNNNNTGGNNNTAACATTAAATGATCTCCCGCTATAATATGAGCCCTAGGCTTTATTTTCCTCTTTACAGTCGGAGGCCTANNNNNNNNNNTCCTAGCCAATTCTTCCCTCGACATTGTTCTTCACGATACATACTATGTAGTCGCACATTTCCACTACGTATTGTCAATAGGAGCCGTATTCGCTATCATAGGAGGATTCGTACATTGATTTCCATTATTCTCAGGCTATACTCTAAA-CATAACATGAGCCAAAATCCACTTCGCAATTATATTTGTAGGCGTAAACATAACTTTCTTCCCACAACATTTCTTAGGCTTATCTGGTATGCCACGACGATATTCTGACTACCCAGACGCATACACAATGTGAAACACTATTTCATCTATAGGCTCATTTATTTCACTAACAGCAGTAATACTAATAGTCTTCATCATCTGAGAGGCATTTGCATCCAAACGGAAAGTCCTAACCGTGGACCTAACCACAACAAATCTAGNNNNACTAAACGGATGTCCCCCACCATATCACACATTTGAAGAACCCGCATATGTCAACCTAAAGTAAGAAAGGAAGGAATCGAANNNNNNNNNNNNNNNNNNNNNNNNNNNNNNNNNNNNNNNNGTCTTTCTCAATT-ATGAGGTGTTAGTAAAATATTACATAATCTTGTCAAGATTAAATTACAGGTGANNNNNNNNNNNNNNNNNNNNNNNNNNNNNNNNNNNNNNNNNNNNN-NNNNNNNCAACATCACCCATCATAGAAGAACTGCTACATTTCCATGATCATACACTAATAATTGTCTTTTTAATTAGCTCATTAGTACTTTATATTATTTCACTAATATTAACAACAAAATTAACTCATACTAGTACTATAGATGCGCAGGAAGTAGAGACAATTTGAACCATTCTACCAGCTATTATCTTGATTATAATTGCCCTCCCATCCCTACGAATTTTATACATAATAGACGAAATCAACAATCCATCTCTCACAGTAAAAACTATAGGGCATCAATGATACTGAAGCTACGAATACACAGATTATGAAGACCTTAGCTTCGATTCCTATATAATTCCAACATCGGAATTAAAACCAGGAGAACTACGCCTACTGGAAGTAGACAATCGANNNNTATTACCCATAGAAATAACAATTCGAATGCTAATCTCTTYCGAAGACGNNNNNNNNNNNNNNNNNNNNNCTTCCCTAGGACTGAAAACGGACGCAATTCCAGGCCGCCTAAATCAANNNNNNNNNNNNNNNNNNNNNNNNNNNNNNNNCTACGGCCAATGTTCAGAGATCTGTGGATCAAATCACAGTTTTATACCAATTGTCCTCGAACTAGTCCCACTAAAATATTTTGAAAAATGATCTGCATCAGTGCTATAAGATCGTCAAGAAGCTATGCCAGCGTTAACCTTTTAAGTTAAAGATCGAGAGCATATCAACTCTCCTTGATGACATGCCACAACTAGATACATCAACNNNNNNNNN-NNTAATCCTATCTATATTCCTAGTCCTTTTCATCATTTTCCAATTAAAAATTTCAAAACACAATTTTTACCACAACCCAGAACTAACATCAATGAAAACACCAAAGCAAAATAACCCCTGAGAAACAAAATGAACGAAAATCTATTTGCCTCTTTCATTACCCCTATAATTCTAGGCYNNNNNNNNNNNNNNNNNATTGTCTTATTTCCCAGCTTACTGTTTCCTACATCAAATCGACTAATTAACAATCGCCTCATCTCTCTCCAACAATGGGNNNNCCAACTTGTATCAAAACAAATAATGAGTATTCACAACGCCAAGGGACAAACATGGACGTTGATACTAATATCTCTAATTCTATTTATTGGATCAACAAACCTACTGGGCCTGTTANNNNNNNNNNNNNNNNNNNNNNNNNNNNNNNNNNNNNNNNNNNNNNNNNNNNNNNNNNTATGAGCGGGGNNTGTAATTACAGGTTTTCGTAGCAAAACTAAAGCATCNNNNNNNNNNNNNNNNNNNNNNNNNNNNNNNNNNNNNNNNNNNNNNNNNNNNNNNNNNNNNNNNNNNNNNNGCCTCTTTATTCAACCAATAGCCCTTGCTGTACGACTAACAGCCA-ATATCACNNNAGNNNNNNNACTAANNMACTTAATCGGAGGAGCCACCCTAGCACTAATAAATATCAGCACCACAGTAGCCCTCANNNNNTTTATTATTNNNNNNNTACTAACGATCCTCGAATTTGCAGTAGCTATAATTCAAGCTTATGTATTTACCCTTTTAGTTAGCCTATATCTGNNNNNNAACACGTAATGACACACCAAACGCATGCTTACCACATAGTAAACCCAAGCCCCTGACCCCTCACAGGAGCACTGTCCGCCCTCCTAATAANNNNNNNNNTGATTATATGATTCCACTTCAACTCAACAACCCTGTTGATGCTTGGCCTAACAACAAATATACTAACAATATACCAATGATGACGAGATATTATCCGAGAAAGTACATTTCAAGGCCACCACACCCCAACTGTCCAAAAGGGCCTCCGCTACGGAATAGTCTTATTTATTATTTCAGAAGTTTTATTTTTTACCGGGTTCTTCTGAGCTTTTTATCACTCAAGTCTTGCTCCCACACCNNAACTRNGTGGCTGCTGNNNNNNNNNNNNNNNNNNNNNNNNNNNNNNNNNNNNNNNNNNNNNNNNTAATACCTYCGTCCTCTTAGCCTCAGGGGTTTCAATCACTTGAGCCCACCACAGCCTCATAGAAGGAAACCGCAATCACATGCTACAAGCCCTATNNNNNNNNNTCGCCCTAGGTGTGTATTTCACGCTACTCCAAGCCTCAGAATACTATGAAGCACCTTTTACCATCTCAGATGGAGTCTACGGCTCAACTTTCTTTGTAGNNNNNRGGTTCCACGGCCTCCATGTAATCATCGGATCCASCTTCTTAATCGTCTGCTTCTTCCGCCAACTAAANNNNNNNNNNNNNTCTAGTCACCACTTTGGCTTTGAAGCTGCCGNNNNNNNNNNACAYTTCGTAGACGTAGTGTGACTCTTCCTCTATATCTCTATCTATTGATGAGGATCATATTCTTTTAGTATCAACCNNNNCAACTGACTTCCAATCAGTTAGTTTCGGTCTAACCCGAAAAAGAATAATAAACCTTATAATAGCCCTTCTAACCAANNNNNNNNNNNNNNNNNTACTCGTCACCATTGCATTCTGACTTCCCCAATTAAATGTATACTCAGAAAAAACAAGTCCATACGAATGCGNNNNNNNNNCCANNNNNTCAGCCCGCCTCCCTTTCTCCATGAAATTTTTCCTGGTAGCCATTACATTTCTCCTTTTTGATTTAGAAATCGCATTACTCCTACNNNNNNNNNNNNNCTCACAAAC-AACTAACCTAAACACAATGCTCACCATAGCCCTCTTCCTAATTTCCCTACTAGCTGTTAGCTTGGCCTATGAATGAACCCAAAAGGGATTAGAATGAACTGAATATGGTACTTAGTTTAAAAC-AAAATAAATGATTTCGACTCATTAGATTATGATTGAACTCATAATTACCAAATGTCCTTCGTACATATAAATATCATAGTAGCATTCGCAGTATCTCTTACAGGACTACTAATATATCGATCCCACCTAATATCATCTCTTTTATGCCTAGNNNNNNNNNNNNNNNNNNNNNNNNNNNNNNNNNNNNNAACAATCCTGAACTCACACTTCACTCTAGCCAGCATAATACCCATTATCCTACTAGTATTCGCAGCCTGCGAA-GCAGCGCTAGGTTTATCCTNNNNNNNNNNNNNNNNNNNNACATACGGTACTGACTACGTACAAAACCTCAACTTATTACAATGCTAAAATATATTGTCCCTACAATAATACTTATACCCCTAACCTGGCTATCAAAAAACAACATAATATGAATTAACCCTACACTTCATAGCCTNNNNNNNNNNNNNNNNNNCCTGCTCCTTATAAACCAATTCAACGACAGCAGTCTCAACTTTTCATTGATCTTCTTTTCCGATCCTTTATCTACACCATTACTGATTCTAACTATATGACTTCTCCCTCTAATGCTAATAGCTAGCCAACATCACTTATCAAAAGAAAACCTAACCCGAAAAAAACTATTTATCTCTATAT-TAATCCTATTACAACTATTTCTAATCATAACATTTACTGCTGCGGAACTAATCTTCTTTTATATCCTATTCGAAGCCACATTAGTTCCAACTCTCATTATTATTACCCNNNNNNNNNNNNNNNNNGAACGCCTAANNNNNNNNNNNNNNNNNNNNNNNNNNNNNNNNNNNNNNNNNNNNNNNNNACTAATTGCATTAATCCATATTCAAAATACAACAGGAACCCTAAATTTCCTAATCCTCCAANNNNNNNNNNNNNNNNNNNNNNNNTCCTGATCCAACGTCTTCACATGANNAGCANNNANNNNNNNNNNNNNNNNNNNNNNNNNNNNNNNNNNNNNNNNNNNNNNNNNNNNNNNAGCYCATNNAGAAGCCCCTATTGCAGGCTCCATAGTCCTAGCAGCAATCTTACTAAAACTGGGAGGATATGGCATACTACGAATTACATTAATTCTAAATCCAATAACTAACTTCATAGCATATCCCTTTATCATACTATCTTTATGAGGCATAATCATAACTAGCTCAATTTGCCTCCGCCAAACGGACCTAAAATCACTCATCGCATANNCNNNNNNNNNNNACATAGCACTTGTCATCGTGGCTATCCTTATCCAAACACCTTGAAGTTACACTGGAGCTATCNNNNNNNNNNNNNNNNNNNNNNNNNNNNNNTCTATGCTCTTCTGCCTAGCAAACTCTAACTACGAACGAATCCACAGCCGTACAATAATTTTAGCTCGCGGCTTACAAACACTNNNNNNNNNNNNNNNNNNNNNNNNNNNNNNNNNNNNNNNNNNNNNNNNNNNNNNNNNNCCAACAATCAACCTAATCGGAGAACTATTCGTAGTAATAT-CAACCTTTTCGTGATCCAACATCACAATCATCTTAATAGGACTTAACATANNNNNNNNNNNNNNNNNNNNNNNNNNNNNNNNNNNNNNNNNNNNNNNNNNNNNNNNNNNNNNCCATATCAACAACATCCCACCTTCCTTTANNNNNNNNNNNNNNNNNNNNNNNNNNNNNNNNNNNNNNNTNNNNNNNNNNNNNNNNNNNNCAAAAATTATTCTAGGCCNCTTGTACTGTGAATATAGTTTAAAAAAAA-CATTAGACTGTGAATCTAACAATAGAAGCCCATTGCCTTCTTATTTACCGAAAAAGCATGCAAGAACTGCTAATTCTTATGCCTCCATGCCTAACAACATGGCTTTTTCAAACTTTTAAAGGATGGCAGTTATCCGTTGGTCTTAGGAATCAAAAAATTGGTGCAACTCCAAATAAAAGTAATAAACATATTCTCCTCCTTCACACTAACAANCNNNNNNNNNNTGACCGTACCCATCATTATAANNNNCTTCAGCACCCACAAAACCTCAAACTACCCACTCTACGTGAAAATAACTATTTCATATGCCTTCATCACCAGCATAATTCCCACAATAATATTCATTCACACAGGACAAGAGATAGTTATCTCAAACTGACACTGATTNNNCATTCAAACCCTCAAACTATCACTCAGCTTCAAAATAGACTACTTCTCAATAATATTTGTCCCAGTAGC-ATTATTCGTCACATGATCCATCATAGAGTTCTCAATATGNNNNNNNNNNNNNNNNNNNNNNNNNNNCCAGTTTTTCAAATATCTACTCCTATTCCTCATTACAATACTANNNCTTGNNNNNNCAAATAACCTCTTTCAACTATTCATMGGCTNNNNNNNNNNNNNNNNNNNNNNNNNNNNNNNNNNNNNNNNNTGATACGGACGAGCAGATGCAAACACAGCAGCTCTACAAGCAATCCTGTACAACCGCATCGGCGACATTGGATTTATTCTAGCAATAGNNNNNNNNNTAGNNNNNNNNNNNNNNNNNNNNNNNNNNNAAATCTTTATACTAAAACCAGACAACTCAAACCTACCTCTAATAAGCCTAGTACTTGCCGCAACAGGAAAATCCGCANNNNNNGGCCNNNNNNNNNNNNNNNNNNNNNNNNNNNNNNNNNNNNCTCCCGTCTMAGCATTACTTCACTCAAGCACAATAGTAGTAGCAGGCATTTTTCTATTAATCCGTTTCTATCCACTAACAGAAAACAACAAATTTGCCCAATCCATTANNNTATNNNNNNNNNNNNNNNNNNNNNNNNNNNNNNNNNTATGTGCCCTTACCCAAAATGATATCAAAAAAATCATTGCTTTCTCCACATCCAGCCAACTAGGCCTCATAATAGTGACAATCGGCATCAACCANNNNTACCTTGCATTTCTTCACATCTGTACTCACGCCTTCTTCAAAGCTATACTATTTATATGCTCCGGCTCTATCATCCACAGCCTAAACGATGAACAGGATATCCGAAAAATAGGAGGTCTATTCAAAGCAATGCCATTCACCACAACAGCCCTCATTGTTGGTAGTCTCGCACTTACAGGAATACCTTTCCTCACCGGATTTTATTCCAAAGACATAATCATCGAGTCCGCCAACACGTCTTATACCAACGCCTGAGCCCTTCTAATAACNNNNNTCGCCNNNNNNNNNNNNNNNNNNNNNNNNNNNNNNATNNNNNNNTTCACCCTACTGGGGCAACCTCGATTCTCAGCCCTCATCTCTATNAACGAAAATAACCCYTTCCTAATCAACTCAATCAAGCGCCTNNNNNNNNNNNNNNNNNNNNNNNNNNNNNNNNNNNNNNNNNNNNNNNNNNCAACAACANNNNNNNNNNNNNNNNNNNNNNNNNNCCTAAAAACAAMAGCCCTAGCAGTCACAATCCTAGGTTTTATCCTAGCACTAGA--AATCAACAACATAACCCGCAACCTAAAATTYAATNNNNNNNNNNNNNNNNNNNNNNNNNNNNNCCTACTAGGATATTACCCCACAATTNNACACCNNNNNNNNNNNTACATAAACTTAACAATAAGCCAAAAGTCAGCATCCTCTCTCCTAGACCTAATCTGACTAGAAACTATCCTACCAAAAACCATCTCATCCATCCAAATAAAAACATCCATTATAATTACAAACCAAAAAGGCCTAATCAAATTATATTTCCTCTCTTTCCTAATCACTATCCTCATCAGCATAATCCTACTTAATTTCCACGAGTAAWCTCCATAATAACCACANNNNNNNTCAACAAAGACCAGCCAGTCACAATAACCAATCAAGTACCATAACTATACAAAGCCGCAATTCCTATGGCCTCCTCACTAAAAAACCCAGAATCCCCAGTNNNATAAATAACTCAATCTCCCAANNNATTAAACTTAAACACAACTTCAACCTCTTCATCCTTTAACACATAACAGACTATCAAAAACTCTATCACCAACCCNNNNNNNNNNNNNNNNNNNNCAACCTTACTAGAAACCCAAACTTCAGGATATTGCTCAGTAGCCATAGCCGTTGTATAACCAAAAACCACTATTATCCCTCCCAAATAAATTAAAAAAACTATCAAACCCAGAAAAGATCCACCAAAATTTAACACAANNNNNNNNNNNNNNNNNNNNNNNNNNNNNNNNNNNNNNNNNNNNNNNNNAGGTGAAGGTTTTGAAGAAAACCCTACAAAACCAATCACAAAAATAATACTCAAAATAAATACAATATATACCATCATTATTCTCGCATGGAATCTAACCACGACTAATGATATGAAAAACCATCGTTNNNNTTCAACTANNNNNNNNNNNNNNNCTAACATTCGAAAAACTCACCCACTGATAAAAATCGTAAACAACGCATTCATTGANNNNNNNNNNNNNNNNNNNNNNNCATCATGATGAAACTTCGGCTCCCTCCTAGGCATCTGCTTAATCCTACAANNCCTAACAGGCCTATTCCTAGCAATACACTATACATCCGACACAATAACAGCATTTTCCTCTGTCACCCATATCTRCCGAGACGTCAACTATGGATNNNTCATTCKATNNNNNNNTGCAAACGGAGCATCGATATTTTTTATCTGCCTATTCATGCATGTAGGACGNNGCCTNNATTACGGATCATACATCTTCCTAAAAACATGAAACGTCGGAGTAATCCTCCTATTTGCAACAATAGCCACAGCATTCATAGGCTACGTCCTGCCATGAGGACAAATATCATTTTGAGGAGCAACAGTCATCACTAATCTCCTCTCAGCAATCCCATACATTGGCACAAACTTAGTCGAATGAATMTGAGGAGGATTCTNNNNNNNNNNNNNNNNNNNNNNNNNNTTCTTCGCCTTCCACTTTATTCTCCCCTTTATCATCACTGCCCTCNNNNNNNNNNNNNNNNNNNNNNNNNNNNNNNNNNNNNNNNNNNNNNCTNNNNNNNNNNNNNNNNNNNNNNNNNNNNNNNNNNNNNNNNNNNNNNNNNNNNNNNNNNNNNNNNNNNNNNNNNNNNNNNNNNNNNNNNNNNNNNNNNNNNNNNNNNNNNNNNNNNNNNNNNNNNNNN-NNNNNNNNNNNNNNNNNNNNNNNNNNNNNNNNNNNNNNNNNNNNNNNNNNNNNNNNNNNNNNNNNNNNTTCCTATTTGCNNNNGCAATCCTACGATCAATCCCCAATAAACTAGGAGGAGTCCTAGCTCTAGTCCTCTCAATCCTAGTTCTAGTNCTTNNNNNNNNNNNNNNNNNNTCCAAACAACGAAGCATAATATTTCGACCAATCAGCCAATGTATCTTCTGAATCTTAGTAGCAGACTTATTAACACTCACATGGATCGGAGGACAACCAGTCGAACACCCNTATATTATTATCGGACAACTAGCGTCTATTATATACTTCCTNNNNNNNNNNNTGCTAATACCAATAGCTGGTTCCATTGAAAATAACCTCCTAAAATGAAGACAAGTCTTTGTAGTACATTAAATATACTGGTCTTGTAAACCAGAGAAGGAGAACAACCAACCTCCCTAAGACTCAAGGAAGAAGCTACAGCCACACTATCAGCACCCAAAGCTGAAGTTCTACTTAAACTATTCCCNN
NRM590107 NNTAATGTAGCTTAAA---TAAAGCAAGGTACTGAAGATACCTAGATGAGTATGTCA-ACTCCATAAACATATAGGTTTGGTCCCAGCCTTCCTGTTAACTTTCAATAGACTTACACATGCAAGCATCTACGCCCCGGTGAG--AATGCCCCCTAAGTCAACCAGACTATGAGGAGCGGGTATCAAGCACAC-TATTCGTAGCTCATGACGCCTTGCTTAACCACACCCCCACGGGAGACAGCAGTGACAAAAATTAAGCCATGAACGAAAGTTTGACTAAGCCATATTGACTAGGGTTGGTAAATCTCGTGCCAGCCACCGCGGTCATACGATTAA-CCCAAGCTAACAGGAACACGGCGTAAAACGTGTTAAAGCACTACATTAAATAGAGTTAAATCTTAATTAAACTGTAAAAAGCCGTAATTATAAT-AAAATAAATGACGAAAGTAACTCTACAACAGCTGACACACTATAGCTAAGACCCAAACTGGGATTAGATACCCCACTATGCTTAGCCCTAAACACAAATAATTAC-AAAACAAAATTATTCGCCAGAGTACTACCGGCAACAGCCTAAAACTCAAAGGACTTGGCGGTGCTTTATACCCTTCTAGAGGAGCCTGTTCTATAATCGATAAACCCCGATAAACCTCACCATTCCTTGCTAATACAGTCTATATACCGCCATCTTCAGCAAACCCT-AAAAAGGAATAAAAGTAAGCATAATCATTACACATAAAAACGTTAGGTCAAGGTGTAACTTATGGAATGGGAAGAAATGGGCTACATTTTCTACTTCAAGAAAACCCACACGAAAGTTATTATGAAACTAATAACCAAAGGAGGATTTAGCAGTAAGCTAAGAATAGAGTGCTTAGCTGAACCAGGCCATGAAGCACGCACACACCGCCCGTCACCCTCCTCAAGTAATTAC-ACGCACCTAAACTTA-TTACACGCACCAACAATATGAGAGGAGACAAGTCGTAACAAGGTAAGCATACTGGAAAGTGTGCTTGGACAAA-CAAAACATAGCTTAAATAAAGCATCTAGTTTACACCTAGAAGATTTCGGACCCACGAATGTTTTG-AACTACATCTAGCCCAAA--CTCCCACTTTCTAATTTAACAACCAAAACAAAATAAAATAAAACATTTATTTTAATTTAAAGTATAGGAGATAGAAATTCTAAACATGGCGCTATAGAGAAAGTACCGCAAGGGAACGATGAAAG-AAAAAGTTAAAGTACAAAAAAGCAAAGATTAACCCTTGTACCTTTTGCATAATGAATTAACGAGC-AAAAAACTTAACAAAGTGAACTTTAGCTAAGTAACCCGAAACCAGACGAGCTACTCATGGACAGTTTACCAGAACCAACTCATCTATGTGGCAAAATAGTGAGAAGATCCATAAGTAGAGGTGACACGCCTAACGAGCCTGGTGATAGCTGGTTGTCCAGGAAATGAATCTTAGTTCAGCTTTAAAGATACC-AAAAATATAAACAAATTCCACTGTATATTTAAAGGCTAGTCTAAAAAGGTACAGCTTTTTAGAAACGGATACAACCTTCACTAGAGAGTAAAATTCAACAACACCATAGTAGGCCTAAAAGCAGCCATCAATTAAGAAAGCGTTAAAGCTCAACAACAACAACAATGTTAATCCCAACAGTA--AACAACCAACTCCTAGCCCTAATACTGGACCATTCTATAATAAAATAGAAGTGACAATGTTAGTATGAGTAACAAGAAATACTTTCTCCTCGCACAAGTTTAAATCAGTATCTGATAATATACTGACTGTTAACAGTAGATCAATATAACCTAACAATAAACAACTTATCAAACTTACTGTTAATCCAACACAGGGGTGCACTTAGGAAAGATTCAAAGAAGTAAAAGGAACTCGGCAAACAT-AAACCCCGCCTGTTTACCAAAAACATCACCTCCAGCATTCCTAGTATTGGAGGCACTGCCTGCCCAGTGACA-AACGTTAAACGGCCGCGGTATTCTGACCGTGCAAAGGTAGCATAATCATTTGTTCTCTAAATAAGGACTTGTATGAATGGCCACACGAGGGTTCTACTGTCTCTTACTTCCGATCAGTGAAATTGACCTCCCCGTGAAAAGGCGGGGATGAATTAACAAGACGAGAAGACCCTATGGAGCTTCAACTAACTAATCCAAAGAAAAATAAACTTAATCACCAA-GAGATAACAACACTCTTTATGGATTAGCAGTTTCGGTTGGGGTGACCTCGGAGAATAAAAAATCCTCCGAGCGATTTTAAAGACTAGACCTACAAGTCAAACCAAATTATCGCTT-ATTGATCCAAACATTTGATCAACGGAATAAG-TTACCCTAGGGATAACAGCGCAATCCTATTCAAGAGTCCATATCGACAATAGGGTTTACGACCTCGATGTTGGATCAGGACATCCCGATGGTGCAGCCGCTATCAAAGGTTCGTTTGTTCAACGATTAAAGTCCTACGTGATCTGAGTTCAGACCGGAGCAATCCAGGTCGGTTTCTATCTGTCATGTATTTCTCCC-AGTACGAAAGGACAAGAGAAATGAGGCCAACTTCAATAAAGCGCCTCAGACCAATTAATGACCTCGTCTCAATTAACCTCACAGACAAACCCTGCCCTAGAAAAGGGCCCAGTTAAGGTGGCAGAGCCCGGTAATTGCGTAAAACTTAAACCTTTATACTCAGAGATTCAAATTCTCTCCTTAAC-AAATGTTTATAGTTAATACCCTCATACTGATTATCCCCATCCTCCTAGCCGTGGCCTTCCTTACACTAGTCGAACGAAAAGTCCTAGGCTACATACAATTTCGAAAAGGCCCAAATGTCGTAGGCCCATAC-GGCCTACTTCAACCCATTGCCGATGCAATTAAACTTTTTACTAAGGAGCCCCTACGACCTGCCACATCCTCAATTTCAATATTCATCTTAGCACCCATCCTAGCCCTAAGCCTAGCTCTGACCATATGAATTCCCCTACCCATACCCTATCCACTTATTAACATAAACTTAGGAGTCCTCTTTATATTAGCCATATCAAGCCTAGCCGTATACTCAATCCTCTGATCAGGCTGAGCCTCCAACTCAAAATATGCCCTCATCGGGGCCCTACGAGCAGTAGCACAAACAATCTCATATGAAGTAACACTAGCAATCATCCTGTTATCAGTATTGCTAATAAACGGATCCTTCACACTCTCCACATTAATTATCACACAAGAACGAACATGGCTAATCTTCCCAGCATGACCTCTAGCAATAATATGATTTATCTCAACACTAGCAGAAACAAACCGAGCACCATTTGACCTTACCGAGGGAGAATCAGAACTGGTCTCAGGCTTTAACGTAGAATATGCAGCAGGACCATTCGCCCTATTTTTCATAGCAGAATATGCCAACATCATCATAATAAATATCTTCACAACAACCCTATTCCTAGGAGCATTCCACAACCCATATATACCAGAACTCTACACTATTAACTTCACCATTAAATCACTACTACTCACAATTACTTTCCTATGAATTCGAGCATCCTACCCACGATTCCGCTACGACCAACTAATACACTTACTATGAAAAAACTTTCTGCCTCTAACACTAGCCCTGTGTATATGACATGTATCCATACCTATTCTCCTATCAGGCGTCCCCCCACAAACATAAGAAATATGTCTGACAAAAGAGTTACTTTGATAGAGTAAATAATAGAGGTCTAAGCCCTCTTATTTCTAGAACTATAGGAATTGAACCTAATCCTAAGAACCCAAAACTCTTCGTGCTCCCAATTACACCAAATTCTAACAGTAAGGTCAGCTAATTAAGCTATCGGGCCCATACCCCGAAAATGTTGGTTTATACCCTTCCCGTACTAATAAACCCAATTATCTCTATCATCATCCTAACAACCGTCATATTCGGAACCATTATCGTTATAATTAGCTCACACTGACTACTCATCTGAATTGGGTTCGAAATAAATATACTTGCTATTATCCCCATTATAATAAAAAAATATAACCCACGAGCTACAGAAGCATCAACCAAATATTTCCTAACTCAATCAACAGCCTCCATACTACTAATAATAGCTGTCATCATCAACTTAATATCCTCAGGCCAATGAACTGTAATAAAACTGTTTAATCCAATGGCCTCTATACTCATAACAATGGCCCTCACCATAAAACTAGGAATAGCTCCTTTCCACTTCTGAGTCCCTGAAGTAACACAAGGCATCCCCCTATCCTCAGGCCTAATTTTACTTACATGACAAAAACTAGCACCCATATCAGTACTTTACCAAATTTCCCCATCCATCAACCTAAACCTAATCATAACCCTATCAATCCTATCAATCATGGTAGGAGGCTGAGGAGGACTAAACCAAACCCAACTACGAAAAATTATAGCCTACTCATCAATTGCTCACATGGGCTGAATAACAGCAGTTCTACCCTACAACCCCACTATAACGTTACTAAACTTAATCATCTACATTATCATAACCTCCACTATATTTACACTATTTATAGCCAATTCAACCACAACCACCTTATCACTATCCCACACATGAAACAAAGCACCTATCATAACTGTCTTAGCCCTCATCACTCTTCTATCAATAGGAGGACTCCCCCCATTTTCAGGGTTCATACCAAAATGAATAATCATCCAAGAAATGACAAAAAATGACAATATTATCCTACCCACCTTCATAGCAATCACAGCACTATTAAACCTATACTTCTATATACGACTTACCTACTCCACCGCACTTACAATATTCCCCTCCACAAACAACATAAAAATAAAATGACAATTTTCCACCACAAAACAAATAACCCTTCTACCAACAATAACAGTACTATCTACTATACTTCTACCACTTACACCAATCCTATCAATCCTAGAATAGGAATTTAGGTTAAACAGACCAAGGGCCTTCAAAGCCCTAAGCAAGTATAATTTACTTAATTCCTGACAAGGACTGCAAGACTATACCTTACATCAGCTGAATGCAAATCAACCACTTTAATTAAGCTAAGTCCTCACTAGATTGGTGGGC-TCCACCCCCACGAAACTTTAGTTAACAGCTAAACACCCTAAACAAC-TGGCTTCAATCTACTTCTCCCGCCGCGAGAAAAAAAAGGCGGGAGAAGCCCCGGCAGAA-TTGAAGCTGCTTCTTTGAATTTGCAATTCAACATGTTAATTCACCACAGAGCTTGGTAAAAAGAGGAATTAAACCTCTGTCCTTAGATTTACAGTCTAATGCTTCACTCAGCCATTTTACCCATGTTCATCAACCGCTGACTATTTTCAACTAACCACAAAGATATCGGCACCTTGTATCTCCTATTCGGTGCTTGAGCCGGCATAGTAGGAACCGCCCTAAGCTTACTTATTCGCGCTGAATTAGGCCAACCTGGAACCCTACTTGGAGATGATCAAATCTACAACGTAGTCGTAACCGCACATGCATTCGTAATAATCTTCTTTATAGTAATGCCTATTATAATCGGAGGGTTTGGCAACTGATTAGTTCCTTTAATAATTGGAGCCCCTGACATGGCATTCCCTCGAATAAACAATATAAGCTTTTGACTGCTTCCCCCTTCTTTTCTATTACTCCTAGCATCTTCCATAGTTGAAGCGGGAGCAGGAACAGGCTGAACCGTATACCCCCCTCTAGCAGGCAACCTAGCCCATGCAGGAGCCTCAGTGGATCTCACCATTTTCTCTCTACACCTAGCAGGTGTTTCCTCAATCCTGGGAGCCATCAACTTTATCACAACAATTATTAACATAAAACCCCCTGCTATAACACAATACCAAACACCCTTGTTCGTGTGATCCGTATTAATTACTGCCGTATTACTTCTCCTATCACT-CCCTGTACTGGCAGCCGGTATTACAATACTACTAACGGATCGAAATCTAAATACTACCTTCTTTGACCCGGCGGGAGGAGGGGATCCCATCCTATATCAGCATCTATTCTGATTCTTTGGCCACCCTGAAGTATACATTCTTATTCTACCTGGATTCGGAATAATTTCTCACATCGTAACCTACTATTCAGGGAAGAAAGAACCATTTGGGTACATGGGGATAGTATGAGCTATAATATCAATTGGGTTCCTAGGGTTTATTGTATGAGCTCATCATATATTCACAGTCGGCATAGACGTTGATACACGAGCCTACTTCACATCGGCCACCATAATTATTGCTATCCCAACCGG-AGTAAAAGTCTTTAGCTGACTAGCAACACTTCATGGGGGTAACATTAAATGATCTCCCGCTATAATATGAGCCCTAGGCTTTATTTTCCTCTTTACAGTCGGAGGCCTAACCGGGATTGTCCTAGCCAATTCTTCCCTCGACATTGTTCTTCACGATACATACTATGTAGTCGCACATTTCCACTACGTATTGTCAATAGGAGCCGTATTCGCTATCATAGGAGGATTCGTACATTGATTTCCATTATTCTCAGGCTATACTCTAAA-CATAACATGAGCCAAAATCCACTTCGCAATTATATTTGTAGGCGTAAACATAACTTTCTTCCCACAACATTTCTTAGGCTTATCTGGTATGCCACGACGATATTCTGACTACCCAGACGCATACACAATGTGAAACACTATTTCATCTATAGGCTCATTTATTTCACTAACAGCAGTAATACTAATAGTCTTCATCATCTGAGAGGCATTTGCATCCAAACGGGAAGTCCTAACCGTGGACCTAACCACAACAAATCTAGAGTGACTAAACGGATGTCCCCCACCATATCACACATTTGAAGAACCCGCATATGTCAACCTAAAGTAAGAAAGGAAGGAATCGAACCCCCTACAATTGGTTTCAAGCCAACACCATAACCATTATGTCTTTCTCAATT-ATGAGGTGTTAGTAAAATATTACATAATCTTGTCAAGATTAAATTACAGGTGAAAGTCCCGTACATCCCGTATGGCATACCCCATACAACTAGGATTT-CAAGACGCAACATCACCCATCATAGAAGAACTGCTACATTTCCATGATCATACACTAATAATTGTCTTTTTAATTAGCTCATTAGTACTTTATATTATTTCACTAATATTAACAACAAAATTAACTCATACTAGTACTATAGATGCGCAGGAAGTAGAGACAATTTGAACCATTCTACCAGCTATTATCTTGATTATAATTGCCCTCCCATCCCTACGAATTTTATACATAATAGACGAAATCAACAATCCATCTCTCACAGTAAAAACTATAGGGCATCAATGATACTGAAGCTACGAATACACAGATTATGAAGACCTTAGCTTCGATTCCTATATAATTCCAACATCGGAATTAAAACCAGGAGAACTACGCCTACTGGAAGTAGACAATCGAGTAGTATTACCCATAGAAATAACAATTCGAATGCTAATCTCTTCCGAAGACGTACTACACTCATGGGCAGTACCTTCCCTAGGACTGAAAACGGACGCAATTCCAGGCCGCCTAAATCAAACAACCCTTATATCAACCCGACCAGGACTATACTACGGCCAATGTTCAGAGATCTGTGGATCAAATCACAGTTTTATACCAATTGTCCTCGAACTAGTCCCACTAAAATATTTTGAAAAATGATCTGCATCAGTGCTATAAGATCGTCAAGAAGCTATGCCAGCGTTAACCTTTTAAGTTAAAGATCGAGAGCATATCAACTCTCCTTGATGACATGCCACAACTAGATACATCAACATGACCTAC-AATAATCCTATCTATATTCCTAGTCCTTTTCATCATTTTCCAATTAAAAATTTCAAAACACAATTTTTACCACAACCCAGAACTAACATCAATGAAAACACCAAAGCAAAATAACCCCTGAGAAACAAAATGAACGAAAATCTATTTGCCTCTTTCATTACCCCTATAATTCTAGGCCTCCCCCTTGTCACCCTAATTGTCTTATTTCCCAGCTTACTGTTTCCTACATCAAATCGACTAATTAACAATCGCCTCATCTCTCTCCAACAATGGGTACTCCAACTTGTATCAAAACAAATAATGAGTATTCACAACGCCAAGGGACAAACATGGACGTTGATACTAATATCTCTAATTCTATTTATTGGATCAACAAACCTACTGGGCCTGTTACCCCACTCATTTACACCAACTACACAACTATCAATAAATTTAGGCATGGCTATTCCCTTATGAGCGGGGGCTGTAATTACAGGTTTTCGTAGCAAAACTAAAGCATCACTTGCCCACTTCTTACCACAAGGAACACCAACTCCATTAATCCCAATACTAGTAGTTATCGAGACTATCAGCCTCTTTATTCAACCAATAGCCCTTGCTGTACGACTAACAGCCA-ATATCACAGCAGGCCACCTACTAATCCACTTAATCGGAGGAGCCACCCTAGCACTAATAAATATCAGCACCACAGTAGCCCTCATTACATTTATTATTCTAGTCCTACTAACGATCCTCGAATTTGCAGTAGCTATAATTCAAGCTTATGTATTTACCCTTTTAGTTAGCCTATATCTGCACGACAACACGTAATGACACACCAAACGCATGCTTACCACATAGTAAACCCAAGCCCCTGACCCCTCACAGGAGCACTGTCCGCCCTCCTAATAACATCTGGCTTGATTATATGATTCCACTTCAACTCAACAACCCTGTTGATGCTTGGCCTAACAACAAATATACTAACAATATACCAATGATGACGAGATATTATCCGAGAAAGTACATTTCAAGGCCACCACACCCCAACTGTCCAAAAGGGCCTCCGCTACGGAATAGTCTTATTTATTATTTCAGAAGTTTTATTTTTTACCGGGTTCTTCTGAGCTTTTTATCACTCAAGTCTTGCTCCCACACCCGAACTGGGTGGCTGCTGACCCCCAACAGGCATTCACCCACTCAATCCCCTAGAAGTCCCATTACTTAATACCTCCGTCCTCTTAGCCTCAGGGGTTTCAATCACTTGAGCCCACCACAGCCTCATAGAAGGAAACCGCAATCACATGCTACAAGCCCTATTTATCACCATCGCCCTAGGTGTGTATTTCACGCTACTCCAAGCCTCAGAATACTATGAAGCACCTTTTACCATCTCAGATGGAGTCTACGGCTCAACTTTCTTTGTAGCCACAGGGTTCCACGGCCTCCATGTAATCATCGGATCCACCTTCTTAATCGTCTGCTTCTTCCGCCAACTAAAATTCCACTTTACCTCTAGTCACCACTTTGGCTTTGAAGCTGCCGCCTGATATTGACATTTCGTAGACGTAGTGTGACTCTTCCTCTATATCTCTATCTATTGATGAGGATCATATTCTTTTAGTATCAACCAGTACAACTGACTTCCAATCAGTTAGTTTCGGTCTAACCCGAAAAAGAATAATAAACCTTATAATAGCCCTTCTAACCAACCTCACACTAACCACACTACTCGTCACCATTGCATTCTGACTTCCCCAATTAAATGTATACTCAGAAAAAACAAGTCCATACGAATGCGGGTTTGATCCCATAGGATCAGCCCGCCTCCCTTTCTCCATGAAATTTTTCCTGGTAGCCATTACATTTCTCCTTTTTGATTTAGAAATCGCATTACTCCTACCATTACCATGAGCCTCACAAAC-AACTAACCTAAACACAATGCTCACCATAGCCCTCTTCCTAATTTCCCTACTAGCTGTTAGCTTGGCCTATGAATGAACCCAAAAGGGATTAGAATGAACTGAATATGGTACTTAGTTTAAAAC-AAAATAAATGATTTCGACTCATTAGATTATGATTGAACTCATAATTACCAAATGTCCTTCGTACATATAAATATCATAGTAGCATTCGCAGTATCTCTTACAGGACTACTAATATATCGATCCCACCTAATATCATCTCTTTTATGCCTAGAGGGAATGATATTATCCCTATTCATTATGGCCACCCTAACAATCCTGAACTCACACTTCACTCTAGCCAGCATAATACCCATTATCCTACTAGTATTCGCAGCCTGCGAA-GCAGCGCTAGGTTTATCCTTACTAGTAATGGTATCAAACACATACGGTACTGACTACGTACAAAACCTCAACTTATTACAATGCTAAAATATATTGTCCCTACAATAATACTTATACCCCTAACCTGGCTATCAAAAAACAACATAATATGAATTAACCCTACACTTCATAGCCTGCTAATTAGCCTCACAAGCCTGCTCCTTATAAACCAATTCAACGACAGCAGTCTCAACTTTTCATTGATCTTCTTTTCCGATCCTTTATCTACACCATTACTGATTCTAACTATATGACTTCTCCCTCTAATGCTAATAGCTAGCCAACATCACTTATCAAAAGAAAACCTAACCCGAAAAAAACTATTTATCTCTATAT-TAATCCTATTACAACTATTTCTAATCATAACATTTACTGCTGCGGAACTAATCTTCTTTTATATCCTATTCGAAGCCACATTAGTTCCAACTCTCATTATTATTACCCGATGAGGGAACCAAACAGAACGCCTAAACGCCGGCCTTTATTTCCTGTTCTACACACTAGCAGGATCCTTACCCCTACTAATTGCATTAATCTATATTCAAAATACAACAGGAACCCTAAATTTCCTAATCCTCCAATACTGAGTCCAACCAATACCCAACTCCTGATCCAACGTCTTCACATGACTAGCATGCATAATGGCCTTCATAGTAAAAATACCACTATATGGCCTCCACCTTTGATTACCTAAAGCCCATGTAGAAGCCCCTATTGCAGGCTCCATAGTCCTAGCAGCAATCTTACTAAAACTGGGAGGATATGGCATACTACGAATTACATTAATTCTAAATCCAATAACTAACTTCATAGCATATCCCTTTATCATACTATCTTTATGAGGCATAATCATAACTAGCTCAATTTGCCTCCGCCAAACGGACCTAAAATCACTCATCGCATACTCTTCCGTCAGCCACATAGCACTTGTCATCGTGGCTATCCTTATCCAAACACCTTGAAGTTACACTGGAGCTATCGCTCTAATGATCGCCCATGGTCTTACATCCTCTATGCTCTTCTGCCTAGCAAACTCTAACTACGAACGAATCCACAGCCGTACAATAATTTTAGCTCGCGGCTTACAAACACTCCTCCCACTCATAGCGACCTGATGACTCCTAGCAAGCCTAACTAACCTAGCTCTACCCCCAACAATCAACCTAATCGGAGAACTATTCGTAGTAATAT-CAACCTTTTCGTGATCCAACATCACAATCATCTTAATAGGACTTAACATAGTAATTACCGCCCTATACTCCCTCTACATATTAATTACAACACAACGAGGCAAATACACTCACCATATCAACAACATCCCACCTTCCTTTACACGAGAAAACGCACTCATATCATTACACATACTACCACTACTACTATTATCCCTGAACCCAAAAATTATTCTAGGCCCCTTGTACTGTGAATATAGTTTAAAAAAAA-CATTAGACTGTGAATCTAACAATAGAAGCCCATTGCCTTCTTATTTACCGAAAAAGCATGCAAGAACTGCTAATTCTTATGCCTCCATGCCTAACAACATGGCTTTTTCAAACTTTTAAAGGATGGCAGTTATCCGTTGGTCTTAGGAATCAAAAAATTGGTGCAACTCCAAATAAAAGTAATAAACATATTCTCCTCCTTCACACTAACAACCCTACTTCTACTGACCGTACCCATCATTATAACAGGCTTCAGCACCCACAAAACCTCAAACTACCCACTCTACGTGAAAATAACTATTTCATATGCCTTCATCACCAGCATAATTCCCACAATAATATTCATTCACACAGGACAAGAGATAGTTATCTCAAACTGACACTGATTGACCATTCAAACCCTCAAACTATCACTCAGCTTCAAAATAGACTACTTCTCAATAATATTTGTCCCAGTAGC-ATTATTCGTCACATGATCCATCATAGAGTTCTCAATATGATATATACACTCAGACCCCAACATTAACCAGTTTTTCAAATATCTACTCCTATTCCTCATTACAATACTAATCCTTGTTACTGCAAATAACCTCTTTCAACTATTCATCGGCTGAGAAGGAGTCGGAATCATATCGTTCCTACTCATTGGATGATGATACGGACGAGCAGATGCAAACACAGCAGCTCTACAAGCAATCCTGTACAACCGCATCGGCGACATTGGATTTATTCTAGCAATAGCATGATTCCTAGCCAACCTCAACACCTGAGACCTCCAACAAATCTTTATACTAAAACCAGACAACTCAAACCTACCTCTAATAAGCCTAGTACTTGCCGCAACAGGAAAATCCGCACAATTTGGCCTACACCCGTGACTACCTTCCGCAATAGAAGGTCCAACTCCCGTCTCAGCATTACTTCACTCAAGCACAATAGTAGTAGCAGGCATTTTTCTATTAATCCGTTTCTATCCACTAACAGAAAACAACAAATTTGCCCAATCCATTATACTATGCCTAGGGGCTATCACCACATTATTTACGGCAATATGTGCCCTTACCCAAAATGATATCAAAAAAATCATTGCTTTCTCCACATCCAGCCAACTAGGCCTCATAATAGTGACAATCGGCATCAACCAACCCTACCTTGCATTTCTTCACATCTGTACTCACGCCTTCTTCAAAGCTATACTATTTATATGCTCCGGCTCTATCATCCACAGCCTAAACGATGAACAGGATATCCGAAAAATAGGAGGTCTATTCAAAGCAATGCCATTCACCACAACAGCCCTCATTGTTGGTAGTCTCGCACTTACAGGAATACCTTTCCTCACCGGATTTTATTCCAAAGACATAATCATCGAGTCTGCCAACACGTCTTATACCAACGCCTGAGCCCTTCTAATAACACTAATCGCCACCTCTTTTACAGCCGTCTACAGCACACGCATCATTTTCTTCACCCTACTGGGGCAACCTCGATTCTCAGCCCTCATCTCTATCAACGAAAATAACCCCTTCCTAATCAACTCAATCAAGCGCCTACTAATTGGAAGCCTTTTCGCAGGATTCATTATCTCCAACAACATTCCCCCAACAACAATCCCCCAAATAACCATACCATATTACCTAAAAACAACAGCCCTAGCAGTCACAATCCTAGGTTTTATCCTAGCACTAGA--AATCAACAACATAACCCGCAACCTAAAATTCAATTACCCATCAAACACCTTTAAATTCTCCAACCTACTAGGATATTACCCCACAATTATACACCGCCTAACCCCTTACATAAACTTAACAATAAGCCAAAAGTCAGCATCCTCTCTCCTAGACCTAATCTGACTAGAAACTATCCTACCAAAAACCATCTCATCCATCCAAATAAAAACATCCATTATAATTACAAACCAAAAAGGCCTAATCAAATTATATTTCCTCTCTTTCCTAATCACTATCCTCATCAGCATAATCCTACTTAATTTCCACGAGTAATCTCCATAATAACCACAACACCAATCAACAAAGACCAGCCAGTCACAATAACCAATCAAGTACCATAACTATACAAAGCCGCAATTCCTATGGCCTCCTCACTAAAAAACCCAGAATCCCCAGTATCATAAATAACTCAATCTCCCAACCCATTAAACTTAAACACAACTTCAACCTCTTCATCCTTTAACACATAACAGACTATCAAAAACTCTATCACCAACCCAGTGATAAACGCCCCTAAAACAACCTTACTAGAAACCCAAACTTCAGGATATTGCTCAGTAGCCATAGCCGTTGTATAACCAAAAACCACTATTATCCCTCCCAAATAAATTAAAAAAACTATCAAACCCAGAAAAGATCCACCAAAATTTAACACAATACCACACCCAACCCCACCACTCACAATTAACCCTAACCCCCCATAAATAGGTGAAGGTTTTGAAGAAAACCCTACAAAACCAATCACAAAAATAATACTCAAAATAAATACAATATATACCATCATTATTCTCGCATGGAATCTAACCACGACTAATGATATGAAAAACCATCGTTGTCATTCAACTACAAGAACATCAATGACTAACATTCGAAAAACTCACCCACTGATAAAAATCGTAAACAACGCATTCATTGACCTCCCAACCCCATCAAATATCTCATCATGATGAAACTTCGGCTCCCTCCTAGGCATCTGCTTAATCCTACAAATCCTAACAGGCCTATTCCTAGCAATACACTATACATCCGACACAATAACAGCATTTTCCTCTGTCACCCATATCTGCCGAGACGTCAACTATGGATGAATCATTCGATACATACATGCAAACGGAGCATCGATATTTTTTATCTGCCTATTCATGCATGTAGGACGAGGCCTCTATTACGGATCATACATCTTCCTAAAAACATGAAACGTCGGAGTAATCCTCCTATTTGCAACAATAGCCACAGCATTCATAGGCTACGTCCTGCCATGAGGACAAATATCATTTTGAGGAGCAACAGTCATCACTAATCTCCTCTCAGCAATCCCATACATTGGCACAAACTTAGTCGAATGAATCTGAGGAGGATTCTCCGTAGACAAAGCAACCCTCACCCGATTCTTCGCCTTCCACTTTATTCTCCCCTTTATCATCACTGCCCTCGCCATAGTACACCTACTCTTTCTCCACGAAACAGGCTCCAACAACCCTACAGGAATTCCATCAGACGCAGACAAAATCCCATTCCATCCCTACTATACCATTAAAGACATTATAGGCGCCCTATTACTAATCACAACCCTCATACTACTAGTACTATTCGCACCCGACCTGCTTG-GAGATCCAGACAACTATACCCCAGCAAACCCACTCAACACACCCCCTCACATCAAGCCTGAATGATACTTCCTATTTGCATACGCAATCCTACGATCAATCCCCAATAAACTAGGAGGAGTCCTAGCTCTAGTCCTCTCAATCCTAGTTCTAGTCCTTATACCCATACTCCACACATCCAAACAACGAAGCATAATATTTCGACCAATCAGCCAATGTATCTTCTGAATCTTAGTAGCAGACTTATTAACACTCACATGGATCGGAGGACAACCAGTCGAACACCCATATATTATTATCGGACAACTAGCGTCTATTATATACTTCCTACTCATCCTAGTGCTAATACCAATAGCTGGTTCCATTGAAAATAACCTCCTAAAATGAAGACAAGTCTTTGTAGTACATTAAATATACTGGTCTTGTAAACCAGAGAAGGAGAACAACCAACCTCCCTAAGACTCAAGGAAGAAGCTACAGCCACACTATCAGCACCCAAAGCTGAAGTTCTACTTAAACTATTCCCTG
UPSZCM784 NNNNNNNNNNNNTAAA---TAAAGCAAGGTACTGAAGATACCTAGATGAGTATGTCA-ACTCCATAAACATATAGGTTTGGTCCCAGCCTTCCTGTTAACTTTCAATAGACTTACACATGCAAGCATCTACGCCCCGGTGAG--AATGCCCCCTAAGTCAACCAGACTATGAGGAGCGGGTATCAAGCACAC-TATTCGTAGCTCATGACGCCTTGCTTAACCACACCCCCACGGGAGACAGCAGTGACAAAAATTAAGCCATGAACGAAAGTTTGACTAAGCCATATTGACTAGGGTTGGTAAATCTCGTGCCAGCCACCGCGGTCATACGATTAA-CCCAAGCTAACAGGAACACDGCGTAAAACGTGTTAAAGCACTACATTAAATAGAGTTAAATCTTAATTAAACTGTAAAAAGCCGTAATTATAAT-AAAATAAATGACGAAAGTAACTCTACAACAGCTGACACACTATAGCTAAGACCCAAACTGGGATTAGATACCCCACTATGCTTAGCCCTAAACACAAATAATTAC-AAAACAAAATTATTCGCCAGAGTACTACCGGCAACAGCCTAAAACTCAAAGGACTTGGCGGTGCTTTATACCCTTCTAGAGGAGCCTGTTCTATAATCGATAAACCCCGATAAACCTCACCATTCCTTGCTAATACAGTCTATATACCGCCATCTTCAGCAAACCCT-AAAAAGGAATAAAAGTAAGCATAATCATTACACATAAAAACGTTAGGTCAAGGTGTAACTTATGGAATGGGAAGAAATGGGCTACATTTTCTACTTCAAGAAAACCCACACGAAAGTTATTATGAAACTAATAACCAAAGGAGGATTTAGCAGTAAGCTAAGAATAGAGTGCTTAGCTGAACCAGGCCATGAAGCACGCACACACCGCCCGTCACCCTCCTCAAGTAATTAC-ACGCACCTAAACTTA-TTACACGCACCAACAATATGAGAGGAGACAAGTCGTAACAAGGTAAGCATACTGGAAAGTGTGCTTGGACAAA-CAAAACATAGCTTAAATAAAGCATCTAGTTTACACCTAGAAGATTTCGGACCCACGAATGTTTTG-AACTACATCTAGCCCAAA--CTCCCACTTTCTAATTTAACAACCAAAACAAAATAAAATAAAACATTTATTTTAATTTAAAGTATAGGAGATAGAAATTCTAAACATGGCGCTATAGAGAAAGTACCGCAAGGGAACGATGAAAG-AAAAAGTTAAAGTACAAAAAAGCAAAGATTAACCCTTGTACCTTTTGCATAATGAATTAACGAGC-AAAAAACTTAACAAAGTGAACTTTAGCTAAGTAACCCGAAACCAGACGAGCTACTCATGGACAGTTTACCAGAACCAACTCATCTATGTGGCAAAATAGTGAGAAGATCCATAAGTAGAGGTGACACGCCTAACGAGCCTGGTGATAGCTGGTTGTCCAGGAAATGAATCTTAGTTCAGCTTTAAAGATACC-AAAAATATAAACAAATTCCACTGTATATTTAAAGGCTAGTCTAAAAAGGTACAGCTTTTTAGAAACGGATACAACCTTCACTAGAGAGTAAAATTCAACAACACCATAGTAGGCCTAAAAGCAGCCATCAATTAAGAAAGCGTTAAAGCTCAACAACAACAACAATGTTAATCCCAACAGTA--AACAACCAACTCCTAGCCCTAATACTGGACCATTCTATAATAAAATAGAAGTGACAATGTTAGTATGAGTAACAAGAAATACTTTCTCCTCGCACAAGTTTAAATCAGTATCTGATAATATACTGACTGTTAACAGTAGATCAATATAACCTAACAATAAACAACTTATCAAACTTACTGTTAATCCAACACAGGGGTGCACTTAGGAAAGATTCAAAGAAGTAAAAGGAACTCGGCAAACAT-AAACCCCGCCTGTTTACCAAAAACATCACCTCCAGCATTCCTAGTATTGGAGGCACTGCCTGCCCAGTGACA-AACGTTAAACGGCCGCGGTATTCTGACCGTGCAAAGGTAGCATAATCATTTGTTCTCTAAATAAGGACTTGTATGAATGGCCACACGAGGGTTCTACTGTCTCTTACTTCCGATCAGTGAAATTGACCTCCCCGTGAAAAGGCGGGGATGAATTAACAAGACGAGAAGACCCTATGGAGCTTCAACTAACTAATCCAAAGAAAAATAAACTTAATCACCAA-GAGATAACAACACTCTTTATGGATTAGCAGTTTCGGTTGGGGTGACCTCGGAGAATAAAAAATCCTCCGAGCGATTTTAAAGACTAGACCTACAAGTCAAACCAAATTATCGCTT-ATTGATCCAAACATTTGATCAACGGAATAAG-TTACCCTAGGGATAACAGCGCAATCCTATTCAAGAGTCCATATCGACAATAGGGTTTACGACCTCGATGTTGGATCAGGACATCCCGATGGTGCAGCCGCTATCAAAGGTTCGTTTGTTCAACGATTAAAGTCCTACGTGATCTGAGTTCAGACCGGAGCAATCCAGGTCGGTTTCTATCTGTCATGTATTTCTCCC-AGTACGAAAGGACAAGAGAAATGAGGCCAACTTCAATAAAGCGCCTCAGACCAATTAATGACCTCGTCTCAATTAACCTCACAGACAAACCCTGCCCTAGAAAAGGGCCCAGTTAAGGTGGCAGAGCCCGGTAATTGCGTAAAACTTAAACCTTTATACTCAGAGATTCAAATTCTCTCCTTAAC-AAATGTTTATAGTTAATACCCTCATACTGATTATCCCCATCCTCCTAGCCGTGGCCTTCCTTACACTAGTCGAACGAAAAGTCCTAGGCTACATACAATTTCGAAAAGGCCCAAATGTCGTAGGCCCATAC-GGCCTACTTCAACCCATTGCCGATGCAATTAAACTTTTTACTAAGGAGCCCCTACGACCTGCCACATCCTCAATTTCAATATTCATCTTAGCACCCATCCTAGCCCTAAGCCTAGCTCTGACCATATGAATTCCCCTACCCATACCCTATCCACTTATTAACATAAACTTAGGAGTCCTCTTTATATTAGCCATATCAAGCCTAGCCGTATACTCAATCCTCTGATCAGGCTGAGCCTCCAACTCAAAATATGCCCTCATCGGGGCCCTACGAGCAGTAGCACAAACAATCTCATATGAAGTAACACTAGCAATCATCCTGTTATCAGTATTGCTAATAAACGGATCCTTCACACTCTCCACATTAATTATCACACAAGAACGAACATGGCTAATCTTCCCAGCATGACCTCTAGCAATAATATGATTTATCTCAACACTAGCAGAAACAAACCGAGCACCATTTGACCTTACCGAGGGAGAATMAGAACTGGTCTCAGGCTTTAACGTAGAATATGCAGCAGGACCATTCGCCCTATTTTTCATAGCAGAATATGCCAACATCATCATAATAAATATCTTCACAACAACCCTATTCCTAGGAGCATTCCACAACCCATATATACCAGAACTCTACACTATTAACTTCACCATTAAATCACTACTACTCACAATTACTTTCCTATGAATTCGAGCATCCTACCCACGATTCCGCTACGACCAACTAATACACTTACTATGAAAAAACTTTCTGCCTCTAACACTAGCCCTGTGTATATGACATGTATCCATACCTATTCTCCTATCAGGCGTCCCCCCACAAACATAAGAAATATGTCTGACAAAAGAGTTACTTTGATAGAGTAAATAATAGAGGTCTAAGCCCTCTTATTTCTAGAACTATAGGAATTGAACCTAATCCTAAGAACCCAAAACTCTTCGTGCTCCCAATTACACCAAATTCTAACAGTAAGGTCAGCTAATTAAGCTATCGGGCCCATACCCCGAAAATGTTGGTTTATACCCTTCCCGTACTAATAAACCCAATTATCTCTATCATCATCCTAACAACCGTCATATTCGGAACCATTATCGTTATAATTAGCTCACACTGACTACTCATCTGAATTGGGTTCGAAATAAATATACTTGCTATTATCCCCATTATAATAAAAAAATATAACCCACGAGCTACAGAAGCATCAACCAAATATTTCCTAACTCAATCAACAGCCTCCATACTACTAATAATAGCTGTCATCATCAACTTAATATCCTCAGGCCAATGAACTGTAATAAAACTGTTTAATCCAATGGCCTCTATACTCATAACAATGGCCCTCACCATAAAACTAGGAATAGCTCCTTTCCACTTCTGAGTCCCTGAAGTAACACAAGGCATCCCCCTATCCTCAGGCCTAATTTTACTTACATGACAAAAACTAGCACCCATATCAGTACTTTACCAAATTTCCCCATCCATCAACCTAAACCTAATCATAACCCTATCAATCCTATCAATCATGGTAGGAGGCTGAGGAGGACTAAACCAAACCCAACTACGAAAAATTATAGCCTACTCATCAATTGCTCACATGGGCTGAATAACAGCAGTTCTACCCTACAACCCCACTATAACGTTACTAAACTTAATCATCTACATTATCATAACCTCCACTATATTTACACTATTTATAGCCAATTCAACCACAACCACCTTATCACTATCCCACACATGAAACAAAGCACCTATCATAACTGTCTTAGCCCTCATCACTCTTCTATCAATAGGAGGACTCCCCCCATTTTCAGGGTTCATACCAAAATGAATAATCATCCAAGAAATGACAAAAAATGACAATATTATCCTACCCACCTTCATAGCAATCACAGCACTATTAAACCTATACTTCTATATACGACTTACCTACTCCACCGCACTTACAATATTCCCCTCCACAAACAACATAAAAATAAAATGACAATTTTCCACCACAAAACAAATAACCCTTCTACCAACAATAACAGTACTATCTACTATACTTCTACCACTTACACCAATCCTATCAATCCTAGAATAGGAATTTAGGTTAAACAGACCAAGGGCCTTCAAAGCCCTAAGCAAGTATAATTTACTTAATTCCTGACAAGGACTGCAAGACTATACCTTACATCAGCTGAATGCAAATCAACCACTTTAATTAAGCTAAGTCCTCACTAGATTGGTGGGC-TCCACCCCCACGAAACTTTAGTTAACAGCTAAACACCCTAAACAAC-TGGCTTCAATCTACTTCTCCCGCCGCGAGAAAAAAAAGGCGGGAGAAGCCCCGGCAGAA-TTGAAGCTGCTTCTTTGAATTTGCAATTCAACATGTTAATTCACCACAGAGCTTGGTAAAAAGAGGAATTAAACCTCTGTCCTTAGATTTACAGTCTAATGCTTCACTCAGCCATTTTACCCATGTTCATCAACCGCTGACTATTTTCAACTAACCACAAAGATATCGGCACCTTGTATCTCCTATTCGGTGCTTGAGCCGGCATAGTAGGAACCGCCCTAAGCTTACTTATTCGCGCTGAATTAGGCCAACCTGGAACCCTACTTGGAGATGATCAAATCTACAACGTAGTCGTAACCGCACATGCATTCGTAATAATCTTCTTTATAGTAATGCCTATTATAATCGGAGGGTTTGGCAACTGATTAGTTCCTTTAATAATTGGAGCCCCTGACATGGCATTCCCTCGAATAAACAATATAAGCTTTTGACTGCTTCCCCCTTCTTTTCTATTACTCCTAGCATCTTCCATAGTTGAAGCGGGAGCAGGAACAGGCTGAACCGTATACCCCCCTCTAGCAGGCAACCTAGCCCATGCAGGAGCCTCAGTGGATCTCACCATTTTCTCTCTACACCTAGCAGGTGTTTCCTCAATCCTGGGAGCCATCAACTTTATCACAACAATTATTAACATAAAACCCCCTGCTATAACACAATACCAAACACCCTTGTTCGTGTGATCCGTATTAATTACTGCCGTATTACTTCTCCTATCACT-CCCTGTACTGGCAGCCGGTATTACAATACTACTAACGGATCGAAATCTAAATACTACCTTCTTTGACCCGGCGGGAGGAGGGGATCCCATCCTATATCAGCATCTATTCTGATTCTTTGGCCACCCTGAAGTATACATTCTTATTCTACCTGGATTCGGAATAATTTCTCACATCGTAACCTACTATTCAGGGAAGAAAGAACCATTTGGGTACATGGGGATAGTATGAGCTATAATATCAATTGGGTTCCTAGGGTTTATTGTATGAGCTCATCATATATTCACAGTCGGCATAGACGTTGATACACGAGCCTACTTCACATCGGCCACCATAATTATTGCTATCCCAACCGG-AGTAAAAGTCTTTAGCTGACTAGCAACACTTCATGGGGGTAACATTAAATGATCTCCCGCTATAATATGAGCCCTAGGCTTTATTTTCCTCTTTACAGTCGGAGGCCTAACCGGGATTGTCCTAGCCAATTCTTCCCTCGACATTGTTCTTCACGATACATACTATGTAGTCGCACATTTCCACTACGTATTGTCAATAGGAGCCGTATTCGCTATCATAGGAGGATTCGTACATTGATTTCCATTATTCTCAGGCTATACTCTAAA-CATAACATGAGCCAAAATCCACTTCGCAATTATATTTGTAGGCGTAAACATAACTTTCTTCCCACAACATTTCTTAGGCTTATCTGGTATGCCACGACGATATTCTGACTACCCAGACGCATACACAATGTGAAACACTATTTCATCTATAGGCTCATTTATTTCACTAACAGCAGTAATACTAATAGTCTTCATCATCTGAGAGGCATTTGCATCCAAACGGGAAGTCCTAACCGTGGACCTAACCACAACAAATCTAGAGTGACTAAACGGATGTCCCCCACCATATCACACATTTGAAGAACCCGCATATGTCAACCTAAAGTAAGAAAGGAAGGAATCGAACCCCCTACAATTGGTTTCAAGCCAACACCATAACCATTATGTCTTTCTCAATT-ATGAGGTGTTAGTAAAATATTACATAATCTTGTCAAGATTAAATTACAGGTGAAAGTCCCGTACATCCCGTATGGCATACCCCATACAACTAGGATTT-CAAGACGCAACATCACCCATCATAGAAGAACTGCTACATTTCCATGATCATACACTAATAATTGTCTTTTTAATTAGCTCATTAGTACTTTATATTATTTCACTAATATTAACAACAAAATTAACTCATACTAGTACTATAGATGCGCAGGAAGTAGAGACAATTTGAACCATTCTACCAGCTATTATCTTGATTATAATTGCCCTCCCATCCCTACGAATTTTATACATAATAGACGAAATCAACAATCCATCTCTCACAGTAAAAACTATAGGGCATCAATGATACTGAAGCTACGAATACACAGATTATGAAGACCTTAGCTTCGATTCCTATATAATTCCAACATCGGAATTAAAACCAGGAGAACTACGCCTACTGGAAGTAGACAATCGAGTAGTATTACCCATAGAAATAACAATTCGAATGCTAATCTCTTCCGAAGACGTACTACACTCATGGGCAGTACCTTCCCTAGGACTGAAAACGGACGCAATTCCAGGCCGCCTAAATCAAACAACCCTTATATCAACCCGACCAGGACTATACTACGGCCAATGTTCAGAGATCTGTGGATCAAATCACAGTTTTATACCAATTGTCCTCGAACTAGTCCCACTAAAATATTTTGAAAAATGATCTGCATCAGTGCTATAAGATCGTCAAGAAGCTATGCCAGCGTTAACCTTTTAAGTTAAAGATCGAGAGCATATCAACTCTCCTTGATGACATGCCACAACTAGATACATCAACATGACCTAC-AATAATCCTATCTATATTCCTAGTCCTTTTCATCATTTTCCAATTAAAAATTTCAAAACACAATTTTTACCACAACCCAGAACTAACATCAATGAAAACACCAAAGCAAAATAACCCCTGAGAAACAAAATGAACGAAAATCTATTTGCCTCTTTCATTACCCCTATAATTCTAGGCCTCCCCCTTGTCACCCTAATTGTCTTATTTCCCAGCTTACTGTTTCCTACATCAAATCGACTAATTAACAATCGCCTCATCTCTCTCCAACAATGGGTACTCCAACTTGTATCAAAACAAATAATGAGTATTCACAACGCCAAGGGACAAACATGGACGTTGATACTAATATCTCTAATTCTATTTATTGGATCAACAAACCTACTGGGCCTGTTACCCCACTCATTTACACCAACTACACAACTATCAATAAATTTAGGCATGGCTATTCCCTTATGAGCGGGGGCTGTAATTACAGGTTTTCGTAGCAAAACTAAAGCATCACTTGCCCACTTCTTACCACAAGGAACACCAACTCCATTAATCCCAATACTAGTAGTTATCGAGACTATCAGCCTCTTTATTCAACCAATAGCCCTTGCTGTACGACTAACAGCCA-ATATCACAGCAGGCCACCTACTAATCCACTTAATCGGAGGAGCCACCCTAGCACTAATAAATATCAGCACCACAGTAGCCCTCATTACATTTATTATTCTAGTCCTACTAACGATCCTCGAATTTGCAGTAGCTATAATTCAAGCTTATGTATTTACCCTTTTAGTTAGCCTATATCTGCACGACAACACGTAATGACACACCAAACGCATGCTTACCACATAGTAAACCCAAGCCCCTGACCCCTCACAGGAGCACTGTCCGCCCTCCTAATAACATCTGGCTTGATTATATGATTCCACTTCAACTCAACAACCCTGTTGATGCTTGGCCTAACAACAAATATACTAACAATATACCAATGATGACGAGATATTATCCGAGAAAGTACATTTCAAGGCCACCACACCCCAACTGTCCAAAAGGGCCTCCGCTACGGAATAGTCTTATTTATTATTTCAGAAGTTTTATTTTTTACCGGGTTCTTCTGAGCTTTTTATCACTCAAGTCTTGCTCCCACACCCGAACTGGGTGGCTGCTGACCCCCAACAGGCATTCACCCACTCAATCCCCTAGAAGTCCCATTACTTAATACCTCCGTCCTCTTAGCCTCAGGGGTTTCAATCACTTGAGCCCACCACAGCCTCATAGAAGGAAACCGCAATCACATGCTACAAGCCCTATTTATCACCATCGCCCTAGGTGTGTATTTCACGCTACTCCAAGCCTCAGAATACTATGAAGCACCTTTTACCATCTCAGATGGAGTCTACGGCTCAACTTTCTTTGTAGCCACAGGGTTCCACGGCCTCCATGTAATCATCGGATCCACCTTCTTAATCGTCTGCTTCTTCCGCCAACTAAAATTCCACTTTACCTCTAGTCACCACTTTGGCTTTGAAGCTGCCGCCTGATATTGACATTTCGTAGACGTAGTGTGACTCTTCCTCTATATCTCTATCTATTGATGAGGATCATATTCTTTTAGTATCAACCAGTACAACTGACTTCCAATCAGTTAGTTTCGGTCTAACCCGAAAAAGAATAATAAACCTTATAATAGCCCTTCTAACCAACCTCACACTAACCACACTACTCGTCACCATTGCATTCTGACTTCCCCAATTAAATGTATACTCAGAAAAAACAAGTCCATACGAATGCGGGTTTGATCCCATAGGATCAGCCCGCCTCCCTTTCTCCATGAAATTTTTCCTGGTAGCCATTACATTTCTCCTTTTTGATTTAGAAATCGCATTACTCCTACCATTACCATGAGCCTCACAAAC-AACTAACCTAAACACAATGCTCACCATAGCCCTCTTCCTAATTTCCCTACTAGCTGTTAGCTTGGCCTATGAATGAACCCAAAAGGGATTAGAATGAACTGAATATGGTACTTAGTTTAAAAC-AAAATAAATGATTTCGACTCATTAGATTATGATTGAACTCATAATTACCAAATGTCCTTCGTACATATAAATATCATAGTAGCATTCGCAGTATCTCTTACAGGACTACTAATATATCGATCCCACCTAATATCATCTCTTTTATGCCTAGAGGGAATGATATTATCCCTATTCATTATGGCCACCCTAACAATCCTGAACTCACACTTCACTCTAGCCAGCATAATACCCATTATCCTACTAGTATTCGCAGCCTGCGAA-GCAGCGCTAGGTTTATCCTTACTAGTAATGGTATCAAACACATACGGTACTGACTACGTACAAAACCTCAACTTATTACAATGCTAAAATATATTGTCCCTACAATAATACTTATACCCCTAACCTGGCTATCAAAAAACAACATAATATGAATTAACCCTACACTTCATAGCCTGCTAATTAGCCTCACAAGCCTGCTCCTTATAAACCAATTCAACGACAGCAGTCTCAACTTTTCATTGATCTTCTTTTCCGATCCTTTATCTACACCATTACTGATTCTAACTATATGACTTCTCCCTCTAATGCTAATAGCTAGCCAACATCACTTATCAAAAGAAAACCTAACCCGAAAAAAACTATTTATCTCTATAT-TAATCCTATTACAACTATTTCTAATCATAACATTTACTGCTGCGGAACTAATCTTCTTTTATATCCTATTCGAAGCCACATTAGTTCCAACTCTCATTATTATTACCCGATGAGGGAACCAAACAGAACGCCTAAACGCCGGCCTTTATTTCCTGTTCTACACACTAGCAGGATCCTTACCCCTACTAATTGCATTAATCTATATTCAAAATACAACAGGAACCCTAAATTTCCTAATCCTCCAATACTGAGTCCAACCAATACCCAACTCCTGATCCAACGTCTTCACATGACTAGCATGCATAATGGCCTTCATAGTAAAAATACCACTATATGGCCTCCACCTTTGATTACCTAAAGCCCATGTAGAAGCCCCTATTGCAGGCTCCATAGTCCTAGCAGCAATCTTACTAAAACTGGGAGGATATGGCATACTACGAATTACATTAATTCTAAATCCAATAACTAACTTCATAGCATATCCCTTTATCATACTATCTTTATGAGGCATAATCATAACTAGCTCAATTTGCCTCCGCCAAACGGACCTAAAATCACTCATCGCATACTCTTCCGTCAGCCACATAGCACTTGTCATCGTGGCTATCCTTATCCAAACACCTTGAAGTTACACTGGAGCTATCGCTCTAATGATCGCCCATGGTCTTACATCCTCTATGCTCTTCTGCCTAGCAAACTCTAACTACGAACGAATCCACAGCCGTACAATAATTTTAGCTCGCGGCTTACAAACACTCCTCCCACTCATAGCGACCTGATGACTCCTAGCAAGCCTAACTAACCTAGCTCTACCCCCAACAATCAACCTAATCGGAGAACTATTCGTAGTAATAT-CAACCTTTTCGTGATCCAACATCACAATCATCTTAATAGGACTTAACATAGTAATTACCGCCCTATACTCCCTCTACATATTAATTACAACACAACGAGGCAAATACACTCACCATATCAACAACATCCCACCTTCCTTTACACGAGAAAACGCACTCATATCATTACACATACTACCACTACTACTATTATCCCTGAACCCAAAAATTATTCTAGGCCCCTTGTACTGTGAATATAGTTTAAAAAAAA-CATTAGACTGTGAATCTAACAATAGAAGCCCATTGCCTTCTTATTTACCGAAAAAGCATGCAAGAACTGCTAATTCTTATGCCTCCATGCCTAACAACATGGCTTTTTCAAACTTTTAAAGGATGGCAGTTATCCGTTGGTCTTAGGAATCAAAAAATTGGTGCAACTCCAAATAAAAGTAATAAACATATTCTCCTCCTTCACACTAACAACCCTACTTCTACTGACCGTACCCATCATTATAACAGGCTTCAGCACCCACAAAACCTCAAACTACCCACTCTACGTGAAAATAACTATTTCATATGCCTTCATCACCAGCATAATTCCCACAATAATATTCATTCACACAGGACAAGAGATAGTTATCTCAAACTGACACTGATTGACCATTCAAACCCTCAAACTATCACTCAGCTTCAAAATAGACTACTTCTCAATAATATTTGTCCCAGTAGC-ATTATTCGTCACATGATCCATCATAGAGTTCTCAATATGATATATACACTCAGACCCCAACATTAACCAGTTTTTCAAATATCTACTCCTATTCCTCATTACAATACTAATCCTTGTTACTGCAAATAACCTCTTTCAACTATTCATCGGCTGAGAAGGAGTCGGAATCATATCGTTCCTACTCATTGGATGATGATACGGACGAGCAGATGCAAACACAGCAGCTCTACAAGCAATCCTGTACAACCGCATCGGCGACATTGGATTTATTCTAGCAATAGCATGATTCCTAGCCAACCTCAACACCTGAGACCTCCAACAAATCTTTATACTAAAACCAGACAACTCAAACCTACCTCTAATAAGCCTAGTACTTGCCGCAACAGGAAAATCCGCACAATTTGGCCTACACCCGTGACTACCTTCCGCAATAGAAGGTCCAACTCCCGTCTCAGCATTACTTCACTCAAGCACAATAGTAGTAGCAGGCATTTTTCTATTAATCCGTTTCTATCCACTAACAGAAAACAACAAATTTGCCCAATCCATTATACTATGCCTAGGGGCTATCACCACATTATTTACGGCAATATGTGCCCTTACCCAAAATGATATCAAAAAAATCATTGCTTTCTCCACATCCAGCCAACTAGGCCTCATAATAGTGACAATCGGCATCAACCAACCCTACCTTGCATTTCTTCACATCTGTACTCACGCCTTCTTCAAAGCTATACTATTTATATGCTCCGGCTCTATCATCCACAGCCTAAACGATGAACAGGATATCCGAAAAATAGGAGGTCTATTCAAAGCAATGCCATTCACCACAACAGCCCTCATTGTTGGTAGTCTCGCACTTACAGGAATACCTTTCCTCACCGGATTTTATTCCAAAGACATAATCATCGAGTCTGCCAACACGTCTTATACCAACGCCTGAGCCCTTCTAATAACACTAATCGCCACCTCTTTTACAGCCGTCTACAGCACACGCATCATTTTCTTCACCCTACTGGGGCAACCTCGATTCTCAGCCCTCATCTCTATCAACGAAAATAACCCCTTCCTAATCAACTCAATCAAGCGCCTACTAATTGGAAGCCTTTTCGCAGGATTCATTATCTCCAACAACATTCCCCCAACAACAATCCCCCAAATAACCATACCATATTACCTAAAAACAACAGCCCTAGCAGTCACAATCCTAGGTTTTATCCTAGCACTAGA--AATCAACAACATAACCCGCAACCTAAAATTCAATTACCCATCAAACACCTTTAAATTCTCCAACCTACTAGGATATTACCCCACAATTATACACCGCCTAACCCCTTACATAAACTTAACAATAAGCCAAAAGTCAGCATCCTCTCTCCTAGACCTAATCTGACTAGAAACTATCCTACCAAAAACCATCTCATCCATCCAAATAAAAACATCCATTATAATTACAAACCAAAAAGGCCTAATCAAATTATATTTCCTCTCTTTCCTAATCACTATCCTCATCAGCATAATCCTACTTAATTTCCACGAGTAATCTCCATAATAACCACAACACCAATCAACAAAGACCAGCCAGTCACAATAACCAATCAAGTACCATAACTATACAAAGCCGCAATTCCTATGGCCTCCTCACTAAAAAACCCAGAATCCCCAGTATCATAAATAACTCAATCTCCCAACCCATTAAACTTAAACACAACTTCAACCTCTTCATCCTTTAACACATAACAGACTATCAAAAACTCTATCACCAACCCAGTGATAAACGCCCCTAAAACAACCTTACTAGAAACCCAAACTTCAGGATATTGCTCAGTAGCCATAGCCGTTGTATAACCAAAAACCACTATTATCCCTCCCAAATAAATTAAAAAAACTATCAAACCCAGAAAAGATCCACCAAAATTTAACACAATACCACACCCAACCCCACCACTCACAATTAACCCTAACCCCCCATAAATAGGTGAAGGTTTTGAAGAAAACCCTACAAAACCAATCACAAAAATAATACTCAAAATAAATACAATATATACCATCATTATTCTCGCATGGAATCTAACCACGACTAATGATATGAAAAACCATCGTTGTCATTCAACTACAAGAACATCAATGACTAACATTCGAAAAACTCACCCACTGATAAAAATCGTAAACAACGCATTCATTGACCTCCCAACCCCATCAAATATCTCATCATGATGAAACTTCGGCTCCCTCCTAGGCATCTGCTTAATCCTACAAATCCTAACAGGCCTATTCCTAGCAATACACTATACATCCGACACAATAACAGCATTTTCCTCTGTCACCCATATCTGCCGAGACGTCAACTATGGATGAATCATTCGATACATACATGCAAACGGAGCATCGATATTTTTTATCTGCCTATTCATGCATGTAGGACGAGGCCTCTATTACGGATCATACATCTTCCTAAAAACATGAAACGTCGGAGTAATCCTCCTATTTGCAACAATAGCCACAGCATTCATAGGCTACGTCCTGCCATGAGGACAAATATCATTTTGAGGAGCAACAGTCATCACTAATCTCCTCTCAGCAATCCCATACATTGGCACAAACTTAGTCGAATGAATCTGAGGAGGATTCTCCGTAGACAAAGCAACCCTCACCCGATTCTTCGCCTTCCACTTTATTCTCCCCTTTATCATCACTGCCCTCGCCATAGTACACCTACTCTTTCTCCACGAAACAGGCTCCAACAACCCTACAGGAATTCCATCAGACGCAGACAAAATCCCATTCCATCCCTACTATACCATTAAAGACATTATAGGCGCCCTATTACTAATCACAACCCTCATACTACTAGTACTATTCGCACCCGACCTGCTTG-GAGATCCAGACAACTATACCCCAGCAAACCCACTCAACACACCCCCTCACATCAAGCCTGAATGATACTTCCTATTTGCATACGCAATCCTACGATCAATCCCCAATAAACTAGGAGGAGTCCTAGCTCTAGTCCTCTCAATCCTAGTTCTAGTCCTTATACCCATACTCCACACATCCAAACAACGAAGCATAATATTTCGACCAATCAGCCAATGTATCTTCTGAATCTTAGTAGCAGACTTATTAACACTCACATGGATCGGAGGACAACCAGTCGAACACCCATATATTATTATCGGACAACTAGCGTCTATTATATACTTCCTACTCATCCTAGTGCTAATACCAATAGCTGGTTCCATTGAAAATAACCTCCTAAAATGAAGACAAGTCTTTGTAGTACATTAAATATACTGGTCTTGTAAACCAGAGAAGGAGAACAACCAACCTCCCTAAGACTCAAGGAAGAAGCTACAGCCACACTATCAGCACCCAAAGCTGAAGTTCTACTTAAACTATTCCCTG
RMNH20681 NNNNNNNNNNNNNNNN---NNNNNNNNNNNNNNNNNNNNNNNNNNNNNNNNNNNNNN-NNNNNNNNNACATATAGNNNNNNNNNNNNNNNNNNNNNNNNNNNNNNNNNNNNNNNNNNNNNNNNNNNNNNNNNNNNNNNNNNN--NNNSCCCCCTAAGTCAACCAGACTATGAGGAGCGGGTATCAAGCACAC-TATTCGTAGCTCATGACGCCTTGCTTAACCACMCNNNNNNNNNNNNNNNNNNNNNNNNNNNNNNNNNNNNNNNNNNNNNNNNNNNNNNNNNNNNNNNNNNNNNNNNNNNNNNNNNNGTGCCAGCCACCGCGGTCATACGATTAA-CCCAAGCTAACAGGAACACGGCGTAAAANNNNNNNNNNNNNNNNNNNNNNNNGAGTTAAATCTTAATTAAACTGTAAAAAGCCGTAATTATAAT-AAAATAAATGACGAAAGTAACTCTACAACAGCTGANNNNNNNNNNNNNNNNNNNNAACTGGGATTAGATACCCCACTATGCTTAGCCCTAAACACAAATAATTAC-AAAACAAAATTATTCGCCAGAGTACTACCGGCAACAGCCTNAAACTCAAAGGACTTGGCGGTGCTNNNNNNNNNNNNNNNNNNNNNNNNNNNNNNNNNNNNNNNNNNCGATAAACCTCACCATTCCTTGCTAATACAGTCTATATACCGCCATCTTCAGCAAACCCT-AAAAAGGAATAAAAGTAAGCATAATCATTACACATAAAAACGTTAGGTCAAGGTGTAACTTATGGAATGGGAANNNNNNNNNNNNNNNNNNNNNNNNNNNNNNNNNNNNNNNNNNNNNNNNNNNNNNNNNNNNNNNNNNNNNNNNNNNNNNNNNNNNNNNNNNNNNNNNNNNNNNNNNNNNNNNNNNNNNNNNNNNNNNNNNNNNNNNNNNNNNNNNNNNNNNNNNNNNNNN-NNNNNNNNNNNNNNN-NNNNNNNNNNNNNNNNNNNNNNNNNNNNNNNNNNNNNNNNNNNNNNNNNNNNNNNNNNNNNNNNTTGGACAAA-CAAAACATAGCTNNNNNNNNNNNNNNNNNNNNNNNNNNNNNNNNNNNNNNNNNNNNNNNNNNNNN-NNNNNNNNNNNGCCCAAA--CTCCCACTTTCTAATTTAACAACCAAAACAAAATAAAATAAAACATTTATTTTAATTTAAAGTATAGGAGATAGAAATTNNNNNNNNNNNNCTATAGAGAAAGTACCGCAAGGGAACGATGANNN-NNNNNNNNNNNNNNNNNNNNNNNNNNNNNNNNNNNNNNNNNNNNNNNNNNNNNNNNNNNNNNNNN-NNNNNNNNNNNNNNNNNNNNNNNNNNCTAAGTAACCCGAAACCAGACGAGCTACTCATGGACAGTTTACCAGAACCAACTCATCTATGTGGNNAAATAGTGAGAAGATCCATAAGTAGAGGTGACACGCCTAACGAGCCTGGTGATAGCTGGTNNNNNNNNNNNNNNNNNNNNNNNNNNNNNNNNNNNNNCC-AAAAATATAAACAAATTCCACTGTATATTTAAAGGCTANNNNNNNNNNNNNYNGCTTTTTAGAAACGGATACAACCTTCACTAGAGAGTAAAATTCAACAACACCATAGTAGGCCTAAAAGCAGMSATCAATTAAGAAAGCGTTAAAGCTCAACAACAACAACAATGTTAATCCCAACAGTA--AACAACCAACTCCTAGCCCTAATACTGVACNNNNNNNNNNNNNNNNNNNNNTGACAATGTTAGTATGAGTAACAAGAAATACTTTCTCCTCGCACAAGTTTAAATCAGTATCTGATAATATACTGANNNNNNNNNNNNNNNNNNNNNNNNNNNNNNNNNNNNNNNNNNNNNNNNNNNNNNNNNNNNNNNNNNNNNGGKGCACTTAGGAAAGATTCAAAGAAGTAAAAGGAACTCGGCAAACAT-AAACCCCSNNNNNNNNNNNNNNNNNNNNNNNNNNNNNNNNNNNNNNNNNNNNNNNNNNNNNNNNNNNNNNNN-NNNNNNNNNNNNNNNNNNNNNNNNNNNNNNNNNNNNGTAGCATAATCATTTGTTCTCTAAATAAGGACTTGTATGAATGGCCACACGAGGGTTCTACTGNCTYNNNNNNNNNNNNNNNNNNNNNNNNNNNNNNNNNNNNNNNNNNNNNNNNNNNNNNNNNNCGAGAAGACCCTATGGAGCTTCAACTAACTAATCCAAARAAAAATANNNNNNNNNNNNNN-NNNNNNNNNNNNNNNNNNNNNNNNNNNNAGTTTCGGTTGGGGTGACCTCGGAGAATAAAAAATCCTCCGAGCGATTTWAANNNNNNNNNNNNNNNNNNNNNNNNNNNNNNNNNNN-NNTGATCCAAACATTTGATCAACGGAATAAGNTTAMCNNNNNNNNNNNNNNNNNNNNNNNNNNNNNNNNNNNNNNNNNNNNNNNNNNNNNNNNNNNNNNNNNNNNNNNNNNNNNNNNNNNNNNNNNNNNNNNNNNNNNNNNNNNNNNNNNNNNNNNATTAAAGTCCTACGTGATCTGAGTTCAGACCGGAGCAATCCAGGTCGGTTTCTATCTGTCATGTATTTCTCCC-AGTACGAAAGGACAAGAGAAATGAGGCCAANNNNNNNNNNNNNNNNNNNNNNNNNNNATGACCTCGTCTCAATTAACCTCACAGACAAACCCTGCCYWNNNNNNNNNNNNNNNNNNNNNNNNNNNNNNNNNNNNNNNNNNNNNNNNNNNNNNNNNNNNNNNNNNNNNNNNNNNNNNNNNNNNNNN-NNNNNNNNNNNNNNNNNNNNNNNNNNNNNNNNATHCCCATCCTCCTAGCCGTGGCCTTCCTTACACTAGTCGAACGAAAAGTCCTAGGNNNNNNNNNNNNNNNNNNNNNNNNNNNNNNNNNNNNNNNNNNN-NNNNNNNNNNNNNNNNNNNNNNNNNNNNNNNNNNNNNNNNNNNNNNNNNNNNNNNNNNNNNNNNNNNNNNNNNNNNNNNNNNNNNNNNNNNNNNNNNNNNNNNNNNNNNNNNNNNNNNNNNNNNNNNNNNNNNNNNNNNNNNNNNNNNNNNNNNNNNNNNNNNTAAACTTAGGNNNNNNCTTTATATTAGCCATATCAAGCCTAGCCGTATACTCAATCCTCTGATCAGGCTGANNNNNNNNNNNNNNNNNNNNNNNNNNNNNNNNNNNNNNNNNNNNNNNACAAACAATCTCATATGAAGTAACACTAGCAATCATCCTGTTATCAGTATTGCTAATAAACGGATCCTTCANNNNNNNNNNATTAATTATCACACAAGAACGAACATGGCTAATCTTCCCAGCATGACCTCTAGCAATAATATGATTTATCTNNNNNNNNNNNNNNNNNNNNNNNNNNNNNNNNNNNNNNNNNNNNNNNNNNNNNNNNNNNNNNNNNNNNNNNNNNNNNNNNNNTGCAGCAGGACCATTCGCCCTATTTTTCATAGCAGAATATGCCAACATCATCATAATAAATATCTTCACAACAACCCTNNNNNNNNNNNNNNNNNNNNNNNNNNNNNNNNNNNNNNNNNNNNNNNNNNNNNNNNNNNNNNNNNNNNNNNNNNNNNNNNNNNNNNNNNNNNNNNNNNNNNNNNNNNNNNNNNNNNNNNNNNNNNNNNNNNNNNNNNNNNNNNNNNNNNNNNNNNNNNNNNNNNNNNNNNNNNCCCTGTGTATATGACATGTATCCATACCTATTCTCCTATYNNNNNNNNNNNNNNNNNNNNAAGAANNNNGTCTGACAAAAGAGTTACTTTGATAGAGTAAATAATAGAGGTCTAAGCCCTCTTATTTNNNNNNNNNNNNNNNNNNNNNNNNNNNNNNNNNACCCAAAACTCTTCGTCCTCCCAATTACACCAAATTCTAACAGTAAGGTCAGCTAATTAAGCTATCNGGCCCATACCCCGAAAATGTTGGTTTATACCCTTCCCGTACTAATAAACCCAATTATCTCTATCATCATCCTAACAACCGTCATATTCGGAACCATTATCGTTGTNNNNNNNNNNNNNNNNNNNNNNNNNNNNNNNNNNNNNNNNNNNNNNNNNNTTGCTATTATCCCCATTATAATAAAAAAATATAACCCACGAGCTACAGAAGCATCANNNNNNNNNNNNNNNNNNNNNNNNNNNNNNNNNNNNNNNNNNNNNNNNNNNNNNNNNNNNNNNNNNNNNNNNNNNNNNNNNNNNNNNNNNNNNNNNCTGTTTAATCCAATGGCCTCTATACTCATAACAATGGCCCTCACCATAAAACTAGNNNNNNNNNNNNNNNNNNNNNNNNNNNNNNNNNNNNNNNNNNNNNNNNNNNNNNNNNNNNNNNNNNNNNNNNNNNNNNNNNNNNNNNNNNNNNCCATATCAGTACTTTACCAAATTTCCCCATCCATCAACCNNNNNNNNNNNNNNNNNNNNNNNNNNNNNNNNNNNATGGTAGGAGGCTGAGGAGGACTAAACCAAACCCAACTACGAAAAATTATWNNNNNNNNNNNNNNNNNNNNNNNNNNNNNNNNNNNNNNNNNNNNNNNNNNNNNNNNNNNNNNNNNNNNNNNNNNNNNNNNNNNNNNNNNNNNNNNNNNNNNNNNWATATTTACACTATTTATAGCCAATTCAACCACAACCACCTTATCACTATCCCACACATGAAACAAAGCACCTATCNNNNNNNNNNNNNNNNNNNNNNNNNNNNNNNNNNNNNNNNNNNNCCCCCCATTWTCAGGGTTCATACCAAAATGAATAATCATCCAAGAAATGACAAAAAATGACAATATTATCCTACCCANNNNNNNNNNNNNNNNNNNNNTATTAAACCTATACTTCTATATACGACTTACCTACTCYACCGCACTTACAATATTCCCCTCCACAAACAACATAAAAATAAAATGACAATTTTCCACCACAAAACAAATAACCCTTCTACCNNNNNNNNNNNNNNNNNNNNNNNNNNNNNNNNNNNNNNNNNNNNNNNNNNNNNNNCTAGAATAGGAATTTAGGTTAAANNNNNNNNNNNNNNNNNNNNNNNNNNNNNNNNNNNNNNTACTTAATTCCTGACAAGGACTGCAAGACTATACCTTACATCAGCTGAATGCAAATCAACCACTTTAATTAAGCTAAGTCCTCACTAGATTGGTGGGC-TCCACCCCCACGAAAMNNNNNNNNNNNNNNNNNNNNNNYWARCAACNNNNNNNNNNNNNNNNNNNNNNNNNNNNNNNNNNNNNNNNNNNNNNNNNNNNNNNNNNNN-NNNNNNNNNNNNNNNNNNNNNNNNNNNNNNNNNNNNNNNNNNNNNNNNNNNNNNNNNNNNNNNNNNNNNNNNNNNNNNNNNNNNNNNNNNNNNNNNTAATGCTTCACTCAGCCATTTTACCCATGTTCATCAACCGCTGACTATTTTCAACTAACCNNNNNNNNNNNNNNNNNNNNNNNNNNNNNNNNNNNNNNNNNNNNNNNNNNNNNNNNNNNGCCCTAAGCTTACTTATTCGCGCTGAATTAGGCCAACCTGGAACCCTACTTGGAGATGATCAAATCTACAACGTAGNNNNNNNNNNNNNNNNNNNNNNNNNNNNNNNNNNNNNNNNNNNNNNNNNNNNNNNNNNNNNNNNNNNNNNNNNWYTAGTTCCTTTAATAATTGGAGCCCCTGACATGGCATTCCCTCGAATAAAAAATATAAGCTTTTGACTGCTTCCNNNNNNNNNNNNNNNNNNNNNNNNNNNNNNNNNNNNNNNNNNNNNNNNNNNNNNNNNNNNNNNNNNNNNNNNNNNNNNNNNNNNNNNNNNNNNNNNNNNNNNNNNNNNNNNNNNNNNNNNNNNNNNNNNNNNNNNNNNNNNNNNNNNNNNNNNNNNNNNNNNNNNNNNNNNNNNNNNNNNNNNNNNNNNNNNNNNNNNNNNNNCTGCTATAACACAATACCAAACACCCTTGTTCGTGTGATCCGTATTAATTACTGCCGTATTACTTCTCCTATCACT-CCCTGTACTGGCAGCCGGTATTACAATACTACTAACGNNNNNNNNNNNNNNNNNNNNNNNNNNNNNNNNNNNNNNNNNNNNNNNNNNNNNNNNNNNNNNNNNTCTATTCTGATTCTTTGGCCACCCTGAAGTATACATTCTTATTNNNNNNNNNNNNNNNNNNNNNNNNNNCATCNNNNNNNNNNNNNNNNNNNNNNNNNNNNNNNNNNNNNNNNNNNNNNNNNNNNNNNNNNNNNNNNNNNNNNNNNNNNNNNNNNNNNNNNNNNNNNNNNNNNNNNNNNNNNNNNNNNNNNNNNNNNNNNNNNNNNNNNNNNNNNNNNNNNNNNNNNNNNNNNNNNNNNNNATCCCAACCGG-AGTAAAAGTCTTTAGCTGACTAGCAACACTTCATGGGGGTAACATTAAATGATCTCCMGCTATAATATGAGCCCTAGGCTTTATTTTNNNNNNNNNNNNNNNNNNNNNNNNNNNNNNNNNNNNNNNNNNNNNNNNNNNNNNNNNNNNNNNNNNNNNNNNNNNNNNNNNNNNNNNNNNNNNNNNCTACGTATTGTCAATAGGAGCCGTATTCGCTATCATAGGAGGATTCGTACATTGATTTCCATTATTCTCAGGCTATACTCTAAA-CATAACATGAGCCAAAATCCACTTCGCAATTATATTTGTAGGCGTAANNNTAACTTNNNNNNNNNAASATTTCTTAGGCTTATCTGGTATGCCACGACGNNNNNNNNNNNNNNNNNNNNNNNNNNNNNNNNNNNNNNNNNNNNNNNNNNNNNNNNNNNNNNNNNNNNNNNNNNNNNNNNNNNNNNNNNNNNNNNNNNNNNNAGAGGCATTTGCATCCAAACGGGAAGTCCTAACCGTGGACCTAACCACAACAAATCTAGAGTGACTAAACGGATGTCCCCCACCATATCACACATTTGAAGAACCCGCATATGTCAACCTAAANNNNNNNNNNNNNNNNNNNNNNNNNNNNNNNNNNNNNNNNNNNNNNNNNNNNNNNNNNNNNNNNNNNNNNNNNN-NNNNNNNNNNNNTAAAATATTACATAATCTTGTCAAGATTAAATTACAGGTGAAAGTCCCGTACATCNNNNNNNNNNNNNNNNNNNNNMCTAGGATTT-CAAGACGCAACATCACCCATCATAGAAGAACTGCTACATTTCCATNNNNNNNNNNNNNNNNNNNNNNNNNNNNNNNNNNNNNNNNNNNNNNNNNNNNNNNNNNNNNNNNNNNNNNNNNNNNNNNNNNNNNNNNNNNNNNNNNNNNNNNNNNNNNNNNNNNNNNNNNNNNNNNNNNNNNNNNNNNNNNNNNNNNNNNNNNNNNNNNNNNNNNNNNNNNNNNNNNNNNNNNNNNNNNNNNNNNNNNNNNNNNNNNNNNNNNNNNNNAAAACTATAGGGCATCAATGATACTGAAGCTACGAATACACAGATTATGAAGACCTTAGCTTCGATTCCTATATANNNNNNNNNNNNNNNNNNNNNNNNNNNNNNNNNNNNNNNNNNNNNNNNNNNNNNNNNNNNNNNNNNNNNNNNNNNNNNNNNNNNNNNNNNNNNNNNNNNNNNNNNNNNNNNNNNNACTCATGGGCANNNCCTTCCCTAGGACTGAAAACGGACGCAATTCCAGGCCNNNNAAATCAAACAACCCTTATATCAACCCGACCAGGACTATACTACGGCCAATGTTCNNNNNNNNNNNNNNNNNNWCTCAGTTTTATACCAATTGTCCTCGAACTAGTCCCACTAAAATATTTTGAAAAATGATCTGCATCAGTGCTATANNNNNNNNNNNNNNNNNNNNNNNNNNNNNNNNNNNNNNNNNNNNNNNNNNNNNNNNNNNNNNNNNNNNNNNNNNNNNNNNNNNNNNNNNNNNNNNNNNNNNNNNNN-NNNNNNNNNNNNNATATTCCTAGTCCTTTTCATCATTTTCNNNNNNNNNNTTTCAAAACACAATTTTTACCACAACCCAGAACTAACATCAATGAAAACACCAAAGCAAAATAACCCCTGAGAAACAAAATGAACGAAAATCTATTTGCCTCTTTCATTACCCCTATAATTCTAGGCCTCCCCCNNNNNNNNNNNNNNNNNNNNNNNNNNNNNNNNNNNNNNNNNNNNNNNNNNNNNCYWATTAACAATCGCCTCATCTCTCTCCAACAATGGGTACTCCAACTTGTATCAAAACAANNNNNNNNNNNNNNNNNNNNNNNNNNNNNNNNNNNNNNNNNNNNNNNNNNNNNNNNNNNNNNNNNNNNNNNNNNNNNNNNNNNNNNNNNNNNNNNNNNNNNNNNNNNNACACCAACTACACAACTATCAATAAATTTAGGCATGGCTATTCCCTTATGAGCGGGGGCTGTAATTACAGGTTTTBGNNNNNNNNNNNNNNNNNNNNNNNNNNNNNNNNNNNNNNNNNNNNNNNNNNNTCCATTAATCCCAATACTAGTAGTTATCGAGACTATCAGCCTCTTTATTCAACCAATAGCCCTTGCTGTACGACTAACAGCCA-ATATCACAGCAGGCCACCTANNNNNNNNNNNNNNNNNNNNNNNNNNNNNNNNNNNNNNNNNNNNNNNNNNNNNNNNNNNNNNNNNNNNNNNNNNNNNNNNNNNNNNNNNNNNNNNNNNNNNNNNNNNNNNNNNNNNNNNNNNNNNNNNNNNNNNNNNNNNNNNNNNNNNNNTATATCTGCACGACAACACGTAATGACACACCANNNNNNNNNNNNNNNNNNNNNNNNNNNNNNNNNNNNNNNNNNNNNNNNNNCACTGTCCGCCCTCCTAATAACATCTGGCTTGATTNNNNNNNNNNNNNNNNNNNNNNNNNNNNNNNNNNNNNNNNNNNNNNNNNNNAATATACTAACAATATACCAATGATGACGAGATATTATCCGAGAAAGTACATTTCAAGGCCACCACACNNNNNNNNTCCAAAAGGGCCTCCGCTACGGAATAGTCTTATTTATTATTTCAGAAGTTTTATTTTTTACCGGGTTCTTCTGAGCTTTNNNNNNNNNNNNNNNNNNNNNNNNNNNNNNNNNNNNNNNNNNNNNNNNNNNNNNNNNNNNNNNNNNNNNNNNNNNNNNNNNNNNNNNNNNNCTTAATACCNNNNNNNNNNNNNNNNNNNNNNNNNNNNNNNNNNNNNNNCACCACAGCCTCATAGAAGGAAACCGCAATCACATGCTACAAGCCCTATTTATCACCATCGCCCTAGGTGTGTATTTCACGCTACTCCAAGCCTCAGAATACTATGAAGCACCTTTTACCATCTNNNNNNNNNNNNNNNNNNNNNNNNNNNNNNNNNNNNNNNNNNNNNNNNNNNNNNNNNNNNNNNNNNNNNNNNNNNNNNNNNNNNNNNNNNNNNNNNNNNNNNNNNNNNNNNNNNNNNNNNNNNNNNNNNNNNNNNNNNNNNNNNNNNNNNNNNNNNATTGACATTTCGTAGACGTAGTGTGACTCTTCCTCTATNNNNNNATCTATNNNNNNNNNNNNNNNNCTTTTAGTATCAACCAGTACAACTNNNNNNNAATCAGTTAGTTTCGGTCTAACCCGAAAAAGAATAATAAACCTTATAATAGCCCTTCTAACCNNNNNNNNNNNNNNNNNNNNNNNNNNNNNNNNNNNNNNNNNNNNNNNNNNNNNNNNNNNNNNNNNNNNNNNNNNNNNNNNNNNNNNNNNNNNNNNNNNNNNNNNNNNNNNNNNNNNNNNNNNNNNNNNNNNNNNNNNNNNNNNNNNNGCCATTACATTTCTCCTTTTTGATTTAGAAATCGCATTACTCCTACCATTACCATGAGCCTCACAAAC-AACTAACCTAAACACAATGCTCACCATAGCCCTCTTCCTAATTTCCCTACTAGCTGTTAGNNNNNNNNNNNNNNNNNNNNNNNNNNNNNNNNNNNNNNNNNNNNNNNNNNNNNNNNNNNNNNN-NNNNNNNNNNNNNNNNNNNNNNNNNATTATGATTNNNNNNNNNNNNNNNNNNNNNNNNNNNNNNNNNNNNNNNNNNNNNNNNNNNNNNNNNNNNNNNNNNNNNNNNNNNNNNNNNNNNNNNNNNNNNNNNNNNNNNNNNNNNNNNNNNNNNNNNNNNNNNNNNNNNNNNNNNNNNNNNNNNNNNNNNNNNNNNNNNNNNNNNNNNNNNNNNNNNNNNNNNNNNNNNNNNNNNNNNNNNNNNNNNNNNNNNNNNNNNNNNNN-NNNNNNNNNNNNNNNNNNNNNNNNNNNNNNNNNNNNNNNNNNNNNNNNNNNNNMTACGTACAAAACCTCAACTTATTACAATGCTAAAATATATTGTCCCTACAATAATACTTATACCCCTAACCTGGCTNNNNNNNNNNNNNNNNNNNNNNNNNNNNNNNNNNNNNNNNNNNNNNNNNNNNNNNNNNNNNNNNNNNNNNNNNNNAAACCANNNNNNNNNNNNNNNNNNNNNNNNNNNNNNNNNNNNNNNNNNNNNNCCTTTATCTACACCATTACTGATTCTAACTATATGACTYCTCCCTCNNNNNNNNNNNNNNNNNNNNNNNNNNNNNNNNNNNNNNNNNNNNNNNNNNNNNNNNNNNNNNNNNNNYAKATNTAATCCTATTACAACTATTTCTAATCATAACATTTACTGCTGCGGAACTNNNNNNNNNNNNNATCMTATTCGAAGCCACATTAGTTCCAACTCTCATTATTATTACCCGATGAGGGAACCAAACAGAACGCCTAAACGCCGGCCTTTATTTCCTGTTCTACACACTAGCAGGATCCTNNNNNNNNNNNNNNNNNNNNNNNNNNNNNNNNNNNNNNNNNNNNNNNNNNNNNNNNNTAATCCTCCAATACTGAGTCCAACCAATACCNNNNNNNNNNNNNNNNNNNNNNNNNNNNNNNNNNNNNNNNNNNNNNNNNNNNNNNNNNNNNNNNNNNNNNNNNNNNNNNNNNNNNNNNNNNNNNNNNNNNNNNNNNNNNNNNNNNNNNNNNNNNNNNNNNNNNNNNNNNNNNNNNNNNNNNNNNNNNNNNNNNNNNNNNNNNNNNNNNNNNNNNNNNNNNNNNNNNNNNNNNNNNNNNNNNNNNNNNNNNNNNNNNNNNNNNNNNNNNNNNNNNNNNNNNNNNNNNNNNNNNNNNNNNNNNNNNNNNNNNNNNNNNNAANNNNNNNNNNNNNNNNNNNNNNNNNNNNNNNNNNNNNNNNNNNNNNNNNNNNNNNNNNNNNNNNNNNNNNNNNNNNNNNNNNNNNNNNNNNNNNNNNNGATCGCCCATGGTCTTACATCCTCTATGCTCTTCTGCCTAGCAAACTCTAACTACGAACGAATCCACAGCCGTACAATAATTTTAGCTCGCGGCTTACAAACACTCCTCCCACTCATAGCGACCTGATGMCTCCTNNNNNNCCTAACTAACCTAGCTCTNNNNNNNNNNNNNNNNNNNNNNNNNNNNNNNNNNNNNNNNNNNN-NNNNNNNNNNNNNNNNNNNNNNNNNNNNNNNNNNNNNNNNNNNNNNNNNNNNNNNNNNNNNNNNNNNNNNNNNNTACATATTAANTACAACNNAACGAGGCAAATACACTCACCATATCAACAACATCCCACCTTCCTTTACACGAGAAANNNNNNNNNNNNNNNNNNNNNNNNNNNNNCTACTACTATTATCCCTGAACCCAAAAATTATTCTARGCCCCTTSTACTGTGAATATAGTTTAAAAAAAA-CANNNNNNNNNNNNNNNNNNNNNNNNNNNNNNNNNNNNNNNNNNNNNNNNNNNNNNNNNNNNNNNNNNNNNNNNNNNNNNNNNNNNNNNNNNNNNNNNNNNNNNNNNNNNNNNNNNNNNNNNNNNNNNNNNNNNNNNNNNNNNNNNNNNNNNNNNNNNNNNNNNNNNNNNNNNNNNNNNNNNNNNNNNNNNNNNNNNNNNNNNNNNNNNNNNNNNNNNNNNNNNNNNNNNNNNNNNNNNNNNNNNNNNNCTTCAGCACCCACAAAACNNNNNNNNNNNNNNNNNNNNNNNNNNTAACTATTTCATATGCCTTCATCACCAGCATAATTCCCACAATAATATTCATTCACACAGGACAANAGATAGTTATCTCAAACTGACACTGATTGACCATTCAAACCCTCAAACTATCACTCAGCTTCAAAATAGACTACTTCTCAATAATATTTGTCCCAGTAGTNNNNNNNNNNNNNNNNNNNNNNNNNNNNNNNNNNNNNNNNNNNNNTACACTCAGAACCCAACATTAACCAGTTTTTCAAATATCTACTCCTATTCCTCATTACAATACTAATCCTTGTTACTGCAAATAACCTCTTTCAACTATTCATCGGCTGAGAAGGAGTCGNNNNNNNNNNNNNNNNNNNNNNTGGATGATRNNNCGGACGAGCAGATGCAAACACAGCAGCTCTACAAGCAATCCTGTACAACCGCATCGGCGACATTGGATTTATTCTAGCAATAGCATGATTCCTAGCCAACCTCAACACCTGAGACCTCCAACAAATCTTTATACTAAAAMCAGACAACTCAAACCTACCTCTAATAAGCCTAGNNNNNNNNNNNNNNNNNNNNNNNNNNNNNNNNNNNNNNNNNNNNNNNNNNNNNNNNNNNNNNNNNNNNNNNNNNNNNNNNNNNNNNNNNNNNNNNNNNNNNNNNNNNNNNNNNNNNNNNNNNNNNNNNNNNNNNNNNNNNNNNNNACTAACAGAAAACAACAAATTTGCCCAATCCATTATACTATGCCTAGGGGCTATCACCACATTATTTACGGCAATATGTGCCCNNNNNNNNNNNNNNNNNNNNNNNNNNNNNRCTTTCTCCACATCCAGCCAACTAGGCCTCATAATAGTGACAATCGGCATCAACCAACCCTACCTTGCATTTCTTCACATCTGTACTCACGCCTTCTTCAAAGCNNNNNNNNTTATATGCTCCGGCTCTATCATCCACAGCCTAAACGATGAACAGGATATCCGAAAAATAGGAGGTCTATTCAAAGCAATGCCATTCANNNNNNNNNNNNNNNNNNNNNNNNNNNNNNNNNTTACAGGAATACCTTTCCTCACCGGATTTTATTCCAAAGACATAATCATCGAGTCCGCCAACACGTCTTATACCAACGCCTNNNNNNNNNNNNNNNNNNNNNNNNNNNNNNNNNNNNNNNNNNNNNNNNNNNNNNNNNNNNNNNNNNNNNNNNNNNNNNNNNNNNCTCGATTCTCAGCCCTCATCTCTATCAACGAAAATAACCCCTTCCTAATCAACTCAATCAAGNNNNNNNNNNNNNNNAGCCTTTTCGCAGGATTCATTATCTCCAAYAACATTCCCCCAACAACAATCCCCCAAATAACCATACCATNNNNNNNNNNNNNNNCAGCCCTAGCAGTCACAATCCTAGGTTTTATCCTAGCACTAGA--AATCAACAACATAACCCGCAACCTAAAATTCAATTACCCATCAAACACCTTTAAATTCTCCAACCTACTAGGATATTACCCCANNNNNNNNNNCCGCCTAACCCCTTACATAAACTTAACAATAAGCCAAAAGTCAGCATCCTMTCTCCTAGACCTAATCTGACTAGAAACTATCCTACCAAAAACCATCTCATCCATCCANNNNNNNNNNNNNNNNNNNNNNNNNNNNNNNNNNNNNNNNNNNNNNNNNNNNNNNNNNNNNNNNNNNNNNNNNNNNNNNNNNNNNNNNNNNNNNNNNNNNTTCCACGAGTAATCTCCATAATAACCACAACACCAATCAACAAAGACCAGCCAGTCACANNNACCAATCAAGTACCATAACTATACAAAGCCGCAATTCCTATGGCCTCCTCACTAAAAAACCCAGAATCCCCAGTATCATAAATAACTCAATCTCCCAACCCATTAAACTTAAACACAACTTCAACCTCTTCATCCTTTAACACATAANNNNNNNNNNNNNNNNHYATCACCAACCCAGTGATAAACGCCCCTAAAACAACCTTACTAGAAACCCAAACTTCAGGATATTGCTCAGTAGCCATAGCCGTTGTATAACCAAAAACCANNNNNNNNNNNNNNNNNNNNNNNNNNNNNNNNNNNAAACCCAGAAAAGATCCACCAAAATTTAACACAATACCACACCCAACCCCACCACTCACAATTAACCCTAACCCCCCATAAATAGGTGAAGGTTTTGAAGAAAACCCTACAAAACCAATCACAAAAATWNNNNNNNNNNNNNNNNNNNNNNNNNNNNNNNNNNNNNNNNNNNNNNNNNNNNNNNNNNNNNNNNNNNNNNNNNNNNNNNNNNNNNNNNNNNNNNNNNNNNNNNNNNTGACTAACATTCGAAAAACTCACCCACTGATAAAAATCGTAAACAACGCATTCATTGACCTCCCAACCCCATCAAATATCTCATCATGATGAAACTTCGGCTCCCTCCTAGGCATCTGCTTAATCNNNNNNNNNNNNNNNNNNNNNNNNNNNNNNNNNNNNNNNNNNNNNNNNNNNNNNNNNNNNNNNNNNNNNNNNNNNNNNNNNNNNNNNNNNNNNNNNNNNNNNNNNNNNNNNNNNNNNNNNNNNNNNNNNNNNNNNNNNNNNNNNNNNNNNNNNNNNNNNATGCATGTAGGACGAGGCCTCTATTACGGATCATACATCTTCCTAAAAACATGAAACGTCGGAGTAATCCTCCTATTKNNNNNNNNNNNNNNNNNNNNNNNNNNNNNNNNNNNNNNNNNNNNNNNNNNNNNNNNNNNNNNNNNNNNNNNNNNNNNNNNNNNNNNNNNNNNNNNNNNNNNNNNNNNNNNNNNNNNNNNNNNNNNNNNNNNNNNNNNNNNNNNNNNNNNNNAAGCAACCCTCACCCGATTCTTCGCCTTCCACTTTATTCTCCCCTTTATCATCACTGCCCTCGCCATAGTACACCTACTCTTTCTCCACGAAACAGGCTMCAACAACCCTACAGGAATTCCATCAGACGCAGANNNNNNNNNNNNNNNNNNNNNNNNNNNNNNNNNNNNNNNNNNNNNNNNNNNNNNNNNNNNNNNNNNNNNNNNNNNNNNNNNNNNNNNNNNNNNNNNNNNNNNNN-NNNNNNNNNNNNNCTATACNNNNNNNNNNNNNNNNNNNNNNNCCCCTCACATCAAGCCTGAATGATACTTCCTATTTGCATACGCAATCCTACGATCAATCCCCAATAAACTAGGAGGAGTCCNNNNNNNNNNNNNNNNNNNNNNNNNNNNNNNNNNNNNNNNNNNNNNNNNNNNNNNCAAACAACGAAGCATAATATTTCGACCAATCAGCCAATGTATCTTCTGAATCTTAGTAGCAGACTTATTAACACTCACATGGNTCGGAGGACAACCAGTCGAACACCCATATATTATTATCGGACAACTAGCGTCTANTATATACTTCCTACTCATNNNNNNNNNNNNNNNNNNNNNNNNNNNNNNNNNNNNNNNNNNNNNNNNNNNNNNNNNNNNNNNNNNNNNNNNNNNNNNNNNNNNNNNNNNNNNNNNNNNNNNGGAGAACAACCAACCTCCCTAAGACTCAAGGAAGAAGCTACAGCCACACTATCAGCAMCCAAAGCTGAAGTTCTACTTAAACTATTCCCTG
JN632647  GTTAATGTAGCTTAAGAACCAAAGCAAGGCACTGAAAATGCCTAGATGGGTTTATTA-ACTCCATAAACACATAGGTTTGGTCCCAGCCTTCCTGTTAACTTTCAATAGACTTACACATGCAAGCATCTACGCCCCGGTGAG--AATGCCCTCTAAGTCAACCGGACTATGAGGAGCTGGTATCAAGCACAC-TACTCGTAGCTCATGACACCTTGCCTAACCACACCCCCACGGGAGACAGCAGTGACAAAAATTAAGCCATGAACGAAAGTTTGACTAAGCCATATTGACTAGGGTTGGTAAATCTCGTGCCAGCCACCGCGGTCATACGATTAA-CCCAAGCTAACAGGAATACGGCGTAAAACGTGTTAAAGCGCTACACCAAATAGAGTTAAGTTTTAATTAAACTGTAAAAAGCCATAATTATTATAAAAATAAATGACGAAAGTAACTCTACAACAGCTGACACACTATAGCTAAGACCCAAACTGGGATTAGATACCCCACTATGCTTAGCCCTAAACACAAATAATTACAAAAACAAAATTATTCGCCAGAGTACTACCGGCAACGGCCTAAAACTCAAAGGACTTGGCGGTGCTTCATACCCCTCTAGAGGAGCCTGTTCTATAATCGATAAACCCCGATAAACCTCACCAATCCTTGCTAATACAGTCTATATACCGCCATCTTCAGCAAACCCT-AAAAAGGAATAAAAGTAAGCGCAATCATTATACATAAAAACGTTAGGTCAAGGTGTAACCTATGGAATGGGAAGAAATGGGCTACATTTTCTACTTAAAGAAAATTTATACGAAAGTTATTATGAAATTAATAACTAAAGGAGGATTTAGTAGTAAGCTAAGAATAGAGTGCTTAGCTGAACCAGGCCATGAAGCACGCACACACCGCCCGTCACCCTCCTCAAGTAATTACGATGTACCTAAACATA-TTATATACACCAGCCATATGAGAGGAGACAAGTCGTAACAAGGTAAGCATACTGGAAAGTGTGCTTGGACAAACCAAAACATAGCTTAAACAAAGCATCTAGTTTACACCTAGAAGATTTCACACACTATGAATGTTTTGAACCACATCTAGCCCAA---CTTCCATTTTCCAATCTAACAACCAAAACAAAACAAAACAAAACATTTACCCTAATTTAAAGTATAGGAGATAGAAATTCTAAACATGGCGCTATAGAGAAAGTACCGCAAGGGAACGATGAAAGAAAAAAGTTAAAGTACAAAAAAGCAAAGATTAACCCTTGTACCTTTTGCATAATGAATTAACGAGC-AAAAAACTTAACGAAATGAATTTCAGCTAAGTAACCCGAAACCAGACGAGCTACTCATGGGCAGTTTACTAGAACCAACTCATCTATGTGGCAAAATAGTGAGAAGACCCATAAGTAGAGGTGACACGCCTAACGAGCCTGGTGATAGCTGGTTGTCCAGAAAATGAATTTTAGTTCAGCTTTAAAGATACCAAAAATACAAATAAATCCCACTTGTATCTTTAAAAGTTAGTCTAAAAAGGTACAGCTTTTTAGAAACGGATACAACCTTCACTAGAGAGTAAAATTTAACAACACCATAGTAGGCCTAAAAGCAGCCATCAATTAAGAAAGCGTTAAAGCTCAACAATAATAACAATATTAATTTCAACAACA--AATAATCAACTCCTAGCCCCAATACTGGACTATTCTATAACAAAATAGAAGAAACAATGTTAATATGAGTAACAAGAAATATTTTCTCCTCGCACAAGTTTAAATCAGTATCTGATATTACACTGATTGTTAACAGTAAATAAATATAATCTAACCATAAACAACTTATTAATTCTACTGTTAATCCAACACAGGAGTGCGCTTAGGAAAGATTCAAAGAAGTAAAAGGAACTCGGCAAACAC-AAACCCCGCCTGTTTACCAAAAACATCACCTCCAGCATTTCTAGTATTGGAGGCACTGCCTGCCCAGTGACA-GACGTTAAACGGCCGCGGTATCCTGACCGTGCAAAGGTAGCATAATCATTTGTTCTCTAAATAAGGACTTGTATGAATGGCCACACGAGGGTTCTACTGTCTCTTACTTCCGATCAGTGAAATTGACCTCCCCGTGAAGAGGCGGGGATAGACTAACAAGACGAGAAGACCCTATGGAGCTTCAACTAACTAACCCAAAG-AAAATAAACTTAATCACCAA-GAGATAACAACACTCTTTATGGGTTAACAGTTTCGGTTGGGGTGACCTCGGAGAACAAAAAATCCTCCGAGCGATTTTAAAGACTAGACTTACAAGTCAAATCAAACTATCGCTT-ATTGATCCAAATATTTGATCAACGGAACAAG-TTACCCTAGGGATAACAGCGCAATCCTATTCAAGAGTCCATATCGACAATAGGGTTTACGACCTCGATGTTGGATCAGGACATCCTGATGGTGCAGCAGCTATCAAAGGTTCGTTTGTTCAACGATTAAAGTCCTACGTGATCTGAGTTCAGACCGGAGCAATCCAGGTCGGTTTCTATCTGTTATGTATTTCTCCC-AGTACGAAAGGACAAGAGAAATGAGGCCAACTTCAACAAAGCGCCTCAGACCAATTAATGACCTCATCTCAATTAACCTCACAAATAAACCCTGCCCTAGAAAAGGGCCCAGTTAAGGTGGCAGAGCCCGGTAATTGCGTAAAACTTAAACCTTTATACTCAGAGATTCAAATCCTCTCCTTAAC-AAATGTTTTTAATTAATACCCTTATACTGATTATTCCCATTCTCCTAGCCGTAGCCTTCCTCACATTAGTCGAACGAAAAGTCCTAGGTTACATACAATTTCGAAAAGGCCCAAATGTTGTAGGCCCATAT-GGCCTACTCCAACCCATCGCTGATGCCATTAAACTTTTCACCAAAGAACCCTTACGACCCGCCACATCCTCAATTTCAATATTCATTCTAGCACCCATTCTAGCCCTAAGCCTAGCTCTAACCATATGAATCCCCCTACCCATACCCTATCCACTTATCAACATAAATTTAGGGGTCCTTTTTATACTAGCCATATCAAGCTTAGCCGTGTACTCAATCCTCTGATCAGGCTGAGCTTCCAACTCAAAATACGCCCTCATCGGAGCCCTACGAGCAGTAGCACAAACAATCTCATACGAAGTGACACTAGCAATTATCCTGTTATCAGTACTACTAATAAACGGGTCCTTCACCCTCTCCACATTAATCACCACACAAGAACAAATATGATTAATCTTCCCAGCATGACCCTTGGCAATAATATGATTTATCTCAACACTAGCAGAAACAAACCGAGCACCATTCGACCTAACCGAAGGAGAATCAGAACTAGTCTCAGGTTTTAACGTAGAATACGCAGCAGGACCATTCGCCCTATTTTTTATAGCAGAATATGCTAACATTATCATAATAAACATCTTTACAACAACCTTATTCCTAGGAGCATTTCACAGCCCATATATACCAGAACTCTACACAATCAACTTCACCATTAAATCACTACTACTTACAATTACTTTCCTATGAATCCGAGCATCCTACCCACGATTTCGCTATGACCAACTGATACACTTATTATGAAAAAACTTTCTACCCCTAACACTAGCCCTATGCATATGACATGTATCTATACCTATCCTCCTATCAAGCATCCCCCCGCAAACATAAGAAATATGTCTGACAAAAGAGTTACTTTGATAGAGTAAATAATAGAGGTTCAAGCCCTCTTATTTCTAGAACTATAGGAATTGAACCTACTCCTAAGAACCCAAAACTCTTCGTGCTCCCAATTACACCAAATCCTAACAGTAAGGTCAGCTAATTAAGCTATCGGGCCCATACCCCGAAAATGTTGGTTCATATCCTTCCCGTACTAATAAACCCAATTATCTTTATCATTATCCTAATAACCATCATATTCGGAACCATCATCGTCATAATTAGCTCACATTGACTACTCATCTGAATCGGATTCGAAATAAATATACTTGCTATCATTCCCATTATAATAAAAAAACATAACCCACGAGCCACAGAAGCATCAACCAAATATTTCCTAACCCAATCAACAGCCTCCATACTACTAATAATAGCTGTCATCATCAACTTAATATTCTCAGGCCAATGAACCGTAATAAAATTGTTTAATCCAATAGCCTCCATACTCATGACAATAGCCCTAACTATAAAACTAGGAATAGCTCCCTTTCACTTCTGAGTCCCAGAAGTAACACAAGGCATCCCTTTATCCTCAGGCCTAATTTTACTTACATGACAAAAACTAGCACCTATATCAGTACTTTACCAAATTTCCCCATCCATCAACCCAAATTTAATTATAACCCTGTCAATCCTATCAATCATAATCGGTGGCTGAGGAGGACTAAACCAAACTCAACTACGAAAAATTATAGCCTACTCATCAATTGCCCACATAGGCTGAATAACAGCAGTCCTACTATATAATCCCACTATGATATTACTATACTTAATCATCTACATCATCATAACCTCTACCATATTTACACTATTTATAGCTAATTCAACCACAACCACCCTATCACTAGCCCACACATGAAACAAAGCACCCATCATAACTGTATTAACCCTCATCACCCTCCTATCAATAGGAGGACTCCCCCCACTTTCAGGATTTATACCAAAATGAATAGTCATCCAAGAAATAACAAAAAATGATAATATCATCTTACCCACCCTCATGGCAATCACAGCACTATTAAACCTATATTTTTACATACGACTTACTTACTCTACTGCACTTACAATATTCCCCTCCACAAACAACATAAAAATAAAATGACAATTCCCTATCACAAAACAAATAACCCTCCTACCAACAATAGTAGTACTATCCACCATACTACTGCCACTTACACCAATCTTATCCATCCTAGAATAGGAATTTAGGTTAAACAGACCAAGAGCCTTCAAAGCCCTAAGCAAGTATAATTTACTTAATTCCTGACAAGGACTGCAAGACTACATCTTACATCAACTGAATGCAAATCAACCACTTTAATTAAGCTAAGTCCTCCCTAGATTGGTGGGC-TCCACCCCCACGAAACTTTAGTTAACAGCTAAACACCCTAAACAAC-TGGCTTCAATCTACTTCTCCCGCCGCGAGAAAAAAAAGGCGGGAGAAGCCCCGGCAGAG-TTAAAACTGCTTCTTTGAATTTGCAATTCAACATGTTAATTCACCACAGAGCTTGGTAAAAAGAGGAATCAAACCCCTGTCCTTAGATTTACAGTCTAATGCTTCACTCAGCCATTTTACCCATGTTCATTAACCGCTGATTATTTTCAACTAACCATAAAGACATCGGCACCCTGTACCTCCTATTCGGTGCCTGAGCTGGCATAGTGGGAACCGCCCTAAGTTTACTAATTCGCGCCGAATTAGGTCAGCCTGGGACTCTACTCGGAGATGATCAAATCTACAACGTAGTTGTAACCGCACATGCATTCGTAATAATCTTTTTTATAGTGATACCTATCATAATTGGGGGATTTGGCAACTGACTGGTTCCTCTGATAATTGGGGCCCCCGACATGGCATTCCCTCGAATAAACAACATGAGCTTCTGACTGCTTCCTCCTTCCTTTCTATTACTCCTAGCATCTTCTATAGTTGAAGCAGGAGCAGGAACAGGCTGAACCGTATACCCTCCTCTAGCAGGTAACCTGGCCCATGCAGGAGCCTCAGTGGATCTCACCATTTTTTCTCTACACCTAGCAGGTGTTTCCTCAATTCTGGGGGCCATCAACTTTATCACAACAATCATTAACATAAAACCCCCTGCAATAACACAATATCAGACACCCTTATTCGTATGATCCGTATTAATTACTGCCGTATTACTTCTTCTCTCACT-CCCCGTACTAGCAGCCGGCATCACAATGCTACTAACAGACCGAAATCTTAATACTACCTTCTTTGATCCAGCAGGGGGAGGGGATCCTATCCTATATCAACACCTGTTCTGATTCTTCGGCCACCCTGAAGTATATATTCTCATTCTACCTGGGTTCGGAATGATTTCTCACATCGTAACTTACTACTCAGGGAAAAAAGAACCATTCGGATACATGGGAATAGTATGGGCTATAATATCAATCGGATTCCTAGGGTTCATCGTATGAGCTCATCATATATTCACAGTCGGAATAGACGTCGACACACGAGCCTACTTCACATCAGCTACCATAATTATTGCCATTCCAACCGG-AGTAAAAGTCTTTAGCTGACTAGCAACACTACACGGAGGTAATATTAAATGATCTCCCGCTATAATATGAGCCCTAGGCTTCATTTTCCTCTTCACAGTTGGAGGCCTAACCGGAATTGTCCTAGCCAATTCTTCCCTTGACATTGTTCTCCATGACACATACTACGTAGTCGCACATTTCCACTATGTACTATCAATGGGAGCTGTGTTCGCTATTATAGGGGGATTCGTACACTGATTTCCACTATTTTCAGGCTATACTCTAAG-CACAACATGAGCCAAAATCCACTTCGCAATTATATTTGTAGGCGTGAACATAACTTTCTTCCCACAACATTTTTTAGGCTTATCTGGCATGCCACGACGATACTCTGACTACCCAGACGCATACACAATGTGAAACACTATTTCATCTATGGGCTCATTTATTTCACTAACAGCAGTAATACTAATAATTTTCATCATCTGAGAGGCATTCGCATCCAAACGGGAAGTCTCAACCGTAGACCTAACTACAACAAATCTAGAGTGACTAAATGGATGTCCCCCACCATACCACACATTTGAGGAGCCCGCATATGTCAACCTTAAATAAGAAAGGAAGGAATCGAACCCCCTACAATTGGTTTCAAGCCAACACCATAACCACTATGTCTTTCTCAATTAATGAGGCGTTAGTAAAACATTACATAATCTTGTCAAGATTAAATTACAGGTGAAAATCCCGTACATCTCATATGGCATATCCCATACAACTAGGATTT-CAAGACGCAACGTCACCCATCATGGAAGAACTGTTACATTTCCACGACCATACACTAATGATTGTCTTTCTGATTAGTTCATTGGTCCTCTATATTATTTCATCGATACTAACAACAAAATTAACCCATACTAGTACTATAAATGCGCAAGAAGTAGAAACAATCTGAACCATTTTACCAGCTATTATCCTGATTATAATTGCCCTCCCGTCCTTACGAATTTTATACATAATAGACGAAATTAATAACCCATCCCTCACAGTAAAAACCATAGGACATCAATGATACTGAAGCTACGAATATACAGACTATGAAGACCTAAGCTTCGATTCCTATATAATTCCAACATCAGAATTAAAGCCAGGAGAATTACGACTACTGGAAGTGGACAACCGAGTCGTACTACCCATGGAAATAACAATTCGAATATTAATCTCTTCCGAGGACGTACTGCACTCATGAGCCGTACCCTCTTTAGGACTGAAAACGGACGCAATTCCAGGCCGTCTAAACCAAACAACCCTTATATCAACCCGACCAGGACTATTCTACGGCCAATGTTCAGAAATCTGTGGATCAAACCACAGTTTTATACCAATTGTCCTTGAACTAGTCCCACTGAAACATTTCGAGAAATGATCTACATCAATACTATAAGACCATCAAGAAGCTATGTCAGCGTTAACCTTTTAAGTTAAAGATCGAGAGCATATTAACTCTCCTTGATGACATGCCACAACTAGATACATCAACATGACTTAT-AATAATCCTATCCATATTTTTAACCCTTTTCATTATTTTCCAATTAAAAATTTCAAAACACAATTTCTACCACAACCCGGAATTAACATCGACAAAAATATCAGAACAAAACACCCCCTGAGAAACAAAATGAACGAAAATTTGTTTACCTCTTTCATTACCCCTATAATTCTAGGCCTCCCCCTTGTCACCCTAATCGTCTTATTCCCCAGCTTACTATTTCCTACATCAAATCGACTAACTAACAACCGCCTCATCTCCCTCCAACAATGAATACTCCAACTTGTATCAAAACAAATAATAAATATTCACAATACTAAAGGACAAACATGAACATTAATATTAATATCTCTAATTTTATTTATTGGATCAACAAACCTACTAGGCCTATTACCCCACTCATTCACACCAACCACACAACTATCAATAAATTTGGGCATGGCTATCCCTCTATGAGCAGGAGCTGTAATTACAGGCTTCCGTAATAAAACTAAAGCATCACTTGCCCATTTCTTACCACAAGGAACACCGACCCCACTTATCCCAATGCTAGTAATTATCGAGACTATTAGCCTTTTTATCCAACCAATAGCCCTTGCTGTGCGACTAACAGCCA-ACATTACAGCAGGTCACCTACTAATTCACTTAATTGGAGGAGCCACCCTCACACTAATAAGTATTAGCACTATAGCAGCCCTTATTACATTTATTATTCTAATTCTACTGACAATCCTCGAATTCGCAGTAGCTATAATTCAAGCCTACGTATTCACTCTCTTAGTCAGCCTGTACTTGCATGACAACACGTAATGACACACCAAACCCATGCCTACCACATAGTAAACCCAAGCCCCTGACCCCTCACAGGAGCACTATCCGCCCTCTTAATAACATCTGGCTTAATCATATGATTTCACTTCAACTCAACAGCCCTACTAATGCTTGGCCTAACAACAAACATACTAACAATATATCAGTGATGACGAGACATCATCCGAGAGAGTACATTTCAAGGCCACCATACTCCAACTGTCCAAAAAGGCCTCCGCTACGGAATAATCCTATTTATTATTTCAGAAGTTTTATTTTTTACCGGATTCTTCTGAGCTTTTTATCACTCAAGCCTTGCCCCCACACCTGAACTAGGCGGCTGCTGACCTCCAACAGGCATTCACCCACTTAATCCCATAGAAGTACCACTACTCAACACCTCCGTCCTCCTAGCCTCAGGAGTCTCAATCACCTGAGCCCACCATAGCCTCATAGAAGGAAGCCGCAACCACATGCTTCAAGCCTTATTTATTACCATTGCCCTAGGTGTGTACTTCACATTACTGCAAGCCTCAGAATATTATGAAGCGCCTTTTACCATCTCAGACGGAGTCTACGGCTCAACCTTCTTCGTAGCTACAGGATTCCACGGCCTCCATGTAATCATTGGATCCACTTTCTTGATCGTCTGCTTTTTCCGTCAACTAAAATTTCACTTTACCTCTACCCACCACTTTGGCTTTGAAGCCGCTGCCTGATATTGACATTTCGTAGACGTAGTATGACTTTTCCTCTATGTCTCTATCTATTGATGAGGATCATGTTCTTTTAGTATTAATTAGTACAACTGACTTCCAATCAGTTAGTTTCGGTCTAACCCGAAAAAGAATAATAAACCTAATAGTAGCCCTTCTTACTAACCTCACACTAACTACACTACTCGTCACCATTGCATTCTGACTTCCTCAGTTAAACGTGTACTCAGAAAAAACAAGCCCATACGAATGCGGATTTGACCCCATAGGATCAGCCCGCCTCCCTTTCTCTATAAAATTTTTCCTAGTAGCCATTACATTTCTCCTCTTCGATCTAGAAATCGCATTACTCCTACCCCTACCATGAGCCTCACAAAC-AACTAACCTAAACACAATACTCACCATAGCCCTCCTCCTAATCCTTCTACTAGCTGTTAGCCTAGCCTACGAATGAACCCAAAAGGGATTAGAATGAACTGAATATGGTATTTAGTTTAAAACAAAAATAAATGATTTCGACTCATTAGATTATGATTAAACTCATAAATACCAAATGTCCCTCGTACATATAAACATCATAGTAGCGTTCGCAGTGTCTCTTACAGGATTACTAATATACCGATCCCACCTAATATCATCCCTCTTATGCCTAGAAGGAATAATATTATCCCTATTTATTATAGCCACCTTAATAATCCTAAACTTACACTTCACCCTAGCCAGCATAATACCCATTATCCTACTAGTATTCGCAGCCTGCGAG-GCAGCACTAGGTCTGTCTCTACTAGTAATAGTATCTAATACATATGGCACTGATTACGTACAAAATCTCAACTTACTGCAATGCTAAAATATATCATCCCCACAGCAATACTTATACCCCTAACCTGATTATCAAAAAATAATATAATCTGAATTAACCCTACACTCCACAGCCTACTAATCAGCCTTACAAGCCTCCTCCTCATAAACCAATTCAACGACAACAGTCTCAACTTTTCATTAATCTTCTTTTCCGATTCCTTATCCACGCCACTACTAATCCTAACCATATGACTTCTTCCTCTAATACTGATAGCCAGCCAACATCACCTATCAAAAGAAATCTTAACCCGAAAAAAACTATTTATCTCCATAC-TAATCCTACTCCAACTATTTCTAATCATAACATTTACTGCTGCAGAACTAATCTTCTTCTACATTCTATTCGAAGCCACACTAGTTCCAACACTCATTATTATTACCCGATGAGGGAACCAAACAGAACGTTTAAACGCCGGTCTCTACTTCCTGTTCTACACACTAGCAGGGTCTTTGCCTCTACTAGTTGCATTAATCCATATCCAAAATACAATAGGATCCCTAAACTTCCTAATCCTCCAATACTGAGTCCAACCAATATCTAACTCCTGATCCAACGTTTTCATATGATTGGCGTGCATAATAGCCTTTATAGTAAAAATACCACTGTATGGCCTCCATCTTTGACTACCTAAAGCCCATGTGGAAGCCCCCATTGCAGGCTCCATAGTCCTAGCAGCAATCTTACTAAAACTAGGAGGATATGGTATATTACGAATCACATTAATTCTAAATCCAATAACCGATTTCATAGCATACCCCTTTATTATATTATCCCTATGAGGCATAATCATAACCAGCTCTATTTGTCTTCGCCAAACGGACCTAAAATCACTCATCGCATACTCTTCTGTCAGCCACATAGCACTCGTTATCGTGGCTATCCTCATCCAAACACCCTGAAGCTATATGGGAGCTACTGCTCTAATAGTCGCCCATGGTCTTACATCCTCCATACTCTTCTGCCTAGCAAACTCTAACTACGAACGAGTTCACAGCCGTACAATAATCCTAGCTCGCGGCCTACAAACGCTCCTCCCACTCATAGCAACCTGATGACTCCTAGCAAGCCTAACTAACCTAGCTCTACCCCCAACAATCAACCTAATCGGAGAAATATTTGTAGTAATAC-CAACCTTTTCATGATCCAACATCACAATCATCCTAATAGGACTCAACATACTAATTACCGCCCTATACTCCCTCTACATATTAATCACAACACAACGAGGCAAATACACCCACCATATCAATAACATTTCACCTTCCTTTACACGAGAAAATGCACTCATATCACTACACATGCTACCACTACTACTCCTATCCCTAAACCCAAAAATCATCCTAGGCCCCTTGTACTGTGAATATAGTTTAAAAAAAA-CATTAGATTGTGGATCTAACAATAGAAGCCTGCTACCTTCTTATTTACCGAAAAAGTATGCAAGAACTGCTAACTCT-ATGCCCCCGTGTCTAACAACATGGCTTTTTCAAACTTTTAAAGGATAGTAGTTATCCGTTGGTCTTAGGAACCAAAAAATTGGTGCAACTCCAAATAAAAGTAATAAATATATTCTCCTCATTCACACTAACAACCCTACTCCTACTAACCATACCCATCATAATAACAAGCTTCAGTACACACAAAACCTCCAATTATCCATACTATGTAAAAACAACTATTTCATATGCTTTCATCACCAGCATAATTCCCACAATAATATTTATCCACACAGGACAAGAAATAATTATCTCAAACTGACACTGATTAACTATCCAAACCCTTAAATTATCACTCAGCTTCAAAATAGATTACTTCTCAATAATATTTGTCCCAGTGGC-ATTATTCGTCACATGATCCATCATAGAATTCTCAATATGATATATACACTCAGACCCCAACATCAACCAATTCTTCAAATATCTACTTCTATTTCTCATTACAATACTAATCCTTGTCACTGCAAATAATCTCTTCCAACTGTTTATCGGCTGAGAAGGAGTTGGAATTATATCATTTCTACTCATTGGATGATGATACGGACGAGCAGATGCAAATACAGCAGCTCTACAAGCAATCCTATATAACCGCATCGGTGACATTGGATTTATTCTAGCAATAGCATGATTCCTGACCAACCTCAACACCTGAGACCTCCAACAAATCTTTATGCTAAAGCCGGACAATTCAAATCTACCTCTAATAGGCCTAGTACTAGCCGCAACAGGAAAATCCGCACAATTCGGCTTACACCCATGACTACCTTCTGCAATAGAAGGCCCTACTCCCGTCTCAGCATTACTCCACTCAAGCACAATAGTAGTAGCGGGTATTTTCCTACTGATCCGTTTCTACCCACTAACAGAAAGCAATAAATCTGCCCAATCCATTATACTATGTCTAGGAGCTATCACCACACTATTTACGGCAATATGCGCTCTTACCCAAAATGATATCAAGAAAATTATTGCCTTTTCCACATCCAGCCAACTAGGTCTTATAATAGTAACAATCGGCATTAATCAACCCTACCTAGCATTTCTCCATATCTGTACTCACGCCTTCTTCAAAGCCATGCTATTTATATGTTCCGGCTCCATTATCCACAGCCTAAACAATGAACAAGACATCCGAAAAATAGGAGGCCTATTCAAAGCAATACCATTCACCACAACAGCCCTCATCGTTGGCAGCCTCGCACTCACAGGAATACCTTTCCTCACTGGATTTTACTCCAAAGACCTAATTATTGAATCCGCCAACACGTCGTATACCAACGCCTGAGCCCTTTTAATAACACTAATCGCCACCTCTTTCACAGCCATTTACAGCACACGCATCATCTTCTTCACACTACTAGAACAACCCCGATTCTCAACCCTTATTACTATTAGCGAAAACAACCCTCTCCTAATTAACTCAATTAAACGTCTACTAATTGGAAGCCTCTTCGCAGGATTCATTATCTCCAACAACATCCCCCCAACAACAATCCCCCAAATAACTATACCCTATTACCTAAAAATAACAGCCCTAGCAGTCACAATTTTAGGCTTCATCCTAGCACTGGA--AATCAACAACATGACCCGCAACCTAAAATTTAACTATCCATCAAACACCTTTAAATTTTCCAACCTGCTAGGATATTACCCTACAATTATACACCGCCTAACCCCCTATATAAACCTGACAATAAGCCAAAAATCAGCATCCTCTCTCCTAGACTTAATCTGGTTAGAAAACATCCTACCAAAGACCATCTCATCCATCCAAATAAAGATATCTACTGTAATTACAAGCCAAAAAGGCTTAATTAAATTGTATTTCCTCTCTTTCCTAGTTACTATTCTCGTCAGCACAATTCTACTTAATTTCCACGAGTAATCTCCATGATAACTACAACACCAATCAACAAAGACCAACCAGTCACAATAACCAATCAAGTACCATAGCTATACAAAGCTGCAATTCCCATGGCTTCCTCACTAAAAAACCCAGAATCCCCAGTATCATAAATAACCCAATCTCCCAACCCATTAAACTTAAACACAATCTCAACCTCCTCATCCTTTAACACATAACAAACCATTAAAAACTCCATCATCAACCCAGTAATAAACGCCCCTAAAACAACCTTGTTAGAAACCCAAACCTCAGGATACTGCTCAGTGGCCATAGCTGTTGTATAACCAAAAACTACTATTATACCCCCTAAATAAATCAAAAAAACTATTAAACCCAAAAAGGACCCACCAAAATTCAACACAATACCACACCCAACCCCACCACTCACAATTAACCCCAACCCCCCATAAATAGGCGAAGGTTTTGAAGAAAAACCCACAAAACCAATCACAAAAATAATACTCATAATGAATACAATATACATTATCATTATTCTCACATGGAATCTAACCACGACCAATGATATGAAAAACCATCGTTGTCATTCAACTACAAGAACATCAATGACCAACATCCGAAAAACTCACCCGCTGATAAAAATTGTAAACAACGCATTTATTGACCTCCCAGCTCCATCAAATATCTCATCATGATGAAACTTTGGCTCCCTCCTAGGCATCTGCCTAATTCTACAAATCCTAACAGGCCTATTCCTAGCAATACACTACACATCTGACACAACGACAGCATTCTCCTCTGTCGCCCACATTTGCCGAGATGTCAACTATGGCTGAATTATCCGATACATACATGCAAACGGAGCATCAATATTTTTCATCTGCCTATTCATACACGTAGGACGAGGCCTCTACTACGGATCATATACCTTCCTAGAAACATGAAACATCGGAGTAATCCTCCTATTCGCAACAATAGCCACAGCATTTATAGGTTATGTTCTACCATGAGGACAAATATCATTCTGAGGAGCAACAGTCATCACCAACCTCCTCTCAGCAATCCCATATATTGGCACAAACCTAGTCGAATGAATCTGAGGGGGATTCTCCGTAGACAAAGCAACCCTCACCCGATTCTTCGCCTTCCACTTTATTCTTCCCTTTATCATCACTGCCCTTGCCATAGTACACCTACTCTTTCTCCATGAGACAGGCTCCAACAACCCCACAGGAATTTCATCAGACGCAGACAAGATCCCATTCCATCCTTACTACACCATTAAAGACATTCTAGGCGCCCTACTACTAATTCTAGCCCTCATACTACTAGTACTATTCGCACCCGACCTACTTG-GAGACCCAGACAACTATACCCCAGCAAACCCACTCAACACACCCCCTCACATTAAACCCGAATGATATTTTTTATTCGCGTACGCAATTCTACGATCGATCCCCAATAAGCTGGGAGGAGTCCTAGCCCTAGTCCTCTCAATCCTAATCTTAGTACTAATACCCGCACTCCACACATCTAAACAACGAAGCATAATATTCCGACCAATCAGCCAATGCATTTTCTGAATCTTAGTAGCAGACCTATTAACACTCACATGAATCGGAGGACAACCAGTTGAACACCCATATATCATCATCGGACAATTAGCATCTATCATATATTTCCTACTCATCCTGATTCTAATACCAATAGCTAGCACCATTGAAAATAACCTCCTAAAATGAAGAAAAGTCTTTGTAGTACATTAAATATACTGGTCTTGTAAACCAGAGAAGGAGAATAACTAGCCTCCCTAAGACTCAAGGAAGAAGCTATAGCCCCACTATCAACACCCAAAGCTGAAGTTCTATTTAAACTATTCCCTG
ZMBMAM885 NNNNNNNNNNNNNNNN---NNNNNNNNNNNNNNNNNNNNNNNNNNNNNNNNNNNNNN-NNNNNNNNNNNNNNNNNNNNNNNNNNNNNNNTTCCTGTTAACTTTCAATAGACTTACACANNNNNNNNNNNNNNNNNNNNNNNN--NNNNNNNNNNNNNNNNNNNNNNNNNNNNNNNNNNNNNNNNNNNNNNNN-NNNNNNNNNNNNNNNNNNNNNNNNNNNNNNNNACCCCCACGGGAGACAGCAGTGACAAAAATTAAGCCATGAACNNNNNNNNNNNNNNNNNNNNNNNNNNNNNNNNNNNNNNNNNNNNNNNAGCCACNNNNNNNNNNNNNNNNN-NNNNNNNNNNNNNNNNNNNNNNNNNNNNNNNNNNNNNNNNNNNNNNNNNNNNNNNNNNNNNNNNNNNNNNNNNNNNNNNNNNNNNNNNNNNNNNNNNNNNNNNNNNNNNNNNNNNNNNNNNNNNNNNNNNNNNNNNNNNNNWAAGACCCAAACTGGGATTAGATACCCCACTATGCTTAGCCCTAAACACAAATAATTACAAAAACAAAATTATTCGCCAGAGTACTACCGGCAACGGCCTAAAACTCAAAGGACTNNNNNNNNNNNNNNNNNNNNNNNNNNNNNNNNNNNNNNNNNNNNNNNNNNNNNNNNNNNNNNNNNNNNNNNTTGCTAATACAGTCTATATACCGCCATCTTCAGCAAACCCT-ANNNNNNNNNNNNNNNNNNNNNNNNNNNNNNNNNNNNNNNNNTTAGGTCAASGNNNNNNNNNNNNNNNNNNNNNNNNNNNNNNNNNNNNNNNNNNNNNNNNNNNNNNNNNNNNNNNNNNNNNNNNNNNNNNNNNNNNNNNNNNNNNNNNNNNNNNNNCTAAGAATAGAGTGCTTAGCTGAACCAGGCCATGAAGCACGCACACACCGCCCGTCACCCTCCTCAANNNNNNNN-NNNNNNNNNNNNNNN-NNNNNNNNNNNNNNNNNNNNAGAGGAGACAAGTCGTAACAAGGTAAGCANNNNNNNNNNNNNNNNNNNNNNNNNNNNNNNNNNNNNNNNNNNNNNNNNNNNNNNNNNNNNNNNNNNNNNNNNNNNNNNNNNNNNNNNNN-NNNNNNNNNNNNNNNNNN--NNNNNNNNNNNNNNNNNNNNNNNNNNNNNNNNNNNNNNNNNNNNNNNNNNNNNNNNNNNNNNNNNNNNNNNTAGAAATTCTAAACATGGCGCTATAGAGAAAGTACCGCAAGGGAACGATGAAAGAAAAAAGTTAAAGTNCAAAAAAGNNNNNNNNNNNNNNNNNNNNTTTTGCATAATGAATTAACGAGC-AAAAAACTTANNNNNNNNNNNNNNNNNNNNNNNNNNNNNNNNNNNNNNNNNNNNNNNNNNNNNNTTTACTAGAACCAACTCATCTATGTGGCAAAATAGTGAGAAGACCNNNNNNNNNNNNNNNNNNNNNNNNNNNNNNNNNNNNNNNNNNNNNNNNNNNNNNNNNAATTTTAGTTCAGCTTTAAAGATACC-NNNNNNNNNNNNNNNNNNNNNNNNNNNNNNNNNNNNNNNNCTAAAAAGGTACAGCTTTTTAGAAACGGATACAACCTTCACTAGAGAGTAAAATTTAACAACACCATAGTAGGCCTANAANNNNNNNNNNNNNNNNNNNNNNNNNNNNNNNNNNNNNNNNNNNNNNNNNNNNNNNNNNNNNN--NNNNNNNNNNNNNNNNNNNNNNNNNNNNNNNNNNNNNNNNNNNNNNNNNNNNNNNNNNNNNNNNNNNNNNNNNNNNNNNNNNNNNNNNNNNNNNNNNNNNNNNNNNNNNNNNNNNNNNNNNNNNNNNNNNNNNNNNNNNNNNNNNNNNNNNNNNNNNNNNNNNNNNNNNNNNNNNNNNNNNNNNNNNNNNNNNGGAGTGCGCTTAGGAAAGATTCAAAGAAGTAAAAGGAACTCGGCAAACAC-AAACCCCGCCTGTTTACCANNNNNNNNNNNNNCAGCATTTNNNNNNNNNNNNNCACTGCNNNNNNNNNNNNN-NNNNNNNNNNNNNNNNNNNNNNNNNNNNNNNNNNAGGTAGCATAATCATTTGTTCTCTAAATAAGGACTTGTATGAATGGCCACACGAGGGTTCTACTGTCTCTTACTTCCGATCAGTGAAATTGACCTCCCCGTGAAGAGGNNNNNNNNNNNNNNNNNNNNNNNNNNNNNNNNNNNNNNNNNNNNTAACTAACCCAAAG-AAAATAAACTTAATCACCAANNNNNNNNNNNNNNNNNNNNNNNNNNNNNNNNNNNNNNNNNNNNNNNNNNNNNNNNNNNNNNNNNNNNNNNNNNNNNNNNNNNNNNNNNNNNNNNNNNNNNNNNNNNNNNNNNNNN-NNNNNNNNNNNNNNNNNNNNNNNNNNNNNNN-NNNNNNNNNNNNNNNNNNCGCAATCCTATTCAAGAGTCCATATCGACANNNNNNNNNNNNACCTCGATGTTGGATCAGGACATCCNNNNNNNNNNNNNNNNNNNNNNNNNNNNNNNNNNNNNNNNNNNNNNNNNNNNGTGATCTGAGTTCAGACCGGAGCAATCCAGGTCGGTTTCTATCTGTTATGTATTTCTCCC-AGTACGAAAGGACAAGANNNNNNNNNNNNNNNNNNNNNNNNNNNNNNNNNNNNNNNNNNNNNNNNNNNNNNNNNNNNNNNNNNNNNNNNNNCTGCCCTAGAAAAGGGCCCAGTTAAGGTGGCAGAGCCCGGTAATTGCRTANNNNNNNNNNNNNNNNNNNNNNNNNNNNNNNNNNNNNNNNNNNN-NNNNNNNNNNNNNNNNNNNNNNNNNNNNNNNNNNNNNNNNNNNNNNNNNNNNNNNNNNNNNNNNNNNNNNNNNNNNNNNNNNNNNNNNNNNNNNNNNNNNNNGAAAAGGCCCAAATGTTGTAGGCCCATACNNNNNNNNNNNNNNNNNNNNNNNNNNNNNNNNNNNNNNNNNNNNNNNNNNNNNNNNNNNNNNNNNNNNNNNNNNNNNNNNNNNNNNNNNNNNNNNNNNNNNNNNNNNNNNNNNNNNNNNNNNNNNNNNNNNNNNNNNNNNNNNNNNNNNNNNNNNNNNNNNNNNNNNNNNNNNNNNNNNNNNNNNNNNNNNNNNNNNNNNNNNNNNNNNNNNNNNNNNNNNNNNNNNNNNNNNNNNNNNNNNNNNNNNNNNNNNNNNNNNNNNNNNNNNNNNNNNNNNNNNNNNNNNNNNNNNNNNNNNNNNNNNNNNNNNNNNNNNNNNNNNNNNNNNNNNNNNNNNNNNNNNNNNNNNNNNNNNNNNNNNNNNNNNNNNNNNNNNNNNNNNNNNNNNNNNNNNNNNNNNNNNNNNNNNNNNNNNNNNNNNNNNNNNNNNNNNNNNNNNNNNNNNNNNNNNNNNNNNNNNNNNNNNNNNNNNNNNNNNNNNNNNNNNNNNNNNNNNNNNNNNNNNNNNNNNNNNNNNNNNNNNNNNNNNNNNNNNNNNNNNNNNNNNNNNNNNNNNNNNNNNNNNNNNNNNNNNNNNNNNNNNNNNNNNNNNNNNNNNNNNNNNNNNNNNNNNNNNNNNNNNNNNNNNNNNNNNNNNNNNNNNNNNNNNNNNNNNNNNNNNNNNNNNNNNNNNNNNNNNNNNNNNNNNNNNNNNNNNNNNNNNNNNNNNNNNNNNNNNNNNNNNNNNNNNNNNNNNNNNNNNNNNNNNNNNNNNNNNNNNNNNNNNNNNNNNNNNNNNNNNNNNNNNNNNNNNNNNNNNNNNNNNNNNNNNNNNNNNNNNNNNNNNNNNNNNNNNNNNNNNNNNNNNNNNNNNNNNNNNNNNNNNNNNNNNNNNNNNNNNNNNNNNNNNNNNNNNNNNNNNNNNGGAATTGAACCTACTCCTAAGAACCCAAAACTCTTCGTGCTCCCAATTACACCAAATCCTAACAGTAAGGTCAGCTAATTAAGCTATCGGGCCNNNNNNNNNNNNNNNNNNNNNNNNNNNNTTCCCGTACTAATAAANNNNNNNNNNNNNNNNNNNNNNNNNNNNNNNNNNNNNNNNNNNNNNNNNNNNNNNNNNNNNNNNNNNNNNNNNNNNNNNNNNNNNNNNNNNNNNNNNNNNNNNNNNNNNNNNNNNNNNNNNNNNNNNNNNNNNNNNNNNNNNNNNNNNNCCACAGAAGCATCAACCAAATATTTCCTAACCCAATCAACAGCCTCCATACTACTAATAATANNNNNNNNNNNNNNNNNNNNNNNNNNNNNNNNNNNNNNNNNNNNNNNNNNNNNNNNNNNNNNNNNNNNNNNNNNNNNNNNNNNNNNNNNNNNNNNNNNNNNNNNNNNNNNNNNNNNNNNNNNNNNNNNNNNNNNNNNNNNNNNNNNNNNNNNNNNNNNCTCAGGCCTAATTTTACTTACATGACAAAAACTAGCACCTATATCAGTACTTTACCAAATTTCCCCATNNNNNNNNNNNNNNNNNNNNNNNNNNNNNNNNNNNNNNNNNNNNNNNNNNNNNNNNNNNNNNNNNNNNNNNNNNNNNNNNNNNNNNNNNNNNNNNNNNNNNNNNNNNNNNNNNNNNNNNNNNNNNNNNNNNNNNNNNNNNNNNNNNNNNNNNNNNNNNNNNNNNNNNNNNNNNNNNNNNNNNNNNNNNNNNNNNNNNNNNNNNNNNNNNNNNNNNNNNNNNNNNNNNNNNNNNNNNNNNNNNNNNNNNNNNNNNNNNNNNNNNNNNNNNNNNNNNNNNNNNNNNNNNNNNNNNNNNNNNNNNNNNNNNNNNNNNNNNNNNNNNNNNNNNNNNNNNNNNNNNNNNNNNNNNNNNNNNNNNNNNNNNNNNNNNNNNNNNNNNNNNNNNNNNNNNNNNNNNNNNNNNNNNNNNNNNNNNNNNNNNNNNNNNNNNNNNNNNNNNNNNNNNNNNNNNNNNNNNNNNNNNNNNNNNNNNNNNNCCACAAACAACATAAAAATAAAATNNNNNNNNNNNNNNNNNNNNNNNNNNNNNNNNNNNNNNNNNNNNNNNNNNNNNNNNNNNNNNNNNNNNNNNNNNNNNNNNNNNNNNNNNNNNCTAGAATAGGAATTTAGGTTAAACAGACCAAGAGCCTTCAAAGCCCTAAGCAAGTATAATTTACTTAATTCCTGANNNNNNNNNNNNNNNNNNNNNNNNNNNCAACTGAATGCAAATCAACCACTTTAATTAAGCTAAGTCCTCCCTAGATTGGTGRKCNTCCACCCCCACGAAACTTTAGTTAACAGCTAAACACCCTAAACAAC-TGGCTTCAATCTACTTCTCCCGCCGCGAGAANNNNNNNNNNNNNNNNNNNNNNNNNNNN-NNNNNNNNNNNNNNNNNNNNNTRCAATTCAACATGTTAATTCACCACAGAGCTTGGTAAAAAGAGGAATCAAACCCCTGTCCTTAGATTTACAGTCTAATGCTTCACTCAGCCATTTTACCCATGTTCATTAACCGCTGATTATTTTCANNNNNNNNNNNNNNNNNNNNNNNNNNNNNNNNNNNNNNNNNNNNNNNNNNNNNNNNNNNNNNNNNNNNNNNNNNNNNNNNNNNNNNNNNNNNNNNNNNNNNNNNNNNNNNNNNNNNNNNNNNNNNNNNNNNNNNNNNNNNNNNNNNNNNNNNNNNNNNNNNNNNNNNNNNNNNNNNNNNNNNNNNNNNNNNNNNNNNNNNNNNNNNNNNNNNNNNNNNNNNNNNNNNNNNNNNNNNNNNNNNNNNNNNNNNNNNNNNNNNNNNNNNNNNNNNNNNNNNNNNNNNNNNNNNNNNNNNNNNNNNNNNNNNNNNNNNNNNNNNNNNAGTTGAAGCAGGAGCAGGAACAGGCTGAACCGTATACCCTCCTCTAGCAGGCAACCTGGCCCATGCAGGAGCCTCANNNGATCTCACCATTTTTTCTCTACACCTAGCAGGTGTTTCCTCAATYCTNNNNNNNNNNNNNNNNNNNNNNNNNNNNNNNNNNNNNNNNNNNNNNNNNNNNNNNNNNNNNNNNNNNNNNNNNNNNNNNNNNNNNNNNNNNNNNNNNNNNNNNNNNNNNNNNNNNNNNNN-NNNNNNNNNNNNNNNNNNNNNNNNNNNNNNNNNNNNNNNNNNNNNNNNNNNNNNNNNNNNNNNNNNNNNNNNNNNNNNNNNNNNNNNNNNNNNNNNNNNNNNNNNNNNNNNNNNNNNNNNNNNNNNNNNNNNNNNNNNNNNNNNNNNNNNNNNNNNNNNNNNNNNNNNNNNNNNNNNNNNNNNNNNNNNNNNNNNNNNNNNNNNNNNNNNNNNNNNNNNNNNNNNNNNNNNNNNNNNNNNNNNNNNNNNNNNNNNNNNNNNNNNNNNNNNNNNNNNNNNNNNNNNNNNNNNNNNNNNNNNNNNNNNNNNNNNNNNNNNNNNNNNNNNNNNNNNNNNNNNNNNNNNNNNNNNNNN-NNNNNNNNNNNNNNNNNNNNNNNNNNNNNNNNNNNNNNNNNNNNNNNNNNNNNNNNNNNNNNNNNNNNNNNNNNNNNNNNNNNNNNNNNNNNNNNNNNNNNNNNNNNNNNNNNNNNNNNNNNNNNNNNNNNNNNNNNNNNNNNNNNNNNNNNNNNNNNNNNNNNNNNNNNNNNNNNNNNNNNNNNNNNNNNNNNNNNNNNNNNNNNNNNNNNNNNNNNNNNNNNNNNNNNNNNNNNNNNNNNNNNNNNNNNNNNNNNNNNNNNNNNN-NNNNNNNNNNNNCAAAATCCACTTCGCAATTATATTTGNNNNNNNNNNNNNNNNNNNNNNNNNNNNNNNNNNNNNNNNNNNNNNNNNNNNNNNNNNNNNNNNNNNNNNNNNNNCAGACGCATACACAATGTGAAACACTATTTCATCTATAGGCTCATTTNNNNNNNNNNNNNNNNNNNNNNNNNNNNNNNNNNNNNNNNNNNNNNNNNNNNNNNNNNNNNNNNNNNNNNNNNNNNNNNNNNNNNNNNNNNNNNNNNNNNNNNNNNNNNNNNNNNNNNNNNNNNNNNNNNNNNNNNNNNNNNNNNNNNNNNNNNNNNNNNNNNNNNNNNNNNNNNNNNNNNNNNNNNNNNNNNNNNNNGTTTCAAGCCAACACCATAACNNNTATGTCTNNNNNNNNNNNNNAGNNNNNNNNNNNNNNNNNNNNNNNNNNNNNNNNNNNNNNNNNNNNNNNNNNNNNNNNNNNNNNNNNNNNNNNNNNNNNNNNNNNNNNNNNNNNN-NNNNNNNNNNNNNNNNNNNNNNNNNNNNNNNNNNNNNNNNNNNNNNNNNNNNNNNNNNNNNNNNNNNNNNNNNNNNNNNNNNNNNNNNNNNNNNNNNNNNNNNNNNNNNNNNNNNNNNNNNNNNNNNNNNNNNNNNNNNNNNNNNNNNNNNNNNNNNNNNNNNNNNNNNNNNNNNNNNNNNNNNNNNNNNNNNNNNNNNNNNCCCTCCNNNNNNNNNNNNNNNNNNNNNNNNNNNNNNNNNNNNNNNNNNNNNNNNNNNNNNNNNNNNNNNNNNNNNNNNNNNNNNNNNNNNNNNNNNNNNNNNNNNNNNNNNNNNNNNNNNNNNNNNNNNNNNNNNNNNNNNNNNNNNNNNNNNNNNNNNNNNNNNNNNNNNNNNNNNNNNNNNNNNNNNNNNNNNNNNNNNNNNNNNNNNNNNNNNNNNNNNNNNNNNNNNNNNNNNNNNNNNNNNNNNNNNNNNNNNNNNNNNNNNNNNNNNNNNNNNNNAAAACGGACGCAATTCCAGGCCGTCTAAACCAAACAACCCTTATATCAACCCGACCAGGACTNNNNNNNNNNNNNNNNNNNNNNNNNNNNNNNNNNNNNNNNNNNNNNNNNNNNNNNNNNNNNNNNNNNNNNNNNNNNNNNNNNNNNNNNNNNNNNNNNNNNNNNNNNNNNNNNNNNNNNNNNNNNNNNNNNNNNNNNNNNNNNNNNNNNNNNNNNNNNNNNNNNNNNNNNNNNNNNNNNNNNNNNNNNNNNNNNNNNNNNNNNNNNNNNNNNNNNNNN-NNNNNNNNNNNNNNNNNNNNNNNNNNNNNNNNNNNNNNNNNNNNNNNNNNNNNNNNNNNNNNNNNNNNNNNNNNNNNNNNNNNNNNNNNNNNNNNNNNNNNNNNNNNNNNNNNNNNNNNNNNNNNNNNNNNNNNNNNNNNNNNNNNNNNNNNNNNNNNNNNNNNNNNNNNNNNNNNNNNNNNNNNNNNNNNNNNNNNNNNNNNNNNNNNNNNNNNNNNNNNNNNNNNNNNNNNNNNNNNNNNNNNNNNNNNNNNNNNNNNNNNNNNNNNNNNNNNNNNNNNNNNNNNNNNNNNNNNNNNNNNNNNNNNNNNNNNNNNNNNNNNNNNNNNNNNNNNNNNNNNNNNNNNNNNNNNNNNNNNNNNNNNNNNNNNNNNNNNNNNNNNNNNNNNNNNNNNNNNNNNNNNNNNNNNNNNNNNNNNNNNNNNNNNNNNNNNNNNNNNNNNNNNNNNNNNNNNNNNNNNNNNNNNNNNNNNNNNNNNNNNNNNNNNNNNNNNNNNNNNNNNNNNNNNNNNNNNNNNNNNNNNNNNNNNNNNNNNNNNNNNNNNNNNNNNNNNNNNNNNNNNNNNNNNNNNNNNNNNNNNNNNNNNNNNNNNNNNNNNNNNNNNNNNNNNNNNNN-NNNNNNNNNNNNNNNNNNNNNNNNNNNNNNNNNNNNNNNNNNNNNNNNNNNNNNNNNNNNNNNNNNNNNNNNNNNNNNNNNNNNNNNNNNNNNNNNNNNNNNNNNNNNNNNNNNNNNNNNNNNNNNNNNNNNNNNNNNNNNNNNNNNNNNNNNNNNNNNNNNNNNNNNNNNNNNNNNNNNNNNNNNNNNNNNNNNNNNNNNNNNNNNNNNNNNNNNNNNNNNNNNNNNNNNNNNNNNNNNNNNNNNNNNNNNNNNNNNNNNNNNNNNNNNNNNNNNNNNNNNNNNNNNNNNNNNNNNNNNNNNNNNNNNNNNNNNNNNNNNNNNNNNNNNNNNNNNNNNNNNNNNNNNNNNNNNNNNNNNNNNNNNNNNNNNNNNNNNNNNNNNNNNNNNNNNNNNNNNNNNNNNNNNNNNNNNNNNNNNNNNNNNNNNNNNNNNNNNNNNNNNNNNNNTTATTATTTCAGAAGTTTTATTTTTTACCGGATTCTTCTNNNNNNNNNNNNNNNNNNNNNNNNNNNNNNNNNNNNNNNNNNNNNNNNNNNNNNNNNNNNNNNNNNNNNNNNNNNNNNNNNNNNNNNNNNNNNNNNNNNNNNNNNNNNNNNNNNNNNNNNNNNNNNNNNNNNNNNNNNNNNNNNNNNNNNNNNNNNNNNNNNNNNNNNNNNNNNNNNNNNNNNNNNNNNNNNNNNNNNNNNNNNNNNNNNNNNNNNNNNNNNNNNNNNNNNNNNNNNNNNNNNNNNNNNNNNNNNNNNNNNNNNNNNNNNNNNNNNNNNNNNNNNNNNNNNNNNNNNNNNNNNNNNNNNNNNNNNNNNNNNNNNNNNNNNNNNNNNNNNNNNNNNNNNNNNNNNNNNNNNNNNNNNNNNNNNNNNNNNNNNNNNNNNNNNNNNNNNNNNNNNNNNNNNNNNNNNNNNNNNNNNNNNNNNNNNNNNNNNNNNNNNNNNNNNNNNNNNNNNNNNNNNNNNNNNNNNNNNNNNNNNNNNNNNNNNNNNNNNNNNNNNNNNNNNNNNNNNNNNNNNNNNNNNNNTAGTTTCGGTCTAACCCGAAAAAGAATAATAAACCTAATANNNNNNNNNNNNNNNNNNNNNNNNNNNNNNNNNNNNNNNNNNNNNNNNNNNNNNNNNNNNNNNNNNNNNNNNNNNNNNNNNNNNNNNNNNNNNNNNNNNNNNNNNNNNNNNNNNNNNNNNNNNNNNNNNNNNNNNNNNNNNNNNNNNNNNNNNNNNNNNNNNNNNNNNNNNNNNNNNNNNNNNNNNNNNNNNNNNNNNNNNNNNNNNNNNNNNNNNNNNNNNNNNNNNNN-NNNNNNNNNNNNNNNNNNNNNNNNNNNNNNNNNNNNNNNNNNNNNNNNNNNNNNNNNNNNNNNNNNNNNNNNNNKAACCCAAAAGKGATTAGAATGAACTGAATATGGTATTTAGTTTAAAAC-AAAATAAATGATTTCGACTCATTANNNNNNNNNNNNNNNNNNNNNNNNNNNNNNNNNNNNNNNNNNNNNNNNNNNNNNNNNNNNNNNNNNNNNNNNNNNNNNNNNNNNNNNNNNNNNNNNNNNNNNNNNNNNNNNNNNNNNNNNNNNNNNNNNNNNNNNNNNNNNNNNNNNNNNNNNNNNNNNNNNNNNNNNNNNNNNNNNNNNNNNNNNNNNNNNNNNNNNNNNNNNCCCATTATCCTACTAGTATTCGCAGCCTGCGAGNNNNNNNNNNNNNNNNNNNNNNNNNNNNNNNNNNNNNNNNNNNNNNNNNNNNNNNNNNNNNNNNNNNNNNNNNNNNNNNNNNNNNNNNNNNNNNNNNNNNNNNNNNNNNNNNNNNNNNNNNNNNNNNNNNNNNNNNNNNNNNNNNNNNNNNNNNNNNNNNNNNNNNNNNNNNNNNNNNNNNNNNNNNNNNNNNNNNNNNNNNNNNNNNNNNNNNNNNNNNNNNNNNNNNNNNNNNNNNNNNNNNNNNNNNNNNNNNNNNNNNNNNNNNNNNNNNNNNNNNNNNNNNNNNNNNNNNNNNNNNNNNNNNNNNNNNNNNNNNNNNNNNNNNNNNNNNNNNNNNNNNNNNNNNNNNNNNNNNNNNNNNNNNNNNNNNNNN-NNNNNNNNNNNNNNNNNNNNNNNNNNNNNNNNNNNNNNNNNNNNNNNNNNNNNNNNNNNNNNNNNNNNNNNNNNNNNNNNNNNNNNNNNNNNNNNNNNNNNNNNNNNNNNNNNNNNNNNNNNNNNNNNNNNNNNNNNNNNNNNNNNNNNNNNNNNNNNNNNNNNNNNNNNNNNNNNNNNNNNNNNNNNNNNNNNNNNNNNNNNNNNNNNNNNNNNNNNNNNNNNNNNNNNNNNNNNNNNNNNNNNNNNNNNNNNNNNNNNNNNNNNNNNNNNNNNNNNNNNNNNNNNNNNNNNNNNNNNNNNNNNNNNNNNNNNNNNNNNNNNNNNNNNNNNNNNNNNNNNNNNNNNNNNNNNNNNNNNNNNNNNNNNNNNNNNNNNNNNNNNNNNNNNNNNGTCCTAGCAGNNNNNNNNNNNNNNNNNNNNNNNNNNNNNNNNNNNNNNNNNNNNNNNNNNNNNNNNNNNNNNNNNNNNNNNNNNNNNNNNNNNNNNNNNNNNNNNNNNNNNNNNNNNNNNNNNNNNNNNNNNNNNNNNNNNNNNNNNNNNNNNNNNNNNNNNNNNNNNNNNNNNNNNNNNNNNNNNNNNNNNNNNNNNNNNNNNNNNNNNNNNNNNNNNNNNNNNNNNNNNNNNNNNNNNNNNNNNNNNNNNNNNNNNNNNNNNNNNNNNNNNNNNNNNNNNNNNNNNNNNNNNNNNNNNNNNNNNNNNNNNNNNNNNNNNNNNNNNNNNNNNNNNNNNNNNNNNNNNNNNNNNNNNNNNNNNNNNNNCCCACTCATAGCAACCTGATGACTCCTAGCAAGCCTAACTAACCTAGCCCTACCNNCAACAATCAACCTAATCNNNNNNNNNNNNNNNNNNNNNN-NNNNNNNNNNNNNNNNNNNNNNNNNNNNNNNNNNNNNNNNNNNNNNNNNNNNNNNNNNNNNNNNNNNNNNNNNNTACATATTAATCACAACANNNNNNNNNNNNNNNNNNNNNNNNNNNNNNNNNNNNNNNNNNNNNNNNNNNNNNNNNNNNNNNNNNNNNNNNNNNNNNNNNNNNNNNNNNNNNNNNNNNNNNNNNNNNNNNNNNNNNNNNNNNNNNNNNNNNNNNNNTGAATATAGTTTAAAAAAAANNNNNNNNNNNNNNNNNNNNNNNNNNNNNNNNNNNNNNNNNNNNNNNNNNNNNNNNNNNNNNNNNNNNNNNNNNNNNN-NNNNNNNNNNNNNNNNNNNNNNNNNNNNNNNNNNNNNNNNNNNNNNNNNNNNNNNNNNNNNNNNNNNGGAACCAAAAAATTGGTGCAACTCCAAATAAAAGTAATAAATATATTCTCCTCATTCACANNNNNNNNNNNNNNNNNNNNNNNNNNNNNNNNNNNNNNNNNNNNNNNNNNNNNNNNNNNNNNNNNNNNNNNNNNNNNNNNNNNNNNNNNNNNNNNNNNNTATGCTTTCATCACCAGCATAATTNNNNNNNNNNNNNNNNNNNNNNNNNNNNNNNNNNNNNNNNNNNNNNNNNNNNNNNNNNNNNNNNNNNNNNNNNNNNNNNNNNNNNNNNNNNNNNNNNNNNNNNNNNNNNNNNNNNNNNNNNNNNNNNNNNN-NNNNNNNNNNNNNNNNNNNNNNNNNNNNNNNNNNNNNNNNNNNNNNNNNNNNNNNNNNNNNNNNNNNNNNNNNNNNNNNNNNNNNNNNNNNNNNNNNNNNNNNNNNNNNNNNNNNNNNNNNNNNNNNNNNNNNNNNNNNNNNNNNNNNNNNNNNNNNNNNNNNNNNNNNNNNNNNNNNNNNNNNNNNNNNNNNNNNNNNNNNNNNNNNNNNNNNNNNNNNNNNNNNNNNNNNNNNNNNNNNNNNNNNNNNNNNNNNNNNNNNNNNNNNNNNNNNNNNNNNNNNNNNNNNNNNNNNNNNNNNNNNNNNNNNNNNNNNNNNNNNNNNNNNNNNNNNNNNNNNNNNNNNNNNNNNNNNNNNNNNNNNNNNNNNNNNNNNNNNNNNNNNNNNNNNNNNNNNNNNNNNNNNNNNNNNNNNNNNNNNNNNNNNNNNNNNNNNNNNNNNNNNNNNNNNNNNNNNNNNNNNNNNNNNNNNNNNNNNNNNNNNNNNNNNNNNNNNNNNNNNNNNNNNNNNNNNNNNNNNNNNNNNNNNNNNNNNNNNNNNNNNNNNNNNNNNNNNNNNNNNNNNNNNNNNNNNNNNNNNNNNNNNNNNNNNNNNNNNNNNNNNNNNNNNNNNNNNNNNNNNNNNNNNNNNNNNNNNNNNNNNNNNNNNNNNNNNNNNNNNNNNNNNNNNNNNNNNNNNNNNNNNNNNNNNNNNNNNNNNNNNNNNNNNNNNNNNNNNNNNNNNNNNNNNNNNNNNNNNNNNNNNNNNNNNNNNNNNNNNNNNNNNNNNNNNNNNNNNNNNNNNNNNNNNNNNNNNNNNNNNNNNNNNNNNNNNNNNNNNNNNNNNNNNNNNNNNNNNNNNNNNNNNNNNNNNNNNNNNNNNNNNNNNNNNNNNNNNNNNNNNNNNNNNNNNNNNNNNNNNNNNNNNNNNNNNNNNNNNNNNNNNNNNNNNNNNNNNNNNNNNNNNNNNNNNNNNNNNNNNNNNNNNNNNNNNNNNNNNNNNNNNNNNNNNNNNNNNNNNNNNNNNNNNNNNNNNNNNNNNNNNNNNNNNNNNNNNNNNNNNNNNNNNNNNNNNNNNNNNNNNNNNNNNNNNNNNNNNNNNNNNNNNNNNNNNNNNNNNNNNNNNNNNNNNNNNNNNNNNNNNNNNNNNNNNNNNNNNNNNNNNNNAACAATCCCCCAAATAACTATACCCTATTACCTAAAAACAACAGCCCTANNNNNNNNNNNNNNNNNNNNNNNNNNNNNNNNNNN--NNNNNNNNNNNNNNNNNNNNNNNNNNNNNNNNNNNNNNNNNNNNNNNNNNNNNNNNNNNNNNNNNNNNNNNNNNNNNNNNNNNNNNNNNNNNNNNNNNNNNNNNNNNNNNNNNNNNNNNNNNNNNNNNNNNNNNNNNNNNNNNNNNNNNNNNNNNNNNNNNNNNNNNNNNNNNNNNNNNNNNNNNNNNNNNNNNNNNNNNNNNNNNNNNNNNNNNNNNNNNNNNNNNNNNNNNNNNNNNNNNNNNNNNNNNNNNNNNNNNNNNNNNNNNNNNNNNNNNNNNNNNNNNNNNNNNNNNNNNNNNNNNNNNNNNNNNNNNNNNNNNNNNNNNNNNNNNNNNNNNNNNNNNNNNNNNNNNNNNNNNNNNNNNNNNNNNNNNNNNNNNNNNNNNNNNNNNNNNNNNNNNNNNNNNNNNNNNNNNNNNNNCAGAATCCCCAGTATCATAAATAACCCAATCTCCCNNNNNNNNNNNNNNNNNNNNNNNNNNNNNNNNNNNNNNNNNNNNNNNNNNNNNNNNNNNNNNNNNNNNNNNNNNNNNNNNNNNNNNNNNNNNNNNNNNNNNNNNNNNNNNNNNNNNNNNNNNNNNNNNNNNNNNNNNNNNNNNNNNNNNNNNNNNNNNNNNNNNNNNNNNNNNNNNNNNNNNNNNNNNNNNNNNNNNNNNNNNNNNNNNNNNNNNNNNNNNNCCAAAATTCAACACAATACCACACCCAACCCCACCACTCACAATTAACCCCAACCCCCCATAAATAGGCGAAGGTTTTGAANNNNNNNNNNNNNNNNNNNNNNNNNNNNNNNNNNNNNNNNNNNNNNNNNNNNNNNNNNNNNNNNNNNNNNNNNNNNNNNNNNNNNNNNNNNNNNNNNNGAAAAACCATCGTTGTNNNNNNNNNNNNNNNNNNNNNNNNNNNNNNNNNNNNNNNNNNNNNNNNNNNNNNNNNNNNNNNNNNNNNNNNNNNNNNNNNNNNNNNNNNNNNNNNNNNNNNNNNNNNNNNNNNNNNNNNNNNNNNNNNNNNNNNNNNNNNNNNNNNNNNNNNNNNNNNNNNNNNNNNNNNNNNNNNNNNNNNNNNNNNNNNNNNNNNNNNNNNNNNNNNNNNNNNNNNNNNNNNNNNNNNNNNNNNNNNNNNNNNNNNNNNNNNNNNNNNNNNNNNNNNNNNNNNNNNNNNNNNNNNNNNNNNNNNNNNNNNNNNNNNNNNNNNNNNNNNNNNNNNNNNNNNNNNNNNNNNNNNNNNNNNNNNNNNNNNNNNNNNNNNNNNNNNNNNNNNNNNNNNNNNNNNNNNNNNNNNNNNNNNNNNNNNNNNNNNNNNNNNNNNNNNNNNNNNNNNNNNNNNNNNNNNNNNNNNNNNNNNNNNNNNNNNNNNNNNNNNNNNNNNNNNNNNNNNNTAGTCGAATGAATCTNNNNNNNNNNNNNNNTAGANNNNNNNNNNNNNACCCGATTCTTCGCCTTCCACTTTATTCTTCCCTTCATCATCACTNNNNNNNNNNNNNNNNNNNNNNNNNNNNNNNNNNNNNNNNNNNNNNNNNNNNNNNNNNNNNNNNNNNNNNNNNNNNNNNNNNNNNNNNNNNNNNNNNNNNNNNNNNNNNNNNNNNNNNNNNNNNNNNNNNNNNNNNNNNNNNNNNNNNNNNNNNNNNNNNNNNNNNNNNNNNNNNNNNNNN-NNNNNNNNNNNNNNNATACCCCAGCAAACCCANNNNNNNNNNNNNNNNNNNNNNNNNNNNNNNNNNNNNNNNNNNNNNNNNNNNNNNNNNNNNNNNNNNNNNNNNNNNNNNNNNNNNNNNNNNNNNNNNNNNNNNNNNNNNNNNNNNNNNNNNNNNNNNNNNNNNNNNNNNNNNNNNNNNNNNNNNNNNNNNNNNNNNNNNNNNNNNNNNNNNNNNNNNNNNNNNNNNNNNNNNNNNNNNNNNNNNNNNNNNNNNNNNNNNNNNNNNNNNNNNNNNNNNNNNNNNNNNNNNNNNNNNNNNNNNNNNNNNNNNNNNNNNNNNNNNNNNNNNNNNNNNNNNNNNNNNNNNNNNNNNNNNNNNNNNNNNNNNNNNNNNNNNNNNNNNNNNNNNNNNNNNNNNNNNNNNNNNNNNNNNNNNNNNNNNNNNNNNNNNNNNNNNNNNNNNNNNNNNNNNNNNNNNNNNNNNNNNNNNNNNNNNNNNNNNNNNNNNNNNNNCCAAAGCTGAAGTTCTATTTAAACTATTCCCTG
BPM2234   NNNNNNNNNNNNNNNN---NNNNNNNNNNNNNNNNNNNNNNNNNNNNNNNNNNNNNN-NNNNNNNNNNNNNNNNNNNNNNNNNNNNNNNTTCCTGTTAACTTTCAATAGACTTACACATGCAAGCATCTACGCCCCGGTGAG--AATGCCCTCTAAGTCAACCRGACTATNNNNNNNNNNNNNNNNNNNNNN-NNNNNNNNNNNNNNNNNACCTTGCCTAACCACACCCCCACGGGAGACAGCAGTGACAAAAATTAAGCCATGAACGAAAGTTTGACTAAGTCATATTGACTAGGGTTGGTAAATCTCGTGCCAGCCACCGCGGTCATACGATTAA-CCNNNNNNNNNNNNNNNNNNNNNNNNNNNNNNNNNNNNNNNNNNNNNNNNNNNNNNNNNNNNNNNNTTAAACTGTAAAAAGCCATAATTATWAWNAAAATAAATGACGAAAGTAACTCTACAACAGCTGACACACTATAGCTAAGACCCAAACTGGGATTAGATACCCCACTATGCTTAGCCCTAAACACAAATAATTACAAAAACAAAATTATTCGCCAGAGTACTACCGGCAACGGCCTAAAACTCAAAGGACTTGGCGGTGCTTCATACCCYTCTAGAGGAGCCTGTTCTATAATCGATAAACCCCGATAAACCTCACCAATCCTTGCTAATACAGTCTATATACCGCCATCTTCAGCAAACCCT-AAAAAGGAATAAAAGTAAGCAYAATCATTATACATAAAAACGTTAGGTCAAGGTGTAACCTATGGAATGGGAAGAAATGGGCTACATTTTCNNNNNNNNNNNNNNNNNNNNNNNNNNNNNNNNNNNATTAATAACTAAAGGAGGATTTAGTAGTAAGCTAAGAATAGAGTGCTTAGCTGAACCAGGCCATGAAGCACGCACACACCGCCCGTCACCCTCCTCAAGTAATTAC-AWKNNNNNNNNNNNN-NNNNNNNNACCAGCCATATGAGAGGAGACAAGTCGTAACAAGGTAAGCATACTGGAAAGTGTGCTTGGACAAACCAAAACATAGCTTAAACAANNNNNNNNNNNNNNNNNNNNNNNNNNNNNNNNNNNNNNNNNNNNNN-NNNNNNNNNNNNNNNNNN--NNNNNNNNNNNNNNNNNNNNNNNNNNNNNNNNNNNNNNNNNNNNNNNNNNNNNAATTTAAAGTATAGGAGATAGAAATTCTAAACATGGCGCTATAGAGAAAGTACCGCAAGGGAACGATGAAAGNAAAAAGTTAAAGTACAAAAAAGCAAAGATTAACCCTTGTACCTTTTGCATAATGAATTAACGAGC-AAAAAACTTAACGAAATGAATTTTAGCTAAGTAACCCGAAACCAGACGAGCTACTCATGGGCAGTTTACTAGAACCAACTCATCTATGTGGCAAAATAGTGAGAAGACCCATNNNNNNNNNNNNNNNNNNNNNNGAGCCTGGTGATANNNNNNNNNNNNNNNNNNNNNNNNNNNNNNNNNNNNNNNNNNNNN-NNNNNNNNNNNNNNNNNNNNNNNNNNNNNNNNNNNNNNNNNNNNNNNNGTACAGCTTTTTAGAAACGGATACAACCTTCACTAGAGAGTAAAATTTAACAACACCATAGTAGGCCTAAAAGCAGCCATCAATTAAGAAAGCGTTAAAGCTCAACAANAATAACNNNNNNNNNNNNNNNNNNN--NNNNNNNNNNNNNNNNNNNNNNNNNNNNNNNNNNNNNNNNNNNNNNNNNNNNNNNNNNNNNNNNNNNNNNNNNNNNNNNNNNNNNNNNNNNNNNNNNNNNNNNNNNNNNNNNNNNNNNNNNNNNNNNNNNNNNNNNNNNNNNNNNNNNNNNNNNNNNNNNNNNNNNNNNNNNNNNNNNNNNNNNNNNNNNNNNNNNNNNNNNNNNNNNNNNNNNNNNNNNNNNNNNNNNNNNNNNNNAAACRYNAAACCCCGCCTGTTTACCAAAAACATCACCTCCAGCATTTCTAGTATTGGAGGCACTGCCTGCCCAGTGACA-GACGTTAAACGGCCGCGGTATCCTGACCGTGCAAAGGTAGCATAATCATTTGTTCTCTAAATAAGGACTTGTATGAATGGCCACACGAGGGTTCTACTGTCTCTNNNNNNNNNNNNNNNNNNNNNNNNNNNNNNNNNNNNNNNNNNNNNNNNCTAACAAGACGAGAAGACCCTATGGAGCTTCAACTAACTAACCCAAAG-AAAATAAACTTAATCACCAA-GAGATAACAACACTCTTTATGGRTTARCAGTTTCGGTTGGGGTGACCTCGGAGAAYAAAAAATCCTCCGAGCGATTTTAAAGACTAGACTTACNNNNNNNNNNNNNNNNNNNCTT-ATTGATCCAAATATTTGATCAACGGAACAAG-TTACCCTAGGGATAACAGCGCAATCCTATTCAAGAGTCCATATCGACAATAGGGTTTACGACCTCGATGTTGGATCAGGACATCCTGATGGTGCAGCAGCTATCAAAGGTTCGTTTGTTCAACGATTAAAGTCCTACGTGATCTGAGTTCAGACCGGAGCAATCCAGGTCGGTTTCTATCTGTTATGTATTTCTCCC-AGTACGAAAGGACAAGAGAAATGAGGCCAACTTCAACAAAGCGCCTCAGACCAATTAATGACCTCATCTNAATTAACCTCACAAATAAACCCTGCCCTAGAAAAGGGCCCAGTTAAGGTGGCAGAGCCCGGTAATTGCGTAAAACTTAAACCTTTATACTCAGAGATTCAAATCCTCTCCTTAAC-AAANNNNNNNNNNNNNNNNNNNNNNNNNNNNNNNNNNNNNNNNNNNNNNNNNNNNNNNNNNNNNNNNNNNNNNNNNNNNNNNNNNNNNNNNNNNNNNNNNNNNNNNNNNNNNNNNNNNNNNNNNNNNNNNN-NNNNNNNNNNNNNNNNNNNNNNNNNNNNNNNNNNNNNNNNNNNNNNNNNNNNNNNNNNNNNNNNNNNNNNNNNNNNNNNNNNNNNNNNTAGCACCCATTCTAGCCCTAAGCCTAGCTCTAACCATATNNNNNNNNNNNNNNNNNNNNNNNNNNNNNNNNNNNNNNNNNNNNNNNNNNNNNNNNNNNNNNNNNNNNNNNNNNNNNNNNNNNNNNNNNNNNNNNNNNNNNNNNNNNNNNNNNNNNNNNNNNTACGCCCTCATCGGAGCCCTACGAGCAGTAGCACAAACAATCTCNNNNNNNNNNNNNNNNNNNNNNNNNNNNNNNNNNNNNNNNNNNNNNNNNNNNNNNNNNNNNNNNNNNNNNNNNNNNNNNNNNNNNNNNNNNNNNNNNNNNNNNNNNNNNNNNNNNNNNNNNNNNNNNNNNNNNNNNNNNNNNNNNNNNNNNNNNNNNNNNNNNNNNNNNNNNNNNNNNNNNNNNNNNNNNNNNNNNNNNNNNNNNNNNNNNNNNNNNNNNNNNNNNNNNNNNNNNNNNNNNNNNNNNNNNNNNNNNNNNNNNNNNNNNNNNNNNNNNNNNNNNNNNNNNNNNNNNNNNNNNNNNNNNNNNNNNNNNNNNNNNNNNNNNNNNNNNNNNNNNNNNNNNNNNNNNNNNNNNNNNNNNNNNNNNNNNNNNNNNNNNNNNNNNNNNNNNNNNNNNNNNNNNNNNNNNNNNNNNNNNNNNNNNNNNNNNNNNNNNNNNNNNNNNNNNNNNNNNNNNNNNNNNNNNNNNNNNNNNNNNNNNNNNNNNNNNNNNNNNNNNNNNNNNNTATCAAGCATCCCCCCGCAAACATAAGAAATATGTCTGACAAAAGAGTTACTTTGATAGAGTAAATAATAGAGGTTTAAGCCCTCTTATTTCTAGAACTATAGGAATTGAACCTACTCCTAAGAACCCAAAACTCTTCGTGCTCCCAATTACACCAAATCCTAACAGTAAGGTCAGCTAATTAAGCTATCGGGCCCATACCCCGAAAATGTTGGTTCATATCCTTCCCGTACTAATAAACCCAATNNNNNNNNNNNNNNNNNNNNNNNNNNNNNNNNNNNNNNNNNNNNNNNNNNNNNNNNNNNNNNNNNNNNNNNNNNNNNNNNNNNNNNNNNNNNNNNNNNNNNNNNNNNNNNNNNNNNNNNNNNNNNNNNNNNNNNNNNNNNNAGCCACAGAAGCATCAACCAAATATTTTCTAACCCAATCAACAGCCTCCATACTACTAATAATAGCTGTCATCATCAACTNNNNNNNNNNNNNNNNNNNNNNNNNNNNNNNNNNNNNNNNNNNNNNNNNNNNNNNNNNNNNNNNNNNNNNNNNNNNNNNNNNNNNNNNNNNNNNNNNNNNNNNNNNNNNNNNNNNNNNNNNNNNNNNNNNNNNNNNNNNNNNNNNNNNNNNNNNNNNNNNNNNNNNNNNNNNNNNNNNNNNNNNNNNNNNNNNNNNNNNNNNNNNNNNNNNNNNNNNNNNNNNNNNNNNNNNNNNNNNNNNNNNNNNNNNNNNNNNNNNNNNTGGCTGAGGAGGACTAAACCAAACTCAACTACGAAAAATTATAGNNNNNNNNNNNNNNNNNNNNNNNNNNNNNNNNNNNNNNNNNNNNNNNNNNNNNNNNNNNNNNNNNNNNNNNNNNNNNNNNNNNNNNNNNNNNNNNNNNNNNNNNNNNNNNNNNNNNNNNNNNNNNNNNNNNNNNNNNNNNNNNNNNNNNNNNNNNNNNNNNNNNNNNNNNNNNNNNNNNNNNNNNNNNNNNNNNNNNNNNNNNNNNNNNNNNNNNNNNNNNNNNNNNNNNNNNNNNNNNNNNNNNNNNNNNNNNNNNNNNNNNNNNNNNNNNNNNNNNNNNNNNNNNNNNNNNNNNNNNNNNNNNNNNNNNNNNNNNNNNNNNNNNNNNNNNNNNNNNNNNNNNNNNNNNNNNNNNNNNNNNNNNNNNNNNNNNNNNNNNNNNNNNNNNNNNNNNNNNNNNNNNNNNNNNNNNNNNNNNNNNNNNNNNNNNNNNNNNNNNNNNNNNNNNNNNNNNNNNNNNNNNNNNNNNNNNNNNNNNNNACCAATCTTATCCATCCTAGAATAGGAATTTAGGTTAAACAGACCAAGAGCCTTCAAAGCCCTAAGCAAGTATAATTTACTTAATTCCTGACAAGGACTGCAAGACTATATCTTACATCAACTGAATGCAAATCAACCACTTTAATTANNNNNNNTCCTCCCTAGATTGGTGGGC-TCCACCCCCACGAAACTTTAGTTAACGGCTAAACACCCTAAACAAC-TGGCTTCAATNNNNNNNNNNNNNNNNNNNNNNNNNNNNNNNNNNNNNNNNNNNNNNNNN-NNNNNNNNNNNNNNNNNNNNNNNNAATCCAACATGTTAATTCACCACAGAGCTTGGTAAAAAGAGGAATCAAACCCCTGTCCTTAGATTTACAGTCTAATGCTTCACTCAGCCATTTTACCCATGTNNNNNNNNNNNNNNNNNNNNNNNNNNNNNNNNNNNNNNNNNNNNNNNNNNNNNNNNNNNNNNNNNNNNNNNNNNNNNNNNNNNNNNNNNNNNNNNNNNNNNNNNNNNNNNNNNNNNNNNNNNNNNNNNNNNNNNNNNNNNNNNNNNNNNNNNNNNNNNNNNNNNNNNNNNNNNNNNNNNNNNNNNNNNNNNNNNNNNNNNNNNNNNNNNNNNNNNNNNNNNNNNNNNNNNNNNNNNNNNNNNNNNNNNNNNNNNNNNNNNNNNNNNNNNNNNNNNNNNNNNNNNNNNNNNNNNNNNNNNNNNNNNNNNNNNNNNNNNNNNNNNNNNNNNNNNNNNNNNNNNNNNNNNNNNNNNNNNNNNNNNNNNNNNGGCTGAACCGTATACCCTCCTCTAGCAGGCAACCTGGCCCATGCAGGAGCCTCAGTGGATCTCACCATTTTTTCTCTACACCTAGCAGGTGTTTCCTCAATTCTGGGRGCCATCAACTTTATCACAACAATCATTAACATAAAACCCCCTGCAATAACACAATANNNNNNNNNNNNNNNNNNNNNNNNNNNNNNNNNNNNNNNNNNNNNNNNNNNNNNNNNNNN-NNNNNNNNNNNNNNNNNNNNNNNNNNNNNNNNNNNNNNNNNNNNNNNNNNNNNNNNNNNNNNNNNNNNNNNNNNNNNNNNNNNNNNNNNNNNNNNNNNNNNNNNNNNNNNNNNNNNNNNNNNNNNNNNNNNNNNNNNNNNNNNNNNNNNNNNNNNNNNNNNNNNNNNNNNNNNNNNNNNNNNNNNNNNNNNNNNNNNNNNNNNNNNNNNNNNNNNNNNNNNNNNNNNNNNNNNNNNNNNNNNNNNNNNNNNNNNNNNNNNNNNNNNNNNNNNNNNNNNNNNNNNNNNNNNNNNNNNNNNNNNNNNNNNGAGCCTACTTCACATCAGCTACCATAATTATTGCTATTCCAACCGG-AGTAAAAGTCTTTAGCTGACTAGCAACACNNNNNNNNNNNNNNNNNNNNNNNNNNNNNNNNNNNNNNNNNNNNNNNNNNNNNNNNNNNNNNNNNNNNNNNNNNNNNNNNNNNNNNNNNNNNNNNNNNNNNNNNNNNNNNNNNNNNNNNNNNNNNNNNNNNNNNNNNNNNNNNNNNNNNNNNNNNNNNNNNNNNNNNNNNNNNNNNNNNNNNNNNNNNNNNNNNNNNNNNNNNNNNNNNNNNNNNNNNNNNNNNNNNTATACTCTAAG-CACAACATGAGCCAAAATCCACTTCGCAATTATATTTGTAGGCGTGAACATAACTTTCTTCCCACAACATTTTTTAGGCTTATCTGGYATGCCACGACGATACTCTGATTACCCAGACGCATACACAATGTGAAACACTATTTCATCTATAGGCTCATTTATTTCACTAACAGCAGTNNNNNNNNNNNNNNNNNNNNNNNNNNNNNNNNNNNNNNNNNNNNNNNNNNNNNNNNNNNNNNNNNNNNNNNNNNNNNNNNNNNNNNNNNNNNNNNNNNNNNNNNNNNNNNNNNNNNNNNNNNNNNNNNNNNNNNNNNNNNNNNNNNNNNNNNNNNNNNNNNNNNNNNNNNNCCTACAATTGGTTTCAAGCCAACACCATAACCACTATGTCTTTCTCAATTAATGAGGTGTTAGTAAAACATTACATAACCTNNNNNNNNNNNNNNNNNNNNNNNNNNNNNNNNNNNNNNNNNNNNNNNNNNNNNNNNNNNNNNNNNNNN-NNNNNNNNNNNNNNNNNNNNNNNNNNNNNNNNNNNNNNNNNNNNNNNNNNNNNNNNNNNNNNNNNNNNNNNNNNNNNNNNNNNNNNNNNNNNNNNNNNNNNNNNNNNNNNNNNNNNNNNNNNNNNNNNNNNNNNNNNNNNNNNNNNNNNNNNNNNNNNNNNNNNNNNNNNNNNNNNNNNNNNNNNNNNNNNNNNNNNNNTTGCCCTCCCGTCCYTACGAATTTTATACATAATAGACGAANNNNNNNNNNNNNNNNNNNNNNNNNNNNNNNNNNNNNNNNNNNNNNNNNNNNNNNNNNNNNNNNNNNNNNNNNNNNNNNNNNNNNNNNNNNNNNNNNNNNNNNNNNNNNNNNNNNNNNNNNNNNNNNNNNNNNNNNNNNNNNNNNNNNNNNNNNNNNNNNNNNNNNNNNNNNNNNNNNNNNNNNNNNNNNNNNNNNNNNNNNNNNNNNNNNNNNNNNNNNNNNNNNNNNNNNNNNNNNNNNNNNNNNNNNNNNNNNNNNNNNNNNNNNNNNNNNNNNNNACCCTTATATCAACCCGACCAGGACTATTCTACGGCCAATGTTCAGAAATCTGTGGATCAAACCACAGTTTTATACCAATTGTCCTYGAACTAGTCCCNNNNNNNNNNNNNNNNNNNNNNNNNNNNNNNNNNNNNNNNNNNNNNNNNNAAGCTATGTCAGCGTTAACCTTTTAAGTTAAAGATCGAGAGCATATTAACTCTCCTTGATGACATGCCACAACTAGATACATCAANNNNNNNNNN-NNNNNNNNNNNNNNNNNNNNNNNNNNNNNNNNNNNNNNNNNNNNNNNNNNNNNNNNNNNNNNNNNNNNNNNNNNNNNNNNNNNNNNNNNNNNNNNNNNNNNNNNNNNNNNNNNNNNNNNNNNNNNNNNNNNNNNNNNNNNNNNNNNNNNNNNTTTCATTACCCCTATAATTCTAGGCCTCCCCCTTGTCACCCTAATCGTCTTATTCCCCAGCTTACTATTTCCTACATNNNNNNNNNNNNNNNNNNNNNNNNNNNNNNNNNNNNNNNNNNNNNNNNNNNNNNNNNNNNNNNNNNNNNNNNNNNNNNNNNNNNNNNNNNNNNNNNNNNNNNNNNNNNNNNNNNNNNNNNNNNNNNNNNNNNNNNNNNNNNNNNNNNNNNNNNNNNNNNNNNNNNNNNNNNNNNNNNNNNNNNNNNNNNNNNNNNNNNNNNNNNNNNNNNNNNNNNNNNNNNNNNNNNNNNNNNNNNNNNNNNNNNNNNNNNNNNNNNNNNNNNNNNNNNNNNNNNNNNNNNNNNNNNNNNNNNNNNNNNNNNNNNNNNNNNNNNNNNNNNNNNNNNNNNNNNNNNNNNNNNNNNNNNNNNNNNNNNNNNNNNNNNNNNNNNNNNNNNNNNNNNNNN-NNNNNNNNNNNNNNNNNNNNNNNNNNNNNNNNNNNNNNNNNNNNNNNNNNNNNNNNNNNNNNNNNNNNNNNNNNNNNNNNNNNNNNNNNNNNNNNNNNNNNNNNNNNNNNNNNNNNNNNNNNNNNNNNNNNNNNNNNNNNNNNNNNNNNNNNNNNNNNNNNNNNNNNNNNNNNNNNNNNNNNNNNNNNNNNNNNNNNNNNNNNNAACNCATGCYTACCACATAGTAAACCCAAGCCCCTGACCCCTCACAGGAGCACTATCCGCCCTCTTAATAACNNNNNNNNNNNNNNNNNNNNNNNNNNNNNNNNNNNNNNNNNNNNNNNNNNNNNNNNNNNNNNNNNNNNNNNNNNNNNNNNNNNNNNNNNNNNNNNNNNNNNNNNNNNNNNNNNNNNNNNNNNNNNNNNNNNNNNNNNNNNNNNNNNNNNNNNNNNNNNNNNNNNNNNNNNNNNNNNNNNNNNNNNNNNNNNNNNNNNNNNNNNNNNNNNNNNNNNNNNNNNNNNNNNNNNNNNNNNNNNNNNNNNNNNNNNNNNNNNNNNNNNNNNNNNNNNNNNNNNNNNNNNNNNNNNNNNNNNNNNNNNNNNNNNNNNNNNNNNNNNNNNNNNNNNNNNNNNNNNNNNNNNNNNNNNNNNNNNNNNNNNNNNNNNNNNNNNNNNNNNNNNNNNNNNNNNNNNNNNNNNNNNNNNNNNNNNNNNNNNNNNNNNNNNNNNNNNNNNNNNNNNNNNNNNNNNNNNNNNNNNNNNNNNNNNNNNNNNNNNNNNNNNNNNNNNNNNNNNNNNNNNNNNNNNNNNNNNNNNNNNNNNNNNNNNNNNNNNNNNNNNNNNNNNNNNNNNNNNNNNNNNNNNNNNNNNNNNNNNNNNNNNNNNNNNNNNNNNNNNNNNNNNNNNNNNNNNNNNNNNNNNNNNNNNNNNNNNNNNNNNNNNNNNNNNNNNNNNNNNNNNNNNNNNNNNNNNNNNNNNNNNNNNNNNNNNNNNNNNNNNNNNNNNNNNNNNNNNNNNNNNNNNNNNNNNNNNNNNNNNNNNNNNNNNNNNNNNNNNNNNNNNNNNNNNNNNNNNNNNNNNNNNNNNNNNNNNNNNNNNNNNNNNNNNNNNNNNNNNNNNNNNNNNNNNNNNNNNNNNNNNNNNNNNNNNNNNNNNNNNNNNNNNNNNNNNNNNNNNNNNNNNNNNNNNNNNNNNNCCATAGGATCAGCCCGCCTCCCNNNNNNNNNNNNNNNNNNNNNNNNNNNNNNNNNNNNNNNNNNNNNNNNNNNNNNNNNNNNNNNNNNNNNNNNNNNACCATGAGCCTCACAAAC-AACTAACCTAAACACAATACTCACCATAG-CCNNNNNNNNNNNNNNNNNNNNNNNNNNNNNNNNNNNNNNNNNNNNNNNNNNNNNNNNNNNNNNNNNNNNNNNNNNNNNNNNNNNNNNNNNNNNNNNATAAATGATTTCGACTCATTAGATTATGATNNNNNNNNNNNNNNNNNNNNNNNNNNNNNNNNNNNNNNNNNNNNNNNNNNNNNNNNNNNNNNNNNNNNNNNNNNNNNNNNNNNNNNNNNNNNNNNNNNNNNNNNNNNNNNNNNNNNNNNNNNNNNNNNNNNNNNNNNNNNNNNNNNNNNNNNNNNNNNNNNNNNNNNNNNNNNNNNNNNNNNNNNNNNNNNNATACCCATTATCCTACTAGTATTCGCAGCCTGCGAG-GCNNNNNNNNNNNNNNNNNNNNNNNNNNNNNNNNNNNNNNNNNNNNNNNNNNNNNNNNNNNNNNNNNNNNNNNNNNNNNNNNNNNNNNNNNNNNNNNNNNNNNNNNNNNNNNNNNNNNNNNNNNNNNNNNNNNNNNNNNNNNNNNNNNNNNNNNNNNNNNNNNNNNNNNNNNNNNNNNNNNNNNNNNNNNNNNNNNNNNNNNNNNNNNNNNNNNNNNNNNNNNNNNNNNNNNNNNNNNNNNNNNNNNNNNNNNNNNNNNNNNNNNNNNNNNNNNNNNNNNNNNNNNNNNNNNNNNNNNNNNNNNNNNNNNNNNNNNNNNNNNNNNNNNNNNNNNNNNNNNNNNNNNNNNNNNNNNNNNNNNNNNNNNNNNNNNNN-NNNNNNNNNNNNNNNNNNNNNNNNNNNNNNNNNNNNNNNNNNNNNNNNNNNNNNNNNNNNNNNNNNNNNNNNNNNNNNNNNNNNNNNNNNNNNNNNNNNNNNNNNNNNNNNNNNNNNNNNNNNNNNNNNNNNNNNNNNNNNNNNNNNNNNNNNNNNNNNNNNNNNNNNNNNNNNNNNNNNNNNNNNNNNNNNNNNNNNNNNNNNNNNNNNNNNNNNNNNNNNNNNNNNNNNNNNNNNNNNNNNNNNNNNNNNNNNNNNNNNNNNNNNNNNNNNNNNNNNNNNNNNNNNNNNNNNNNNNNNNNNNNNNNNNNNNNNNNNNNNNNNNNNNNNNNNNNNNNNNNNNNNNNNNNNNNNNNNAAGCCCATGTGGAAGCCCCAATTGCAGGCTCCATAGTCCTAGCAGCAATCTTACTAANNNNNNNNNNNNNNNNNNNNNNNNNNNNNNNNNNNNNNNNNNNNNNNNNNNNNNNNNNNNNNNNNNNNNNNNNNNNNNNNNNNNNNNNNNNNNNNNNNNNNNNNNNNNNNNNNNNNNNNNNNNNNNNNNNNNNNNNNNNNNNNNNNNNNNNNNNNNNNNNNNNNNNNNNNNNNNNNNNNNNNNNNNNNNNNNNNNNNNNNNNNNNNNNNNNNNNNNNNNNNNNNNNNNNNNNNNNNNNNNNNNNNNNNNNNNNNNNNNNNNNNNNNNNNNNNNNNNNNNNNNNNNNNNNNNNNNNNNNNNNNNNNNNNNNNNNNNNNNNNNNNNNNNNNNNNNNNNNAACGCTCCTCCCACTCATAGCAACCTGATGACTCCTAGCAAGCCTAACTAACCTAGCTCTACCCCCAACAATCAACCTAATCGGAGAAATATTTGTAGTAATATNNNNNNNNNNNNNNNNNNNNNNNNNNNNNNNNNNNNNNNNNNNNNNNNNNNNNNNNNNNNNNNNNNNNNNNNNNNNNNNNNNNNNNNNNNNNNNNNNNNNNNNNNNNNNNNNNNNNNNNNNNNNNNNNNNNNNNNNNNNNNNNNNNNNNNNNNNNNNNNNNNNNNNNNNNNNNNNNNNNNNNNNNNNNNNNNNNNNNNNNNNNNNNNNNNNNNNNNNNNNNNNNNNNNNNNNNNNNNNNNNNNNNNNNNN-NNNNNNNNNNNNNNNNNNNNNNNNNNNNNNNNNNNNNNNNNNNNNNNNNNNNNNNNNNNNNNNNNNNNNNNNNNNNN-NNNNNNNNNNNNNNAACAACATGGCTTTTTCAAACTTTTAAAGGATAGTAGTTATCCGTTGGTCTTAGGAACCAAAAAATTGGTGCAACTCCAAATAAAAGTAATAAATATATTCTCCTCATTCACACTAACAACCCTACTNNNNNNNNNNNNNNNNNNNNNNNNNNNNNNNNNNNNNNNNNNNNNNNNNNNNNNNNNNNNNNNNNNNNNNNNNNNNNNNNNNNNNNNNNNNNNNNNNNNNNNNNNNNNNNNNNNNNNNNNNNNNNNNNNNNNNNNNNNNNNNNNNNNNNNNNNNNNNNNNNNNNNNNNNNNNNNNNNNNNNNNNNNNNNNNNNNNNNNNNNNNNNNNNNNNNNNNNNNNNNNNNNNNNNNNNNNNNNNNN-NNNNNNNNNNNNNNNNNNNNNNNNNNNNNNNNNNNNNNNNNNNNNNNNNNNNNNNNNNNNNNNNNNNNNNNNNNNNNNNNNNNNNNNNNNNNNNNNNNNNNNNNNNNNNNNNNNNNNNNNNNNNNNNNNNNNNNNNNNNNNNNNNNNNNNNNNNNNNNNNNNNNNNNNNNNNNNNNNNNNNNNNNNNNNNNNNNNNNNNNNNNNNNNNNNNNNNNNNNNNNNNNNNNNNNNNNNNNNNNNNNNNNNNNNCATCGGYGACATTGGATTCATTCTAGCAATAGCATGATTCCTRACCAACCTCAACACCTGAGACCTCCAACAAATCTNNNNNNNNNNNNNNNNNNNNNNNNNNNNNNNNNNNNNNNNNNNNNNNNNNNNNNNNNNNNNNNNNNNNNNNNNNNNNNNNNNNNNNNNNNNNNNNNNNNNNNNNNNNNNNNNNNNNACTCCCGTCTCAGCATTACTYCACTCAAGCACAANNNNNNNNNNNNNNNNNNNNNNNNNNNNNNNNNNNNNNNNNNNNNNNNNNNNNNNNNNNNNNNNNNNNNNNNNNNNNNNNNNNNNNNNNNNNNNNNNNNNNNNNNNNNNNNNNNNNNNNNNNNNNNNNNNNNNNNNNNNNNNNNNNNNNNNNNNNNNNNNNNNNNNNNNNNNNNNNNNNNNNNNNNNNNNNNNNNNNNNNNNNNNNNNNNNNNNNNNNNNNNNNNNNNNNNNNNNNNNNNNNNNNNNNNNNNNNNNNNNNNNNNNNNNNNNNNNNNNNNNNNNNNNNNNNNNNNNNNNNNNNNNNNNNNNNNNNNNNNNNNNNNNNNNNNNNNNNNNNNNNNNNNNNNNNNNNNNNNNNNNNNNNNNNNNNNNNNNNNNNNNNNNNNNNNNNNNNNNNNNNNNNNNNNNNNNNNNNNNNNNNNNNNNNNNNNNNNNNNNNNNNNNNNNNNNNNNNNNNNNNNNNNNNNNNNNNNNNNNNNNNNNNNNNNNNNNNNNNNNNNNNNNNNNNNNNNNNNNNNNNNNNNNNNNNNNNNNNNNNNNNNNNNNNNNNNNNNNNNNNNNNNNNNNNNNNNNNNNNNNNNNNNNNNNNNNNNNNNNNNNNNNNNNNNNNNNNNNNNNNNNNNNNNNNNNNNNNNNNNNNNNNNNNNNNNNNNNNNNNNNNNNNNNNNNNNNNNNNNNNNNNNNNNNNNNNNNNNNNNNNNNNNNNNNNNNNNNNNNNNNNNNNNNNNNNNNNNNNNNNNNNNNNNNNNNNNN--NNNNNNNNNNNNNNNNNNNNNNNNNNNNNNNNNNNNNNNNNNNNNNNNNNNNNNNNNNNNNNNNNNNNNNNNNNNNNNNNNNNNNNNNNNNNNNNNNNNNNNNNNNNNNNNNNNNNNNNNNNNNNNNNNNNNNNNNNNNNNNNNNNNNNNNNNNNNNNNNNNNNNNNNNNNNNNNNNNNNNNNNNNNNNNNNNNNNNNNNNNNNNNNNNNNNNNNNNNNNNNNNNNNNNNNNNNNNNNNNNNNNNNNNNNNNNNNNNNNNNNNNNNNNNNNNNNNNNNNNNNNNNNNNNNNNCTACTTAATTTCCACGAGTAATCTCCATRATAACTACAACACCAATCAACAAAGACCAACCAGTCACAATAACCAATCAAGTACCNNNNNNNNNNNNNNNNNNNNNNNNNNNNNNNNNNTCACTAAAAAACCCAGAATCCCCAGTATCATAAATAACCCAATCTCCCAACCCATTAAACTTAANNNNNNNNNNNNNNNNNNNNNNNNNNNNNNNNNNNNNNNNNNNNNNNNNNNNNNNNNNNNNNNNNNNNNNNNNNNNNNNNNNNNNNNNNNNNNNNNNNNNNNNNNNNNNNNNNNNNNNNNNNNNNNNNNNNNNNNNNNNNNNNNNNNNNNNNNNNNNNNNNNNNNNNNNNNNNNNNNNNNNNNNNNNNNNNNNNNNNNNNNNNNCACCAAAATTCAACACAATACCACACCCAACCCCACCACTCACAATTNNNNNNNNNNNNNNNNNNNNNNNNNNNNNNNNNNNNNNNNNNNNNNNNNNNNNNNNNNNNNNNNNNNNNNNNNNNNNNNNNNNNNNNNNNNNNNNNNNNATTCTCGCATGGAATCTAACCACGACCAATGATATGAAAAACCATCGTTGTCATTCAACTACAAGAACATCAATGACCAACATCCGAAAAACTCACCNNNNNNNNNNNNNNNNNNNNNNNNNNNNNNNNNNNNNNCCARCCCCATCAAATATCTCATCATGATGAAACTTTGGCTCCCTCCTAGGCATCTGCCTAATTCTACAAATCCTAACAGGCCTATTCCTAGCAATANNNNNNNNNNNNNNNNNNNNNNNNNNNNNNNNNNNNNNNNNNNNNNNNNNNNNNNNNNNNNNNNNNNNNNNNNNNNNNNNNNNNNNNNNNNNNNNNNNNNNNNNNNNNNNNNNNNNNNNNNNNNNNNNNNNNNNNNNNNNNNNNNNNNNNNNNNNNNNNNNNNNNNNNNNNNNNNNNNNNNNNNNNNNNNNNNNNNNNNNNNNNNNNNNNNNNNNNNNNNNNNNNNNNNNNNNNNNNNNNNNNNNNNNNNNNNNNNNNNNNNNNNNNNNNNNNNNNNNNNNNNNNNNNNNNNNNNNNNNNNNNNNNNNNNNNNNNNNNMTAGTCGAATGAATCTGAGGGGGATTCTCCGTAGACAAAGCAACCCTCACCCGATTCTTCGCCTTCCACTTTATTCTTCCCTTTATNNNNNNNNNNNNNNNNNNNNNNNNNNNNNNNNNNNNNNNNNNNNNNNNNNNNNNNNNNNNNNNNNNNNNNNNNNNNNNNNNNNNNNNNNNNNNNNNNNNNNNNNNNNNNNNNNNNNNNNNNNNNNNNNNNNNNNNNNNNNNNNNNNNNNNNNTCATACTACTAGTACTATTCGCACCCGACCTACTTGNNNNNNNNNNNNNNNNNNNNNNNNNNNNNNNNNNNNNNNNNNNNNNNNNNNNNNNNNNNNNNNNNNNNNNNNNNNNNNNNNNNNNNNNNNNNNNNNNNNNNNNNNNNNNNNNNNNNNNNNNNNNNNNNNNNNNNNNNNNNNNNNNNNNNNNNNNNNNNNNNNNNNNNNNNNNNNNNNNNNNNNNNNNNNNNNNNNNNNNNNNNNNNNNNNNNNNNNNNNNNNNNNNNNNNNNNNNNNNNNNNNNNNNNNNNNNNNNNNNNNNNNNNNNNNNNNNNNNNNNNNNNNNNNNNNNNNNNNNNNNNNNNNNNNNNNNNNNNNNNNNNNNNNNNNNNNNNNNNNNNNNNNNNNNNNNNNNNNNNNNNNNNNNNNNNNNNNNNNNNNNNNNNNNNNNNNNNNNNNNNNNNNNNNNNNNNNNNNNNNNNNNNNNNNNNNNNNNNNNNNNNNNNNNNNNNNNNNNNNNNNNNNNNNNNNNNNNNNNNNNNNNNNNNNNNNNNNNNNNNNNNNNNNNNNNNNNNNNNNNNNNNNNNN
MNHN18961 NNNNNNNNNNNNNNNN---NNNNNNNNNNNNNNNNNNNNNNNNNNNNNNNNNNNNNN-NNNNNNNNAACACATAGGTTTGGTCCCAGCCTTCCTGTTAACTTTCAATAGACTTACACATGCAANNNNNNNNNNNNNNNNNNN--NNNNNNNNNNNNNNNNNNNNNNNNNNNNNNNNNNNNNNNNNNNNNNNN-NNNNNNNNNNNNNNNNNNNNNNNNNNNNNNNNNNNNNCACGGGAGACAGCAGTGACAAAAATTAAGCCATGAACGAAAGTTTGACTAAGCCATATTGACTAGGGTTGGTAAATMTCGTGCCAGCCACCGCGGTCATACGATTAA-CCCANNNNNNNNNNNNNNNNNNNNNNNNNNNNNNNNNNNNNNNNNNNNNNNNNNNNNNNNNNNNNNNNNNNNNNNNNNNNNNNNNNNNNNNNNNNNNNNNNAATGACGAAAGTAACTCTACAACAGCTGACACACTATAGCTAAGACCCAAACTGGGATTAGATACCCCACTATGCTTAGCCCTAAACACAAATAATTACAAAAACAAAATTATTCGCMAGAGTACTACCGGCAACGGCCTAAAACTCAAAGGACTNNNNNNNNNNNNNNNNNNNNNNNNNNNAGCCTGTTCTGTAATCGATAAACCCCGATAAACCTCACCAATCCTTGCTAATACAGTCTATATACCGCCATCTTCAGCAAACCCT-AAAAAGGAATAAAAGTAAGCNCAATNNNNNNNNNNNNNNNNNNNNNNNNNNNNNNNNNNNNATGGAATGGGAAGAAATGGGCTANNNNNNNNNNNNNNNNNNNNNNNNNNNNNNNNNNNNNNNNNNNNNNNNNNNNNNNNNNNNNNNNNNNNNNNNNNNNNNNNNNNNGTGCTTAGCTGAACCAGGCCATGAAGCACGCACACACCGCCCGTCACCCTCCTCAAGTAATTACNNNNNNNNNNNNNNNN-NNNNNNNNNNNNNNNNNNNNNNNNNNGACAAGTCGTAACAAGGTAAGCATACTGGAAAGTGTGCTTGGACAAACCAAAACATAGCTTAAACAAAGCATCTAGTTTACANNNNNNNNNNNNNNNNNNNNNNNNNNNNNNN-NNNNNNNNNNNNNNNNNN--NNNNNNNNNNNNNNNNNNNNNNNNNNNNNNNNNNNNNNNNNNNNNNNNNNNNNAATTTAAAGTATAGGAGATAGAAATTCTAAACATGGCGCTATAGAGAAAGTACCGCAAGGGAACGATGAAAGAAAAAAGTTAAAGTACAAAAAAGCAAAGATTAACCCTTGTACCTTTTGCATAATNNNNNNNNNNNN-NNNNNNNNNNNNNNNNNNNNNNNNNNNNNNNNNNNNNNNNNNNNNNNNNNNNNNNNNNNNNNNNNNNNNNNNNNNNNNNTCATCTATGTGGCAAAATAGTGAGAAGACCCATAAGTAGAGGTGACACGCCTAACGAGCCTGGTGATAGCTGGTTGTCCAGAAAATGAATTTTAGTTCAGCTTTAAAGATNNN-NNNNNNNNNNNNNNNNNNNNNNNNNNNNNNNNNNNNNNNNNNNNNNNNNNNNNNNNNNNNNNNNNNNNNNNNNNCCTTCACTAGAGAGTAAAATTCAACAACACCATAGTAGGCCTAAAAGCAGCCATCAATTAAGAAAGCGWWAAANNNNNNNNNNNNNNNNNNNNNNNNNNNNNNNNNNN--NNNNNNNNNNNNNNNNNNNNNNNNNNNNNNNNNNNNNNNNNNNNNNNNNNNNNNNNNNNNNNNNNNNNNNNACAAGAAATATTTTCTCCTCGCACAAGTTTAAATCAGTNNNNNNNNNNNNNNNNNNNNNNNNNNNNNNNNNNNNNNNNNNNNNNNNNNNNNNNNNNNNNNNNNNNNNNNNNNNTCCAACACAGGAGTGCGCTTAGGAAAGATTCAAAGAAGTAAAAGGAACTCGGCAAACAC-AAACCCCGCCTGTTTACCAAAAACATCACCTCCAGCATTTCTAGTATTGGAGGCACTGCCTGCCCAGTGACA-GACGTTAAACGGCCGCGGTATCCTGACCGTGCAAAGGTAGCATAATCATTTGTTCTCTAAATAAGGACTTGTATGAATGGCCACACGAGGGTTCTACTGTCTCTTACTTCCNNNNNNNNNNNNNNNNNNNNNNNNNNNNNNNNNNNNNNNNNNNNNNNNNNNNNNNNNNNNNTATGGAGCTTCAACTAACTAACCCAAAG-AAAATAAACTTAATCACCAA-GAGATAACAGCACTCTTTATGGGTNNNNNGTTTCGGTTGGGGTGACCTCGGAGAACAAAAAATCCTCCGAGCGATTTTAAAGACTAGACTTACAAGTCAAATCAAANNNNNNNNN-NNNNNNNNNNNNNNNNNATCAACGGAACAAG-TTACCCTAGGGATAACAGCGCAATCCTATTCANNNNNNNNNNNNNNNNNNNNNNNNNNNNNNNNNNNNNNNNNNNNNNNNNATCSTNNNNNNNCAGCAGCTATCAAAGGTTCGTTTGTTCAACGATTAAAGTCCTACGTGATCTGAGTTCAGACCGGAGCAATCCAGGTCGGTTTCTATCTGTTATGTNNNNNNNNN-NNNNNNNNNNNNNNNNNNNNNNNNNNNNNNNNNNNNNNNNNNNNNNNNNNNNNNNNNNNNNNNNNNNNNNNNNNNNNNNNNNNNNNNNNNNNNNNNNNNNNNNNNGGCCCAGTTAAGGTGGCAGAGCCCGGTAATTGCGTAAAACTTAAACCTTTATACTCAGAGATTCAAATCCTCTCCTNNNN-NNNNNNNNNNNNNNNNNNNNNNNNNNNNNNNNNNNNNNNNNNNNNNNNNNNNNNNNNNNNNNNNNNTAGTCGAACGAAAAGTCCTNNNNNNNNNNNNNNNNNNNNNNNNNNNNNNNNNNNNNNNNNNNNNN-NNNNNNNNNNNNNNNNNNNNNNNNNNNNNNNNNNNNNNNNNNNNNNNNNNNNNNNNNNNNNNNNNNNNNNNNNNNNNNNNNNNNNNNNNNNNNNNNNNNNNNNNNNNNNNNNNNNNNNNNNNNNNNNNNNNNNNNNNNNNNNNNNNNNNNNNNNNNNNNNNNNNNNNNNNNNNNNNNNNNNNNNNNNNNNNNNNNNNNNNNNNNNNNNNNNNNNNNNNNNNNNNNNNNNNNNNNNNNNNNNNNNNNNNNNNNNNNNNNNNCGGAGCCCTACGAGCAGTAGCACAAACAATCTCATACGAAGTAACACTAGCAATYATMCTGTTATCNNNNNNNNNNNNNNNNNNNNNNNNNNNNNNNNNNNNNNNNNNNNNNNNNNNNNNNNNNNNNNNNNNNNNNNNNNNNNNNNNNNNNNNNNNNNNNNNNNNNNNNNNNNNNNNNNNNNNNNNNNNNNNNNNNNNNNNNNNNNNNNNNNNNNNNNNNNNNNNNNNNNNNNNNNNNNNNNNNNNNNNNNNNNNNNNNNNNNNNNNNNNNNNNNNNNNNNNNNNNNNNNNNNNNNNNNNNNNNNNNNNNNNNNNNNNNNNNNNNNNNNNNNNNNNNNNNNNNNNNNNNNNNNNNNNNNNNNNNNNNNNNNNNNNNNNNNNNNNNNNNNNNNNNNNNNNNNNNNNNNNNNNNNNNNNNNNNNNNNNNNNNNNNNNNNNNNNNNNNNNNNNNNNNNNNNNNNNNNNNNNNNNNNNNNNNNNNNNNNNNNNNNNNNNNNNNNNNNNNNNNNNNNNNNNNNNNNNNNNNNNNNNNNNNNNNNNNNNNNNNNNNNNNNNNNNNNNNNNNNNNNNNNTATGTCTGACAAAAGAGTTACTTTGATAGAGTAAATAATAGAGGTTTAAGCCCTCTTATTTCTAGAACTATAGGAATTGAACCTACTCCTAAGAACCNNNNNNNNNNNNNNNNNNNNNNNACACCAAATCCTAACAGTAAGGTCAGCTAATTAAGNNNNNNNNNNNNNNNNNNNNNNNNNNNNNNNNNNNNNNNTCCCGTACTAATAAANNNNNNNNNNNNNNNNNNNNNNNNNNNNNNNNNNNNNNNNNNNNNNNNNNNNNNNNNNNNNNNNNNNNNNNNNNNNNNNNNNNNNNNNNNNNNNNNNNNNNNNNNNNNNNNNNNNNNNNNNNNNNNNNNNNNNNNACATAACCCACGAGCCACAGAAGCATCAACCAAATATTTCCTAACCCAATCAACAGCCTCCATACTACTAATAATAGCTGTCATCATCAACTTAATNNNNNNNNNNNNNNNNNNNNNNNNNNNNNNNNNNNNNNNNNNNNNNNNNNNNNNNNNNNNNNNNNNNNNNNNNNNNNNNNNNNNNNNNNNNNNNNNNNNNNNNNNNNNNNNNNNNNNNNNNNNNNNNNNNNNNNNNNNNNNNNNNNNNNNNNNNNNNNNNNNNNNNNNNNNNNNNNNNNNNNNNNNNNNNNNNNNNNNNNNNNNNNNNNNNNNNNNNNNNNNNNNNNNNNNNNNNNNNNNNNNNNNNNNNNNNNNNNNNNNNNNNNNNNNNNNNAACCAAACYCAACTACGAAAAATTATANNNNNNNNNNNNNNNNNNNNNNNNNNNNNNNNNNNNNNNNNNNNNNNNNNNNNNNNNNNNNNNNNNNNNNNNNNNNNNNNNNNNNNNNNNNNNNNNNNNNNNNNNNNNNNNNNNNNNNNNNNNNNNNNNNNNNNNNNNNNNNNNNNNNNNNNNNNNNNNNNNNNNNNNNNNNNNNNNNNNNNNNNNNNNNNNNNNNNNNNNNNNNNNNNNNNNNNNNNNNNNNNNNNNNNNNNNNNNNNNNNNNNNNNNNNNNNNNNNNNNNNNNNNNNNNNNNNNNNNNNNNNNNNNNNNNNNNNNNNNNNNNNNNNNNNNNNNNNNNNNNNNNNNNNNNNNNNNNNNNNNNNNNNNNNNNNNNNNNNNNNNNNNNNNNNNNNNNNNNNNNNCACAAACAACATAAAAATAAAATGANNNNNNNNNNNNNNNNNNNNNNNNNNNNNNNNNNNNNNNNNNNNNNNNNNNNNNNNNNNNNNNNNNNNNNNNNNNNNNNNNNTATCCATCCTAGAATAGGAATTTAGGTTAAACAGACCAAGAGCCTTCAAAGCCCTAAGCAAGTATAATTTACTTAATTCCTGACAAGGACTGCAAGACTATATCTTACATCAACTGAATGCAAATCAACCACTTTAATTAAGCTAAGTCCTCCCTAGATTGGTGGGC-TCCACCCCCACGAAACTTTAGTTAACAGCTAAACACCCTAAACAAC-TGGCTTCAATCTACTTCTCCCGCCGCGAGAAAAAAAAGGCGGNNNNNNNNNNNNNNNNN-NNNNNNNNNNNNNNNNNNNNNNNNNNTTCAATATGTTAATTCACCACAGAGCTTGGCAAAAAGAGGAATCAAACCTCTGTCCTTAGATTTACAGTCTAATGCTTCACTCAGCCATTTTACCCATGTTCATTAACCGCTGAYTATTTTCANNNNNNNNNNNNNNNNNNNNNNNNNNNNNNNNNNNNNNNNNNNNNNNNNNNNNNNNNNNNNNNNNNNNNNNNNNNNNNNNNNNNNNNNNNNNNNNNNNNNNNNNNNNNNNNNNNNNNNNNNNNNNNNNNNNNNNNNNNNNNNNNNNNNNNNNNNNNNNNNNNNNNNNNNNNNNNNNNNNNNNNNNNNNNNNNNNNNNNNNNNNNNNNNNNNNNNNNNNNNNNNNNNNNNNNNNNNNNNNNNNNNNNNNNNNNNNNNNNNNNNNNNNNNNNNNNNNNNNNNNNNNNNNNNNNNNNNNNNNNNNNNNNNNNNNNNNNNNNNNNNNNNNNNNNNNNNNNNNNNNNNNNNNNNNNNNNNNNNNNNNNNNNNNNNNNNNNNNNNNNNNNNNNNNNNNNNNNNNNNNNNNNNNNNNNNNNNNNNNNNNNNNNNNNNNNNNNNNNNNNNNNNNNNNNNNNNNNNNNNNNNNNNNNNNNNNNNNNNNNNNNNNNNNNNNNNNNNNNNNNNNNNNNNNNNNNNNNNNNNNNNNNNNNNNNNNNNNNNNNNNNNNNNNNNNNNNNNNNNNNNNNNNNNN-NNNNNNNNNNNNNNNNNNNNNNNNNNNNNNNNNNNNNNNNNNNNNNNNNNNNNNNNNNNNNNNNNNNNNNNNNNNNNNNNNNNNNNNNNNNNNNNNNNNNNNNNNNNNNNNNNNNNNNNNNNNNNNNNNNNNNNNNNNNNNNNNNNNNNNNNNNNNNNNNNNNNNNNNNNNNNNNNNNNNNNNNNNNNNNNNNNNNNNNNNNNNNNNNNNNNNNNNNNNNNNNNNNNNNNNNNNNNNNNNNNNNNNNNNNNNNNNNNNNNNNNNNNNNNNNNNNNNNNNNNNNNNNNNNNNNNNNNNNNNNNNNNNNNNNNNNNNNNNNNNNNNNNNNNNNNNNNNNNNNNNNNNNNNNNNNNN-NNNNNNNNNNNNNNNNNNNNNNNNNNNNNNNNNNNNNNNNNNNNNNNNNNNNNNNNNNNNNNNNNNNNNNNNNNNNNNNNNNNNNNNNNNNNNNNNNNNNNNNNNNNNNNNNNNNNNNNNNNNNNNNNNNNNNNNNNNNNNNNNNNNNNNNNNNNNNNNNNNNNNNNNNNNNNNNNNNNNNNNNNNNNNNNNNNNNNNNNNNNNNNNNNNNNNNNNNNNNNNNNNNNNNNNNNNNNNNNNNNNNNNNNNNNNNNNNNNNNNNNNNNN-NNNNNNNNNNNNNNNNNNNNNNNNNNNNNNNNNNNNNNNNNNNNNNNNNNTAACTTTCTTCCCACAACATTTTTTAGGCTTATCTGGNNNNNNNNNNNNNNNNTCTGACTACCCAGACGCATACACAATGTGAAACACCATTTCATCTATAGGCTCATTTATTTCACTAACAGCAGWWNNNNNNNNNNNNNNNNNNNNNNNNNNNNNNNNNNNNNNNNNNNNNNNNNNNNNNNNNNNNNNNNNNNNNNNNNNNNNNNNNNNNNNNNNNNNNNNNNNNNNNNNNNNNNNNNNNNNNNNNNNNNNNNNNNNNNNNNNNNNNNNNNNNNNNNNNNNNNNNNNNNNNNNCCCCCTACAATTGGTTTCAAGCCAACACCATAACCACTATGTCTTTCTCAATTAATGAGGTGTTAGTAAAACATTACATAATCTTGTCAAGATTAAATTACAGGTGAAAATCNNNNNNNNNNNNNNNNNNNNNNNNNNNNNNNNNNNNNNNN-NNNNNNNNNNNNNNNNNNNNNNNNNNNNNNNNNNNNNNNNNNNNNNNNNNNNNNNNNNNNNNNNNNNNNNNNNNNNNNNNNNNNNNNNNNNNNNNNNNNNNNNNNNNNNNNNNNNNNNNNNNNNNNNNNNNNNNNNNNNNNNNNNNNNNNNNNNNNNNNNNNNNNNNNNNNNNNNNNNNNNNNNNNNNNNNNNNNNNNNTTGCCCTCCCNNCCCTACGAATTTTATACANNNNNNNNNNNNNNNNNNNNNNNNNNNNNNNNNNNNNNNNNNNNNNNNNNNNNNNNNNNNNNNNNNNNNNNNNNNNNNNNNNNNNNNNNNNNNNNNNNNNNNNNNNNNNNNNNNNNNNNNNNNNNNNNNNNNNNNNNNNNNNNNNNNNNNNNNNNNNNNNNNNNNNNNNNNNNNNNNNNNNNNNNNNNNNNNNNNNNNNNNNNNNNNNNNNNNNNNNNNNNNNNNNNNNNNNNNNNNNNNNNNNNNNNNNNNNNNNNNNNNNNNNNNNNNNNNNNNNNNNNNNNNNNNNAACCCTTATATCAACCCGACCAGGACTATTCTACGGCNNNNNNNNNNNNNNNNNNNNNNNNNNNNNNNNNNNNNNNNNNNNNNNNNNNNNNNNNNNNNNNNNNNNNNNNNNNNNNNNNNNNNNNNNNNNNNNNNNNNNNNNNNNNNNNNNNNNNNNNNNNNNNNNNNNNNNNNNNGTTAAAGATCGANNNNNTATTAACTCTCCTTGATGANNNNNNNNNNNNNNNNNNNNNNNNNNNNNNNNN-NNNNNNNNNNNNNNNNNNNNNNNNNNNNNNNNNNNNNNNNNNNNNNNNNNNNNNNNNNNNNNNNNNNNNNNNNNNNNNNNNNNNNNNNNNNNNNNNNNNNNNNNNNNNNNNNNNNNNNNNNNNNNNNNNNNNNNNNNNNNNNNNNNTRCCTCTTTCATTACCCCTATAATTCTAGGCCTCCCCNNNNNNNNNNNNNNNNNNNNNNNNNNNNNNNNNNNNNNNNNNNNNNNNNNNNNNNNNNNNNNNNNNNNNNNNNNNNNNNNNNNNNNNNNNNNNNNNNNNNNNNNNNNNNNNNNNNNNNNNNNNNNNNNNNNNNNNNNNNNNNNNNNNNNNNNNNNNNNNNNNNNNNNNNNNNNNNNNNNNNNNNNNNNNNNNNNNNNNNNNNNNNNNNNNNNNNNNNNNNNNNNNNNNNNNNNNNNNNNNNNNNNNNNNNNNNNNNNNNNNNNNNNNNNNNNNNNNNNNNNNNNNNNNNNNNNNNNNNNNNNNNNNNNNNNNNNNNNNNNNNNNNNNNNNNNNNNNNNNNNNNNNNNNNNNNNNNNNNNNNNNNNNNNNNNNNNNNNNNNNNNNNNNNNNNNNNNNNNNNNNNNNNNNNNNNNNNNNNNNNNNNNNNNNNNNN-NNNNNNNNNNNNNNNNNNNNNNNNNNNNNNNNNNNNNNNNNNNNNNNNNNNNNNNNNNNNNNNNNNNNNNNNNNNNNNNNNNNNNNNNNNNNNNNNNNNNNNNNNNNNNNNNNNNNNNNNNNNNNNNNNNNNNNNNNNNNNNNNNNNNNNNNNNNNNNNNNNNNNNNNNNNNNNNNNNNNNNNNNNNNNNNNNNNNNNNNNNNNNNNNNNNNNNNNNNNNNNNNNNNNNNCAAGCCCCTGACCCCTCACAGGAGCACTATCCNNNNNNNNNNNNNNNNNNNNNNNNNNNNNNNNNNNNNNNNNNNNNNNNNNNNNNNNNNNNNNNNNNNNNNNNNNNNNNNNNNNNNNNNNNNNNNNNNNNNNNNNNNNNNNNNNNNNNNNNNNNNNNNNNNNNNNNNNNNNNNNNNNNNNNNNNNNNNNNNNNNNNNNNNGCTACGGAATAATCTTATTTATTATCTCAGAAGTTTTATTTTTTACCGGATTCTTCTGAGCTTTNNNNNNNNNNNNNNNNNNNNNNNNNNNNNNNNNNNNNNNNNNNNNNNNNNNNNNNNNNNNNNNNNNNNNNNNNNNNNNNNNNNNNNNNNNNNNNNNNNNNNNNNNNNNNNNNNNNNNNNNNNNNNNNNNNNNNNNNNNNNNNNNNNNNNNNNNNNNNNNNNNNNNNNNNNNNNNNNNNNNNNNNNNNNNNNNNNNNNNNNNNNNNNNNNNNNNNNNNNNNNNNNNNNNNNNNNNNNNNNNNNNNNNNNNNNNNNNNNNNNNNNNNNNNNNNNNNNNNNNNNNNNNNNNNNNNNNNNNNNNNNNNNNNNNNNNNNNNNNNNNNNNNNNNNNNNNNNNNNNNNNNNNNNNNNNNNNNNNNNNNNNNNNNNNNNNNNNNNNNNNNNNNNNNNNNNNNNNNNNNNNNNNNNNNNNNNNNNNNNNNNNNNNNNNNNNNNNNNNNNNNNNNNNNNNNNNNNNNNNNNNNNNNNNNNNNNNNNNNNNNNNNNNNNNNNNNNNNNNNNNNNNNNNNNNNNNNNNNNNNNNNNNNNNNNNNNNNNNNNNNNNNNNNNNNNNNNNNNNNNNNNNNNNNNNNNNNNNNNNNNNNNNNNNNNNNNNNNNNNNNNNNNNNNNNNNNNNNNNNNNNNNNNNNNNNNNNNNNNNNNNNNNNNNNNNNNNNNNNNNNNNNNNNNNNNNNNNNNNNNNNNNNNNNNNNNNNNNNNNNNNNNNNNNNNNNNNNNNNNNNNNNNNNNNNNNNNNNNNNNNNNNNNNNNNNNNNNNNNNNNNNNNNNNNNNNNNNNNCATGAGCCTCACAAAC-AACTAACCTAAACACAATACTCACCATAGCCCTCCTCNNNNNNNNNNNNNNNNNNNNNNNNNNNNNNNNNNNNNNNNNNNNNNNGGGATTAGAATGAACTGAATATGGTATTTAGTTTAAAAC-AAAATAAATGATTTCGACTCATTAGATTATGATTAAACTCATAACTACCAANNNNNNNNNNNNNNNNNNNNNNNNNNNNNNNNNNNNNNNNNNNNNNNNNNNNNNNNNNNNNNNNNNNNNNNNNNNNNNNNNNNNNNNNNNNNNNNNNNNNNNNNNNNNNNNNNNNNNNNNNNNNNNNNNNNNNNNNNNNNNNNNNNNNNNNNNNNNNNNNNNNNNNNNNNNNNNATACCCATTATCCTACTAGTATTCNNNNNNNNNNNNNNNNNNNNNNNNNNNNNNNNNNNNNNNNNNNNNNNNNNNNNNNNNNNNNNNNNNNNNNNNNNNNNNNNNNNNNNNNNNNNNNNNNNNNNNNNNNNNNNNNNNNNNNNNNNNNNNNNNNNNNNNNNNNNNNNNNNNNNNNNNNNNNNNNNNNNNNNNNNNNNNNNNNNNNNNNNNNNNNNNNNNNNNNNNNNNNNNNNNNNNNNNNNNNNNNNNNNNNNNNNNNNNNNNNNNNNNNNNNNNNNNNNNNNNNNNNNNNNNNNNNNNNNNNNNNNNNNNNNNNNNNNNNNNNNNNNNNNNNNNNNNNNNNNNNNNNNNNNNNNNNNNNNNNNNNNNNNNNNNNNNNNNNNNNNNNNNNNNNNNNNNNNNNNNNNNNNNN-NNNNNNNNNNNNNNNNNNNNNNNNNNNNNNNNNNNNNNNNNNNNNNNNNNNNNNNNNNNNNNNNNNNNNNNNNNNNNNNNNNNNNNNNNNNNNNNNNNNNNNNNNNNNNNNNNNNNNNNNNNNNNNNNNNNNNNNNNNNNNNNNNNNNNNNNNNNNNNNNNNNNNNNNNNNNNNNNNNNNNNNNNNNNNNNNNNNNNNNNNNNNNNNNNNNNNNNNNNNNNNNNNNNNNNNNNNNNNNNNNNNNNNNNNNNNNNNNNNNNNNNNNNNNNNNNNNNNNNNNNNNNNNNNNNNNNNNNNNNNNNNNNNNNNNNNNNNNNNNNNNNNNNNNNNNNNNNNNNNNNNNNNNNNNNNNNNNNNNNNNNNNNNNNNNNNNNNNNNNNNNNNNNNNNNNNNNNNNNNNNNNNNNNNNNNNNNNNNNNNNNNNNNNNNNNNNNNNNNNNNNNNNNNNNNNNNNNNNNNNNNNNNNNNNNNNNNNNNNNNNNNNNNNNNNNNNNNNNNNNNNNNNNNNNNNNNNNNNNNNNNNNNNNATTTGTCTTCGCCAAACGGACCTAAAATCACTCATCGCATACTCTTCCGTCNNNNNNNNNNNNNNNNNNNNNNNNNNNNNNNNNNNNNNNNNNNNNNNNNNNNNNNNNNNNNNNNNNNNNNNNNNNNNNNNNNNNNNNNNNNNNNNNNNNNNNNNNNNCWGCCTANNNNNNNNNNNNTACGAACGARTYCACAGCCNNNNNNNNNNNNNNNNNNNNNNNNNACAAACRCTCCTCCCACTCATAGCAACCTGATGACTCCTAGCAAGCCTAACTAACCTAGCTCTACCCCCAACAATCAACCTAATCGGAGAAATATTTGTAGTAATAT-CAACCTTTTCATGATCCAACATCACAATCATCTTAANNNNNNNNNNNNNNCTAATTACCGCCCTATACTCCCTCTACATATTAATCACAACACAACGAGGCANNNNNNNNNNNNNNNNNNNNNNNNNNNNNNNNNNNNNNNNNNNNNNNNNNNNNNNNNNNNNNNNNNNNNNNNNNNNNNNNNNNNNNNNNNNNNNNNNNNNNNNNNNNNNNNNNNNNNNNNNNNNNNNNNNNNNNNNNNNNNNNNNNNNNNNNNNNNNNNNNNNNNNNNNNNNNNNNNNNNNNNNNNNNNNNNNNNNNNNNNNNNNNNNNNNNNNNNNNNNNNNNN-NNNNNNNNNNNNNNNNNNNNATGGCTTTTTCAAACTTTTAAAGGATAGTAGTTATCCGTTGGTCTTAGGAACCAAAAAATTGGTGCAACTCCAAATAAAAGTAATAAATATATTCTCCTCATTCACACTAACAACCNNNNNNNNNNNNNNNNNNNNNNNNNNNNNNNNNNNNNNNNNNNNNNNNNNNNNNNNNNNNNNNNNNNNNNNNNNNNNNNNNNNNNNNNNNNATGCTTTCATCACCAGCATAATTCCCACAATAATANNNNNNNNNNNNNNNNNNNNNNNNNNNNNNNNNNNNNNNNNNNNNNNNNNNNNNNNNNNNNNNNNNNNNNNNNNNNNNNNNNNNNNNNNNNNNNNNNNNNTAATATTTGTCCCAGTGGC-ATTATTCGTCACATGATCCATCATAGAATTCTCAATATGATATATACACTCAGACCCCANNNNNNNNNNNNNNNNNNNNNNNNNNNNNNNNNNNCTCATTACAATACTANNNNNNNNNNNNNNNNNNNNNNNNNNNNNNNNNNNNNNNNNNNNNNNNNNNNNNNNNNNNNNNNNNNNNNNNNNNNNNNNNNNNNNNNNNNNNNNNNNNNNNNNNNNNNNNNNNNNNNNNNNNNNNNNNNNNNNNNNNNNNNNNNNNNNNNNNNNNNNNNNNNTAGCAATAGCATGATTCCTAACCAACCTCAACACCTGAGACCTCCAACAAANNNNNNNNNNNNNNNNNNNNNNNNNNNNNNNNNNNNNNNNNNNNNNNNNNNNNNNNNNNNNNNNNNNNNNNNNNNNNNNNNNNNNNNNNNNNNNNNNNNNNNNNNNNNNNNNNNNNNNNNNNNNNNNNNNNNNNNNNNNNNNNNNNNNNNNNNNNNNNNNNNNNNNNNNNNNNNNNNNNNNNNNNNNNNNNNNNNNNNNNNNNNNNNNNNNNNNNNNCCAATCCATTATACTATGCCTANNNNNNNNNNNNNNNNNNNNNNNNNNNNNNNNNNNNNNNNNNNNNNNNNNNNNNNNNNNNNNNNNNNNNNNNNNNNNNNNNNNNNNNNNNNNNNNNNNNNNNNNNNNNNNNNNNNNNNNNNNNNNNNNNNNNNNNNNNNNNNNNNNNNNNNNNNNNNNNNNNNNNNNNNNNNNNNNNNNNNNNNNNNNNNNNNNNNNNNNNNNNNNNNNNNNNNNNNNNNNNNNNNNNNNNNNNNNNNNNNNNNNNNNNNNNNNNNNNNNNNNNNNNNNNNNNNNNNNNNNNNNNNNNNNNNNNNNNNNNNNNNNNNNNNNNNNNNNNNNNNNNNNNNNNNNNNNNNNNNNNNNNNNNNNNNNNNNNNNNNNNNNNNNNNNNNNNNNNNNNNNNNNNNNNNNNNNNNNNNNNNNNNNNNNNNNNNNNNNNNNNNNNNNNNNNNNNNNNNNNNNNNNNNNNNNNNNNNNNNNNNNNNNNNNNNNNNNNNNNNNNNNNNNNNNNNNNNNNNNNNNNNNNNNNNNNNNNNNNNNNNNNNNNNNNNNNNNNNNNNNNNNNNNNNNNNNNNNNNNNNNNNNNNNNNNNNNNNNNNNNNNNNNNNNNNNNNNNNNNNNNNNNNNNNNNNNNNNNNNNNNNNNNNNNNNNNNNNNNNNNNNNNNNNNNNNNNNNNNNNNNNNNNN--NNNNNNNNNNNNNNNNNNNNNNNNNNNNNNNNNNNNNNNNNNNNNNNNNNNNNNNNNNNNNNNNNNNNNNNNNNNNNNNNNNNNNNNNNNNNNNNNNNNNNNNNNNNNNNNNNNNNNNNNNNNNNNNNNNNNNNNNNNNNNNNNNNNNNNNNNNNNNNNNNNNNNNNNNNNNNNNNNNNNNNNNNNNNNNNNNNNNNNNNNNNNNNNNNNNNNNNNNNNNNNNNNNNNNNNNNNNNNNNNNNNNNNNNNNNNNNNNNNNNNNNNNNNNNNNNNNNNNNNNNNNNNNNMAATTCTACTTAATTTCCACGAGTAATCTCCATAATAACTACAACACCAATCAACAAAGACCAACCAGTCACAATAACCAATCAAGTACCATANNNNNNNNNNNNNNNNNNNNNNNNNNNNTCCTCACTAAAAAACCCAGAATCCCCAGTATCATAAATAACCCAATNNNNNNNNNNNNNNNNNNNNNNNNNNNNNNNNNNNNNNNNNNNNNNNNNNNNNNNNNNNNNNNNNNNNNNNNNNNNNNNNNNNNNNNNNNNNNNNNNNNNNNNNNNNNNNNNNNNNNNNNNNNNNNNNNNNNNNNNNNNNNNNNNNNNNNNNNNNNNNNNNNNNNNNNNNNNNNNNNNNNNNNNNNNNNNNNNNNNNNNNNNNNNNNNNNNNNNNNNNNNNNNNNNNNNNNNNNNNNNNNNNNNNNNNNACCCAACCCCACCACTCACAATCAACCCTAACCCCCCATAAATAGNNNNNNNNNNNNNNNNAAAMCCNNNNNNNNNNNNNNNNNNNNNNNNNNNNNNNNNNNNNNNNNNNNNNNNNNTCATTATTCTCGCATGGAATCTAACCACGACCAATGATATGAAAAACCATCGTTGTCATTCAACTACAAGAACATCAATGACCAACATCCGAAAAACTCACCCACTGATAAAAATYGTAAACAACNNNNNNNNNNNNNNNNNNNNNNNNNNNNNNNNNNNNNNNNNNNNNNNNNNNNNNNNNNNNNNNNNNNNNNNNNNNNNNNNNNNNNNNNNNNNNNNNNNNNNNNNNNNNNNNNNNNNNNNNNNNNNNNNNNNNNNNNNNNNNNNNNNNNNNNNNNNNNNNNNNNNNNNNNNNNNNNNNNNNNNNNNNNNNNNNNNNNNNNNNNNNNNNNNNNNNNNNNNNNNNNNNNNNNNNNNNNNNNNNNNNNNNNNNNNNNNNNNNNNNNNNNNNNNNNNNNNNNNNNNNNNNNNNNNNNNNNNNNNNNNNNNNNNNNNNNNNNNNNNNNNNNNNNNNNNNNNNNNNNNNNNNNNNNNNNNNNNNNNNNNNNNNNNNNNNNNNNNNNNNNNNNNNNNNNNNNNNNNNNNNNNNNNNATCCCATATATTGGCACAAACCTAGTCGAATGAATCTGAGGAGGATTCTCCGTAGACAAAGCAACCCTCACCCGATTCTTCGCCTTCCACTTTATTCTYCCCTTTATCATCACTGCCCTCGCCATAGTACACCTACTCTTTCTCCANGAAACAGNNNNNNNNNNNNNNNNNNNNNNNNNNNNNNNNNNNNNNNNNNNNNNNNNNNNNNNNNNNNNNNNNNNNNNNNNNNNNNNNNNNNNNNNNNNNNNNNNNNNNNNNNNNNNNNNNNNNNNNNNNNNNNNNNNNNNNNNNNNNN-NNNNNNNNNNNNNNNNNNNNNNNNNNNNNNNNNNNNNNNNNNNNNNNNNNNNNNNNNNNNNNNNNNNNNNNNNNNNNNNNNNNNNNNNNNNNNNNNNNNNNNNNNNNNNNNNNNNNNNNNNNNNNNNNNNNNNNNNNNNNNNNNNNNNNNNNNNNNNNNNNNNNNNNNNNNNNNNNNNNNNNNNNNNNNNNNNNNNNNNNNNNNNNNNNNNNNNNNNNNNNNNNNNNNNNNNNNNNNNNNNNNNNNNNNNNNNNNNNNNNNNNNNNNNNNNNNNNNNNNNNNNNNNNNNNNNNNNNNNNNNNNNNNNNNNNNNNNNNNNNNNNNNNNNNNNNNNNNNNNNNNNNNNNNNNNNNNNNNNNNNNNNNNNNNNNNACCTCCTAAAATGAAGAAAAGTCTTTGTAGTACATTAAATACACTGGTCTTGTAAACCAGAGAAGGAGAAYAACYAACCTCCCTAAGACTCAAGGAAGAAGCTNNNNNNNNNNNNNNNNNNNNNNNNNNNNNNNNNNNNNNNNNNNNNNNNNNNN
JN632648  GTTAATGTAGCTTAAA---TAAAGCAAGGCACTGAAAATGCCTAGATGAGTACATCATACTCCATAAACATATAGGTTTGGTCCCAGCCTTCCTGTTAGCTCTCAATAGACCTACACATGCAAGCATCCACGCCCCGGTGAG--AATGCCCTCTAAGTCAACCAGACTATGAGGAGCGGGTATCAAGCACAC-TACTAGTAGCTCATGACACCTTGCTTAGCCACACCCCCACGGGAAACAGCAGTGATAAAAATTAAGCCATGAACGAAAGTTTGACTAAGCCATATTGACTAGGGTTGGTAAATCTCGTGCCAGCCACCGCGGTCATACGATTAA-CCCAAGTTAACAGGAATACGGCGTAAAACGTGTTAAAGCGCCACATCAAATAGAGTTGAGTTTTAATTAAACTGTAAAAAGCCATAATTATAATAAAAATAAACGACGAAAGTAACTCTACAACAGCTGACACACTATAGCTAAGACCCAAACTGGGATTAGATACCCCACTATGCTTAGCCCTAAACATAAATAATTATAAAAACAAAATTATTCGCCAGAGTACTACCGGCAACGGCCCAAAACTCAAAGGACTTGGCGGTGCTTTATACCCTTCTAGAGGAGCCTGTTCTGTAATCGATAAACCCCGATAAACCTCACCAATCCTTGCTAATACAGTCTATATACCGCCATCTTCAGCAAACCCTAAAAAAGGAATAAAAGTAAGCATAATCATTACACATAAAAACGTTAGGTCAAGGTGTAACCTATGGAATGGGAAGAAATGGGCTACATTTTCTAATTCAAGAAAACCCACACGAAAGTTATTATGAAACTAATAACCAAAGGAGGATTTAGCAGTAAGCTAAGAATAGAGTGCTTAGCTGAACCAGGCCATGAAGCACGCACACACCGCCCGTCACCCTCCTCAAGTAATTAC-ATGCACCTAAACTTA-TTACACGCATCAACAATATGAGAGGAGACAAGTCGTAACAAGGTAAGCATACTGGAAAGTGTGCTTGGACAAACCAAAACATAGCTTAAATAAAGCATCTAGTTTACACCTAGAAGATTTCATACCATATGAATGTTTTGAACCACACCTAGCCCAAA--CTTCCACTTTCTAGTATAACAACCAGAACAAAATAAAATAAAACATTTATTTCAATTTAAAGTATAGGAGATAGAAATTCTAAATATGGCGCTATAGAAAAAGTACCGTAAGGGAACGATGAAAG-AGAAAGTCAAAGTACAAAAAAGCAAAGATTAACCCTTGTACCTTTTGCATAATGAGTTAACGAGC-AAAAAACTTAACAAAGCGAACTTTAGCTAAGTAACCCGAAACCAGACGAGCTACTTACGGACAGTTTACCAGAACCAACTCATCTATGTGGCAAAATAGTGAGAAGATCCATAAGTAGAGGTGACACGCCTAACGAGCCTGGTGATAGCTGGTTGTCCAGGAAATGAATCTTAGTTCAGCTTTAAAGATACC-AAAAATACAAACAGATCCCACTGTATCTTTAAAAGCTAGTCTAAAAGGGTACAGCCTTTTAGAAACGGGTACAACCTTCACTAGAGAGTAAAATTTAACAACACCATAGTAGGCCTAAAAGCAGCCATCAATTAAGAAAGCGTTAAAGCTCAACAATAACAACGATATTGATCCCAGCAGTA--AACAATCAACTCCTAGCCATAATACTGGACTATTCTATAACAAAATAGAAGCAATAATGTTAATATGAGTAACAAGAAATATTTTCTCCCCGCACAAGTTTAAATCAGTACCTGATAGTATACTGATTATTAACAGTAGATCAATATAACCCAACAATTAATAGCTTATCAATCTTACTGTTAATCCGACACAGGAGTGCACTCAGGAAAGATTCAAAGAAGTAAAAGGAACTCGGCAAACAC-AAACCCCGCCTGTTTACCAAAAACATCACCTCCAGCATTCCCAGTATTGGAGGCACTGCCTGCCCAGTGACA-AACGTTAAACGGCCGCGGTATTCTGACCGTGCAAAGGTAGCATAATCATTTGTTCTCTAAATAAGGACTTGTATGAATGGCCACACGAGGGTTTTACTGTCTCTTACTTCCGATCAGTGAAATTGACCTCCCCGTGAAGAGGCGGGGATGAACTAACAAGACGAGAAGACCCTATGGAGCTTCAACTAACTAATCCAAAG-AAAACAAACTCAATCACCAA-GAGATAAAAACACTCTTTATGGGTTAGCAGTTTCGGTTGGGGTGACCTCGGAGAATAAAAAATCCTCCGAGCGATTTTAAAGACTAGACCTACAAGTCAAACCAAATTATCGCTT-ATTGATCCAAATATTTGATCAACGGAACAAG-TTACCCTAGGGATAACAGCGCAATCCTATTCAAGAGTCCATATCGACAATAGGGTTTACGACCTCGATGTTGGATCAGGACATCCCGATGGTGCAGCCGCTATCAAAGGTTCGTTTGTTCAACGATTAAAGTCCTACGTGATCTGAGTTCAGACCGGAGCAATCCAGGTCGGTTTCTATCTGTTATGTATTTCTCCC-AGTACGAAAGGACAAGAGAAATGGGGCCAACTTCAATAAAGCGCCCCAGACCAATTAATGACCTTATCTCAATTAACCTCACAGACAACTCCCGCCCTAGAAAAGGGCCCAGTTAAGGTGGCAGAGCCCGGTAATTGCGTAAAACTTAAACCTTTATACTCAGAGATTCAAATTCTCTCCTTAAC-AAATGTTCATAATTAATACCCTTATACTAATCATCCCCATCCTCCTAGCCGTAGCCTTCCTTACACTAGTCGAACGAAAAATCCTAGGCTACATACAATTTCGAAAAGGCCCAAATGTCGTAGGCCCGTAC-GGCCTACTTCAACCCATCGCCGATGCAATTAAACTTTTCACTAAAGAACCCTTACGACCCGCCACATCCTCTATTTCAATATTCATTCTAGCACCCATTCTAGCCCTAAGCCTAGCCCTAACCATATGAATTCCCCTGCCCATGCCCTACCCACTCATTAACATAAACTTAGGAGTCCTTTTTATATTAGCCATGTCAAGCCTAGCCGTATACTCAATCCTCTGATCAGGCTGAGCTTCCAACTCAAAATACGCCCTCATCGGAGCCCTACGAGCAGTAGCACAAACAATCTCATATGAAGTAACACTAGCAATTATCCTATTATCAGTATTACTAATAAACGGATCCTTCACTCTTTCCACATTAATTATCACACAAGAACAAATATGACTAATCTTCCCAGCATGACCCCTAGCAATAATATGATTTATCTCAACACTAGCAGAAACAAACCGAGCACCATTTGACCTCACCGAAGGAGAATCAGAACTGGTCTCAGGCTTTAACGTGGAATACGCAGCAGGGCCCTTCGCCCTATTTTTTATAGCAGAATATGCTAACATCATCATAATAAATGTCTTCACAACAACCCTATTCCTGGGAGCATTTCACAGCCCGTACATACCAGAACTTTACACTATCAACTTTACCATTAAATCTTTACTACTCACAATTACCTTCTTATGAATTCGAGCATCCTACCCGCGATTCCGCTATGACCAATTAATACACTTATTATGAAAAAACTTTCTGCCCCTAACACTAGCCCTATGCATATGGCACGTCTCCATGCCCATTCTCCTATCAGGCATCCCCCCGCAAACATAAGAAATATGTCTGACAAAAGAGTTACTTTGATAGAGTAAATAATAGAGGTCTAAACCCTCTTATTTCTAGAACTATAGGAATTGAACCTAATCCTAAGAACCCAAAACTCTTCGTGCTCCCAATTACACCAAATTCTAACAGTAAGGTCAGCTAATTAAGCTATCGGGCCCATACCCCGAAAATGTTGGTTCATATCCTTCCCATACTAATAAACCCAATTATCTCTATTATCATCCTAACAACCATCATATTCGGAACCATTATCGTTATAATTAGCTCACACTGATTACTCATCTGAATTGGATTCGAGATAAATACACTTGCTATTATCCCCATTATAATAAAAAAATATAACCCACGAGCCACAGAAGCATCAACCAAATATTTCCTAACTCAATCAACAGCTTCCATACTACTAATAATAGCTGTTATCATCAACTTAATATCCTCCGGCCAATGAACTGTAATAAAACTGTTTAACCCAACAGCCTCCATACTCATAACAATAGCCCTCACTATAAAATTAGGAATAGCTCCTTTCCACTTCTGAGTCCCAGAAGTAACACAAGGCATCTCCCTGCACTCAGGCCTAATTCTACTTACATGACAAAAACTAGCACCCATATCAGTACTCTACCAAATCTCCCCATCCATTAACCTAAACCTAATCATAACCCTATCAATCCTATCAATCATGGTAGGAGGCTGGGGAGGACTAAATCAAACCCAACTACGAAAAATTATAGCCTACTCATCAATCGCCCACATGGGCTGAATAACAGCAGTACTACCATACAACCCCACTATAACATTACTAAACTTAATCATCTACATCATCATAACCACCGCCATATTTACACTATTTATAGCCAACTCAACCACAACTACCTTATCACTATCCCATACATGAAATAAAGCACCTATCATAACTGCCTTAGCCCTCATTACCCTTCTATCAATAGGAGGACTCCCCCCACTTTCAGGGTTTATACCAAAATGAATGATCATCCAAGAGATAACAAAAAACGATAATATTATCCTACCCACCCTCATGGCAATCACAGCACTATTAAACCTATATTTCTACATACGACTTACCTACTCTACCGCACTTACAATATTTCCCTCCACAAATAACATAAAAATAAAATGACAGTTTTCTATCACAAAACAAATAACCCTCCTACCAACAATAGTAGTATTATCCACTATACTTCTACCACTCACACCAATCCTATCAGTCCTAGAATAGGAGTTTAGGTTAAACAGACCAAGAGCCTTCAAAGCCCTAAGCAAGTATAATTTACTTAATTCCTGACAAGGACTGCAAGACTATATCTTACATCAGCTGAATGCAAACCAACCACTTTAATTAAGCTAAGTCCTCACTAGATTGGTGGGC-TCCACCCCCACGAAACTTTAGTTAACAGCTAAACACCCTAAACAAC-TGGCTTCAATCTACTTCTCCCGCCGCGAGAAAAAAAAGGCGGGAGAAGCCCCGGCAGAA-TTGAAGCTGCTTCTTCGAATTTGCAATTCAATATGTTAATTCACTACAGAGCTTGGTAAAAAGAGGAATTAAACCTCTGTCCTTAGATTTACAGTCTAATGCTTCACTCAGCCATCTTACCCATGTTCATCAACCGCTGACTATTTTCAACTAACCATAAAGATATCGGCACCCTATACCTCCTATTCGGTGCTTGAGCTGGCATGGTAGGGACCGCCCTAAGCCTACTAATTCGCGCTGAGTTAGGCCAACCTGGAACCTTACTTGGGGATGACCAGATCTACAACGTAGTCGTAACCGCACATGCATTCGTAATAATTTTCTTTATAGTAATACCCATTATAATTGGAGGGTTTGGCAACTGATTAGTTCCTTTAATAATTGGAGCCCCCGACATGGCATTCCCTCGAATAAACAATATAAGCTTTTGACTGCTTCCCCCTTCCTTTCTGTTACTCCTAGCATCCTCTATGGTTGAAGCAGGAGCAGGAACAGGCTGAACCGTATACCCCCCTCTAGCAGGCAACCTAGCCCATGCAGGAGCCTCAGTGGATCTCACCATTTTCTCTCTACACCTAGCAGGTGTTTCCTCAATTCTAGGGGCCATCAACTTTATTACAACAATTATTAACATAAAACCCCCTGCAATAACACAATATCAAACACCCTTATTCGTGTGATCCGTATTAATTACTGCCGTATTACTACTCCTATCACT-CCCTGTACTAGCAGCCGGCATTACAATACTACTAACGGACCGAAATCTAAATACTACCTTCTTTGATCCAGCAGGAGGAGGAGATCCTATCCTATATCAGCACCTATTCTGATTTTTTGGCCACCCTGAAGTATATATTCTTATTCTACCCGGATTCGGAATAATTTCTCACATCGTGACCTATTATTCAGGGAAAAAAGAACCATTCGGGTACATGGGAATAGTATGAGCTATAATATCAATCGGGTTCCTAGGGTTTATCGTATGGGCTCATCACATATTTACAGTCGGCATAGACGTCGATACACGAGCCTACTTCACATCAGCCACCATAATTATTGCTATCCCAACCGG-AGTAAAAGTCTTCAGCTGATTAGCAACACTTCATGGGGGTAACATTAAATGATCTCCCGCTATAATATGAGCCCTAGGCTTCATTTTCCTCTTCACAGTTGGGGGCCTAACCGGAATTGTCCTAGCCAATTCTTCCCTCGACATTGTTCTTCACGATACATATTATGTAGTCGCACATTTCCACTACGTATTATCAATAGGAGCCGTATTCGCTATCATAGGAGGGTTCGTACATTGATTTCCCTTATTCTCAGGTTATACTCTAAA-CATAACATGAGCCAAAATCCACTTCGCAATTATATTTGTAGGCGTAAACATAACTTTCTTCCCACAACATTTCTTAGGCTTATCTGGCATGCCACGACGATACTCTGATTACCCAGACGCATACACAATATGAAACACTATCTCATCTATGGGTTCATTTATTTCACTAACAGCGGTAATACTAATAGTTTTCATCATCTGAGAGGCATTCGCATCCAAACGGGAAGTCCTAACTGTGGACCTAACTACAACAAATCTAGAGTGACTAAACGGATGTCCCCCACCATATCACACATTTGAAGAACCCACATATGTCAACCTAAAATAAGAAAGGAAGGAGTCGAACCCCCTACAATTGGTTTCAAGCCAACACCATAACCACTATGTCTTTCTCAATT-ACGAGAGGTTAGTAAAACATTACATAATCTTGTCAAGATTAAATTACAGGTGAAAGTCCCGTACATCTCATATGGCATACCCCATACAACTAGGATTT-CAAGATGCAACATCACCTATCATAGAAGAACTGTTACATTTCCACGACCATACACTAATGATCGTCTTTCTGATTAGCTCATTGGTACTTTATATTATCTCGCTAATATTAACAACAAAATTAACTCATACTAGTACTATAGATGCACAAGAAGTAGAGACAATCTGAACCATCCTACCAGCTATTATCTTGATTATAATCGCCCTCCCGTCTTTACGAATTCTATACATAATGGACGAAATCAACAACCCATCTCTTACAGTAAAAACTATAGGACATCAGTGATACTGAAGCTACGAATACACGGATTATGAAGACCTAAGCTTCGACTCCTATATAATTCCAACATCAGAATTAAAACCAGGGGAACTGCGACTACTAGAAGTAGACAATCGAGTCGTGTTACCCATAGAAATAACAATTCGAATACTAATCTCTTCCGAAGACGTATTGCACTCATGAGCAGTGCCCTCTTTAGGACTGAAAACGGACGCAATTCCAGGCCGCCTAAACCAAACAACCCTTATATCAACCCGACCAGGACTATACTACGGTCAATGCTCAGAAATCTGTGGGTCAAATCACAGCTTTATGCCAATTGTCCTCGAACTAGTCCCACTAGAATATTTTGAAAAATGATCTGCATCAATACTATAAAATCATCAAGAAGCTATGTCAGCGTTAACCTTTTAAGTTAAAGATCGGGGGTAT---AACTCTCCTTGATGACATGCCACAACTAGATACATCAACATGACTTAC-AATAATCCTGTCTATATTCCTAGTCCTTTTCATCATTTTCCAATTAAAAATCTCAAAACATAACTTCTACCACAACCCAGAACCAACATGAATGAAAATACCAAAGCAAGACAACCCCTGAGAAACAAAATGAACGAAAATCTATTTGCCTCTTTCATTACCCCTATAATTCTAGGCCTCCCCCTTGCCACCCTAATTGTCTTATTTCCCAGCTTACTATTCCCTACATCAGATCGCCTAATTAACAATCGCCTCATCTCTCTCCAACAATGAATTCTCCAACTCGTATCAAAGCAAATAATAAACATTCACAATACCAAAGGACAAACATGAACATTAATACTAATATCCCTAATTTTGTTTATTGCATCAACAAATCTACTAGGCCTGTTACCCCACTCATTTACACCAACTACACAACTATCAATAAACTTAGGCATGGCTATTCCCTTATGAGCAGGGGCTGTAATTACAGGTTTTCGCAGTAAAACTAAAGCATCACTTGCCCATTTCTTACCACAAGGAACACCAACCCCACTAATCCCAATACTAGTAATTATTGAGACTATTAGTCTTTTTATCCAACCAATAGCCCTTGCTGTACGACTAACAGCTA-ACATCACAGCAGGCCACCTACTAATTCACTTAATTGGAGGAGCCACCCTCGCACTAATGAGTATCAACACCGCAACAGCCCTTATTACATTTATTATCCTGATTCTACTAACAGTCCTCGAATTTGCAGTAGCTATCATTCAAGCTTATGTATTTACTCTCTTAGTTAGCCTATACCTGCATGATAACACATAATGACACACCAAACGCATGCTTACCACATAGTAAACCCAAGCCCCTGACCCCTTACAGGAGCACTATCTGCCCTCCTAATAACATCTGGCTTAATTATATGGTTCCACTTCAATTCAACAACCCTGTTAATGCTCGGCCTAACAACAAACACACTAACAATATATCAATGATGACGAGATATTATCCGAGAGAGTACATTTCAAGGCCACCATACTCCTGCCGTCCAAAAAGGCCTTCGCTACGGAATAATCTTATTTATCATCTCAGAAGTTTTATTCTTTACCGGATTTTTCTGAGCTTTTTATCACTCAAGTCTTGCTCCCACACCCGAACTAGGCGGCTGTTGACCCCCGACAGGCATTCACCCACTCAATCCCCTAGAAGTCCCACTACTCAACACTTCTGTTCTCTTAGCCTCAGGAGTCTCAATTACCTGAGCCCACCATAGCCTCATAGAAGGAAACCGCAATAACATATTACAAGCCCTATTCATCACTATTGCCCTAGGTGTCTACTTCACACTACTGCAAGCCTCAGAATATTATGAAGCACCTTTTACTATCTCAGATGGAGTCTATGGCTCAACCTTCTTCGTAGCCACGGGATTCCACGGCCTCCATGTAATCATTGGATCCACCTTCTTAATCGTCTGCTTCTTCCGCCAACTAAAATTCCACTTTACCTCTAGCCACCACTTTGGCTTTGAAGCTGCTGCCTGATATTGACATTTCGTAGACGTAGTATGACTTTTCCTCTATGTCTCTATCTATTGATGAGGATCATATTCTTTTAGTATCAACCAGTACAACTGACTTCCAATCAGTTAGTTTCGGTCTAATCCGAAAAAGAATAATAAACCTTGTAGTAGCCCTTCTAACCAACCTCACACTAACTACACTACTCGTCATCATTGCATTCTGACTTCCCCAGTTAAATGTGTACTCAGAAAAAACAAGCCCATACGAGTGCGGATTTGATCCCATGGGATCCGCCCGCCTCCCTTTCTCTATAAAATTTTTCCTAGTAGCCATTACATTCCTCCTTTTCGACTTAGAAATTGCATTACTCCTACCACTACCATGAGCCTCACAAAC-AACTAACCTAAACACAATACTCACCATAGCCCTCCTCCTAATCTTCCTACTAGCTGCCAGCCTGGCCTATGAATGAACCCAAAAAGGATTAGAGTGAACTGAATATGGTACTTAGTTTAAAACAAAAATAAATGATTTCGACTCATTAGATTATGATTAAACTCATAATTACCAAATGTCCCTCGTACATATAAACATCATAATAGCATTTGCAGTATCTCTTACAGGACTACTAATATATCGATCCCACCTAATATCCTCCCTTTTATGCCTAGAAGGAATGATATTATCCCTATTCATTATGGCCACCCTAACAATCCTAAACTCACACTTCACCCTGGCCAGCATGATACCCATCATTCTACTGGTATTCGCAGCTTGTGAA-GCAGCACTGGGTCTATCCCTACTAGTAATGGTATCAAACACATATGGTACTGATTACGTACAAAACCTCAACTTATTACAATGCTAAAATACATTATCCCCACAATAATGCTTATACCCCTAACCTGATTATCAAAAAATAACATACTATGAATTAACCCCACACTTCACAGCCTACTAATTAGCCTCACAAGTCTGCTCCTTATAAACCAATTCAACGATAATAGTCTCAATTTTTCACTGATCTTCTTTTCTGATCCTTTATCCATACCACTGCTGATTCTTACTATATGACTCCTCCCTCTAATGCTGATAGCCAGCCAACACCACCTATCAAAAGAAAACCTAACTCGAAAAAAACTATATATCTCTATAC-TAATTCTATTACAATTATTCCTAATCATAACATTCACTGCTACAGAGCTAATCTTCTTTTACATCCTATTCGAAGCCACACTAATTCCAACACTCATCATTATTACCCGATGAGGAAATCAAACAGAACGTCTAAACGCCGGTCTTTACTTCCTGTTTTACACACTAGCAGGATCCCTACCCCTACTAATTGCACTGATCTATGTTCAAAACACAATAGGGTCCCTAAACTTCCTAATCCTCCAATATTGAGTCCAACCAATATTCAACTCCTGATCCAACGTTTTCACGTGGCTAGCGTGCATAATAGCCTTCATAGTAAAAATACCACTATATGGCCTCCACCTTTGACTGCCTAAAGCCCATGTAGAAGCTCCCATTGCAGGCTCTATAGTCCTAGCAGCAATTTTACTAAAACTAGGAGGATATGGCATATTACGAATTACATTAATTCTAAGCCCAATAACCAACTTCATAGCATATCCTTTTATTATACTATCTCTATGAGGCATAATCATGACTAGCTCAATTTGTCTCCGCCAAACGGACCTAAAATCACTCATTGCATACTCCTCCGTCAGCCACATAGCACTTGTTATCGTGGCTATTCTTATCCAAACACCTTTAAGTTATACAGGAGCCATCGCTCTAATGATTGCCCATGGTCTTACATCCTCTATGCTCTTCTGCCTAGCAAACTCTAACTACGAACGAATCCACAGCCGCACAATAATTCTAGCCCGCGGCTTACAAACACTCCTCCCACTCATAGCAACCTGATGACTCCTAGCGAGCCTAACCAACCTAGCTCTACCCCCAACAATTAACCTGATCGGAGAATTATTCGTAGTAATAT-CAACCTTCTCGTGATCCAACGCTACAATTATCTTAGTAGGACTTAACATAGTAATCACCGCCCTATACTCCCTCTACATATTAATTACAACACAACGAGGCAAATATACTCACCATATTAACAACATCTCACCTTCCTTTACACGAGAGAATGCACTCATATCACTACACATACTACCACTACTACTACTATCCTTAAACCCAAAGATTATCCTAGGCCCTTTGTACTGTAAATATAGTTTAAAAAAA--CGCTAGACTGTGAATCTAACAATAGAAGCCCATTGCCTTCTTATTTACCGAAAAAGTATGCAAGAACTGCTAATTCT-GCGCCTCCATGCCTAACAACATGGCTTTTTCAAACTTTTAAAGGATAGCAGTTATCCGTTGGTCTTAGGAATCAAAAAATTGGTGCAACTCCAAATAAAAGTAATAAACATATTCTCCTCCTTCACATTAACAACTCTATTTCTACTAACCATGCCCATCATAATAGCAAGCCCCAATACCCACAAAACCTCCAACTACCCATTCTACGTAAAAACAACTATTTCATATGCCTTCATCACCAGTATAATCCCCACAATAATATTCATCCACACAGGACAAGAAATAATTATCTCAAACTGACACTGATTAACTATTCAAACCCTCAAACTATCACTCAGCTTCAAAATAGACTACTTCTCAATAATATTTGTCCCAGTAGC-ACTATTCGTCACATGATCCATCATAGAATTCTCAATATGATACATACACTCAGACCCCAACATTAACCAATTTTTCAAATATCTACTCCTATTCCTCATTACTATGCTAATCCTTGTCACCGCAAACAACCTCTTTCAACTATTCATCGGCTGAGAAGGAGTCGGAATCATATCATTCCTACTCATTGGATGATGATACGGACGAGCAGATGCAAACACAGCGGCCCTACAAGCAATCCTGTATAACCGCATTGGCGACATTGGATTTATCCTAGCAATAGCATGATTCCTAGCTAACCTCAATACCTGAGACCTCCAACAAATCTTTATACTAAAACCAAATGATTCAAATCTACCCCTAATAGGCCTAGTACTTGCTGCAACAGGAAAATCCGCACAATTCAGCCTACACCCATGACTACCCTCCGCAATAGAAGGTCCAACCCCTGTCTCAGCATTACTTCACTCAAGCACAATAGTAGTAGCAGGCATTTTTCTATTAATCCGTTTCTACCCACTAACAGAAAACAACAAATTTGCCCAATCCGTTATATTATGTCTAGGAGCTATCACCACATTATTCACAGCAATATGTGCCCTCACCCAAAATGATATCAAAAAAATCATTGCCTTTTCCACATCCAGCCAACTAGGCCTTATAATAGTAACAATCGGCATTAACCAACCCTACCTGGCATTCCTTCATATCTGTACTCACGCCTTTTTCAAAGCTATGCTATTTATATGCTCTGGCTCTATTATTCATAGCCTAAACGACGAGCAGGACATCCGAAAAATAGGAGGCCTATTCAAAGCAATACCATTTACCACAACAGCCCTCATTATTGGCAGCCTCGCACTCACAGGAATACCTTTCCTTACCGGATTCTACTCCAAAGACCTAATCATTGAATCTGCCAACACGTCTTATACCAACGCCTGAGCCCTTCTAATAACACTAATCGCCACCTCTTTCACAGCCATCTACAGCACACGCATCATTTTCTTTGCACTACTTGGACAACCTCGATTCTCAACCCTTATCTCCATTAACGAAAATAACCCCTTCCTATTAAATTCAATCAAACGCCTGCTGATTGGAAGCCTTTTCGCAGGATTCATTATCTCCAACAATATTCCCCCAACAACAATCCCTCAAATAACCATACCCTACTACCTAAAAATAACAGCCCTAGCAATCACAATCTTAGGTTTTATCCTAGCACTAGA--AATTAACAACATAACCCACAACCTAAAATTCAACCACCCATCAAACGCCTTTAAATTCTCCAACCTACTAGGTTATTACCCCACAATTATACACCGCCTAACTCCCTATATAAACCTAACAATAAGCCAAAAATCAGCATCCTCTCTCCTAGATCTGATCTGACTGGAAGCCATCCTACCAAAAACCATCTCATCTATCCAAATAAAAGCATCCGTTATAATTACAAACCAAAAAGGCCTAATCAAGTTATATTTCCTCTCTTTCCTAATCACCATCCTTATCAGCATGATCCTACTTAATTTCCACGAGTAATCTCTATAATAACCACAACACCAATCAACAAAGATCAACCAGTTACAATAACTAGTCAAGTACCATAACTATACAAAGCCGCAATTCCTATAGCTTCCTCACTAAAAAACCCGGAATCCCCAGTATCATAAATGACTCAATCCCCCAACCCATTAAACTTAAACACAATTTCAACCTCTTCATCTTTTAGCACATAATAAACCATCAAAAACTCTATCAACAACCCAGTGATAAACGCTCCTAAAACAACCTTACTAGAAACCCAAACTTCAGGATACTGCTCAGTAGCCATAGCCGTTGTATAGCCAAAAACCACTATCATTCCTCCTAAATAAATTAAAAAGACCATCAACCCCAAAAAAGACCCACCAAAATTCAACACAATACCACACCCAACCCCACCACTCACAATTAACCCTAACCCCCCATAAATAGGTGAAGGTTTCGAAGAAAACCCCACAAAACCAATCACAAAAATAATACTCAAAATTAATACAATGTATATTATCATTATTCTCGCATGGAATCTAACCACGACTAATGATATGAAAAACCATCGTTGTCATTCAACTACAAGAACATCAATGATCAATATCCGAAAAACTCACCCACTGATAAAAATTGTAAACAACGCATTCATTGACCTCCCAACCCCACCAAATATCTCATCGTGATGAAACTTCGGCTCCCTCCTAGGTATCTGCTTAATTCTACAAATCCTGACGGGCCTATTCCTAGCAATACACTACACATCCGACACGATAACAGCATTCTCCTCTGTCACTCATATTTGCCGAGATGTCAACTACGGCTGAATCATTCGATACATACACGCAAACGGGGCATCAATATTCTTCATCTGCCTATTCATGCATGTAGGACGAGGCCTCTATTACGGATCATACACCTTCCTAAAAACATGAAACATCGGAGTAATTCTCTTATTCACAACAATAGCTACAGCATTCATAGGCTATGTCCTGCCATGAGGACAAATATCATTCTGAGGAGCAACAGTCATCACTAATCTCCTCTCAGCAATCCCATATATCGGCACAAACCTAGTCGAATGAATCTGAGGGGGATTCTCCGTAGACAAAGCAACCCTCACCCGATTCTTTGCTTTCCACTTTATTCTCCCTTTTATCATTACTGCCCTCGCCATAGTACACCTACTCTTTCTTCACGAAACAGGCTCCAACAACCCCACAGGAATTTCATCAGACGCAGACAAAATCCCGTTCCATCCTTACTATACTATTAAAGACATCCTAGGTGCCCTACTACTAATCTTAGCCCTCATATTACTAGTACTGTTCGCACCCGACCTACTTG-GAGACCCAGATAACTACACCCCAGCRAACCCACTCAATACACCCCCTCACATCAAGCCCGAATGATATTTCTTATTTGCATACGCAATCCTCCGATCAATTCCCAATAAACTAGGAGGAGTTCTAGCCCTAATCTTCTCAATTCTAATTCTAGTACTTATACCTGCACTCCATACATCCAAACAACGAAGCATGATATTCCGGCCAATCAGCCAATGTATCTTCTGAATCTTAGTGGCAGACTTACTAACACTCACATGAATTGGAGGACAACCAGTTGAACACCCATATATTATTATCGGACAATTAGCATCTATCATATACTTCCTACTCATCCTAGTGCTAATACCAATGGCCGGTTCTATCGAAAACAAACTCCTAAAATGAAGACAAGTCTTTGTAGTACACTGAATACACTGGTCTTGTAAACCAGAAAAGGAGAGCAAC--ACCTCCCTAAGACTCAAGGAAGAAGCTATAGCCACACTATCAACACCCAAAGCTGAAGTTCTATTTAAACTATTCCCTG
SAMZM4075 NNNNNNNNNNNNNNNN---NNNNNNNNNNNNNNNNNNNNNNNNNNNNNNNNNNNNNN-NNNNNNNNNNNNNNNNNNNNNNNNNNNNNNNNNNNNNNNNNNNNNNNNNNNNNNNNNNNNNNNNNNNNNNNNNNNNNNNNNNNN--NNNNNNNNNNNNNNNNNNNNNNNNNNNNNNNNNNNNNNNNNNNNNNNN-NNNNNNNNNNNNNNNNNNNNNNNNNNNNNNNNNNNNNNNNNNNARACAGCAGTGATAAAAATTAAGNNNNNNNNNNNNNNNNNNNNNNNNNNNNNNNNNNNNNGTTGGTAAATCTCGTGCCAGCCACCGCGGTCATACGATTAANCCCAAGTTAACAGGAATACNNNNNNNNNNNNNNNNNNNNNNNNNNNNNNNNNNNNNNNNNNNNNNNNNNNNNNNNNNNNNNNNNNNNNNNNNN-AAAAATAAACGACGAAAGTAACTCTACAACAGCTGACACACTATAGCTAAGACCCAAACTGGGATTAGATACCCCACTATGCTTAGCCCTAAACATAAATAATTANANNNNNNNNNNNNNNNNNNNNNNNNNNNNNNNNNNNNNNNNNNNNNNNNNNNNNNNNNNNNNNNNNNNNNNNNNNNNNNNNNNNNNNNNNNNNNNNNNNNNNNNNNNNNNNNNNNNNNNNNNNNNNNNNNNNNNNNNNNTNNNNNNNNNNCCATCTTCAGCAAACCCTAAAAAAGGAATAAAAGTAAGCATAATCATTACACATAAAMNNNNNNNNNNNNNNNNNNNNNNNNNNNNNNNNNNNNNNNNNNNNNNNNNNNNNNNNNNNNNNNNNNNNNNNNNNNNNNNNNNNNNNNNNNNNNNNNNNNNNNNNNNNNNNNNNNNNNNNNNNNNNNNNNNNNNNNNNNNNNNNNNNNNNNNNNNNNNNNNNNNNNNNNNNNNNNNNNNNNNNNNNNNNNNNNN-NNNNNNNNNNNNNNN-NNNNNNNNNNNNNNNNNNNNNNNNNNNNNNNNNNNNNNNMAGGTAAGCATACTGGAAAGTGTGCTTGGACAAACCAAAACATAGCTTAAATAAAGCATCTAGTTTACACCTAGANNNNNNNNNNNNNNNNNNNNNNNNN-NNNNNNNNNNNNNNNNNN--NNNNNNNNNNNNNNNNNNNNNNNNNNNNNNNNNNNNNNNNNNNNNNNNNNNNNNNNNNNNNNNNNNNNNNNNNNNNNNNNNNNNNNNNNNNNNNNNNNNNNNNNNNNNNNAGGGAACGATGAAAG-AGAAAGTCAAAGTACAAAAAAGCAAAGATTAACCCTTGTACCTTTTGCATAATGAGTTAACGAGCNAAAAAACTTAACANNNNNNNNNNNNNNNNNNNNNNNNNNNNNNNNNNNNNNNNNNNNNNNNNNNNNNNNNNNNNNNNNNNNNNNNNNNNNNNNNNNNNNNNNNNNNNNNNNNNNNNNNNGGTGACACGCCTAACGAGCCTGGTGATAGCTGKNNNNNNNNNNNNNNNNNNNNNNNNNNNNNNNNNNNNNNNN-NNNNNNNNNNNNNNNNNNNNNNNNNNNNNNNNNNNNNNNNNNNNNNNNNNNNNNNNNNNNNNNNNNNNNNNNNNNNNNNNNNNNNNNNNNNNNNNNNNNNNNNNNNNNNNNNNNNNNNNNNNNNNNNNNNNNNNNNNNNNNNNNNNNNNNNNNNNNNNNNNNNNNNNNNNNNNNNNNNNNNN--NNNNNNNNNNNNNNNNNNNNNNNNNNNNNNNNNNNNNNNNNNNNNNNNNNNNNNNNNNNNNNNNNNNNNNNNNNNNNNNNNNNNNNNNNNNNNNNNNNNNNNNNNNNNNNNNNNNNNNNNNNNNNNNNNNNNNNNNNNNNNNNNNNNNNNNNNNNNNNNNNNNNNNNNNNNNNNNNNNNNNNNNNNNNNNNNNNNNNNNNNNNNNNNNNNGATTCAAAGAAGTAAAAGGAACTCGGCAAACAC-AAACCCCGCCTGTTTACCAAAAACATCACCTCCAGCATTCCCAGNNNNNNNNNNNNNNNNNNNNNNNNNNNN-NNNNNNNNNNNNNNNNNNNNNNNNNNNNNNNNNNNNNNNNNNNNNNNNNNNNNNNNNNAAATAAGGACTTGTATGAATAGCCACACGAGGGTTTTACTGTCTCTTACTTCCGATCAGTGAAATTGACCTCCCCGTGAAGAGGCGGGGATGAACTAACAAGACGAGAAGACCCTATGGAGCTTCAACTAACTNNNNNNNNNNNNNNNNNNNNNNATCACCAA-GAGATAAAAACACTCTTTATGGGTTAGCAGTTTCGGTTGGGGTGACCTCGGAGAATAAAAAATCCTCCNNNNNNNNNNNNNNNNNNNNNNNNNNNNNNNNNNNNNNNNNNNNNNN-NNNNNNNNNNNNNNNNNNNNNNNNNNNNNNN-NNNNNNNNNNNNNNNNNNNNNNNNNNNNNNNNNNNRTCCATATCGACAATAGGGTTTACGACCTCGATGTTGGATCAGGACATCCCGATGGTGCAGCCGCTATCAAAGRTYBGTTTGTTCAACGATTAAAGTCCTACGTGATCTGAGTTCAGACCGGAGCAATCCAGGTCGGTTTCTATCTNNNNNNNNNNNNNNNN-NNNNNNNNNNNNNNNNNNNNNNNNNNNNNNNNNNNNNNNNNNNNNNNNNNNNNNNNNNNNNNNNNNNNNNNNNNNNNNNNNNNNNNNNNNNNNNNNNNNNNNNNNNNNNNNNNNNNNNNNNNNNNNNNNNNNNNNNNNNNNNNNNNNNNNNNNNNNNNNNNNNNNNNNNNNNNNNNNNNNNNNNN-NNNNNNNNNNNNNNNNNNNNNNNNNNNNNNNNNNNNNNNNNNNNNNNNNNNNNNNNNNNNNNNNNNNNNNNNNNNNNNNNNNNNNNNNNNNNNNNNNNNNNNNNNNNNNNNNNNNNNNNNNNNNNNNNNNN-NNNNNNNNNNNNNNNNNNNNNNNNNNNNNNNNNNNNNNNNNNNNNNNNNNNNNNNNNNNNNNNNNNNNNNNNNNNNNNNNNNNNNNNNNNNNNNNNNNNNNNNNNNNNNNNNNNNNNNNNNNNNNNNNNNNNNNNNNNNNNNNNNNNNNNNNNNNNNNNNNNNNNNNNNNNNNNNNNNNNNNNNNNNNNNNNNNNNNNNNNNNNNNNNNNNNNNNNNNNNNNNNNNNNNNNNNNNNNNNNNNNNNNNNNNNNNNNNNNNNNNNNNNNNNNNNNNNNNNNNNNNNNNNNNNNNNNNNNNNNNNNNNNNNNNNNNNNNNNNNNNNNNNNNNNNNNNNNNNNNNNNNNNNNNNNNNNNNNNNNNNNNNNNNNNNNNNNNNNNNNNNNNNNNNNNNNNNNNNNNNNNNNNNNNNNNNNNNNNNNNNNNNNNNNNNNNNNNNNNNNNNNNNNNNNNNNNNNNNNNNNNNNNNNNNNNNNNNNNNNNNNNNNNNNNNNNNNNNNNNNNNNNNNNNNNNNNNNNNNNNNNNNNNNNNNNNNNNNNNNNNNNNNNNNNNNNNNNNNNNNNNNNNNNNNNNNNNNNNNNNNNNNNNNNNNNNNNNNNNNNNNNNNNNNNNNNNNNNNNNNNNNNNNNNNNNNNNNNNNNNNNNNNNNNNNNNNNNNNNNNNNNNNNNNNNNNNNNNNNNNNNNNNNNNNNNNNNNNNNNNNNNNNNNNNNNNNNNNNNNNNNNNNNNNNNNNNNNNNNNNNNNNNNNNNNNNNNNNNNNNNNNNNNNNNNNNNNNNNNNNNNNNNNNNNNNNNNNNNNNNNNNNNNNNNNNNNNNNNNNNNNNNNNNNNNNNNNNNNNNNNNNNNNNNNNNNNNNNNNNNNNNNNNNNNNNNNNNNNNNNNNNNNNNNNNNNNNNNNNNNNNNNNNNNNNNNNNNNNNNNNNNNNNNNNNNNNNNNNNNNNNNNNNNNNNNNNNNNNNNNNNNNNNNNTAAGGTCAGCTAATTAAGCTATCGGGCCCATACCCCSNNNNNNNNNNNNNNNNNNNNNNNNNNNNNNNNNNNNNNNNNNNNNNNNNNNNNNNNNNNNNNNNNNNNNNNNNNCGGAACCATTATCGTTATAATTAGCTCACACTGATTACTCATCTGAATTGGATTCGAGATAAATATACTTGCTANNNNNNNNNNNNNNNNNNNNNNNNNNNNNNNNNNNNNNNNNNNNNNNNNNNNNNNNNNNNNNNNNNNNNNNNNNNNNNNNNNNNNNNNNNNNNNNNNNNNNNNNNNNNNNNNNNNNNNNNNNNNNNNNNNNNNNNNNNNNNNNNNNNNNNNNNNNNNNNNNNNNNNNNNNNNNNNNNNNNNNNNNNNNNNNNNNNNNNNNNNNNNNNNNNNNNNNNNNNNNNNNNNNNNNNNNNNNNNNNNNNNNNNNNNNNNNNNNNNNNNNNNNNNNNNNNNNNNNNNNNNNNNNNNNNNNNNNNNNNNNNNNNNNNNNNNNNNNNNNNNNNNNNNNNNNNNNNNNNNNNNNNNNNNNNNNNNNNNNNNNNNNNNNNNNNNNNNNNNNNNNNNNNNNNNNNNNNNNNNNNNNNNNNNNNNNNNNNNNNNNNNNNNNNNNNNNNNNNNNNNNNNNNNNNNNNNNNNNNNNNNNNNNNNNNNNNNNNNNNNNNNNNNNNNNNNNNNNNNNNNNNNNNNNNNNNNNNNNNNNNNNNNNNNNNNNNNNNNNNNNNNNNNNNNNNNNNNNNNNNNNNNNNNNNNNNNNNNNNNNNNNNNNNNNNNNNNNNNNNNNNNNNNNNNNNNNNNNNNNNNNNNNNNNNNNNNNNNNNNNNNNNNNNNNNNNNNNNNNNNNNNNNNNNNNNNNNNNNNNNNNNNNNNNNNNNNNNNNNNNNNNNNNNNNNNNNNNNNNNNNNNNNNNNNNNNNNNNNNNNNNNNNNNNNNNNNNNNNNNNNNNNNNNNNNNNNNNNNNNNNNNNNNNNNNNNNNNNNNNNNNNNNNNNNNNNNNNNNNNNNNNNNNNNNNNNNNNNNNNNNNNNNNNNNNNNNNNNNNNNNNNNNNNNNNNNNNNNNNNNNNNNNNNNNNNNNNNNNNNNNNNNNNNNNNNNNNNNNNNNNNNNNNNNNNNNNNNNNNNNNNNNNNNNNNNNNNNNNNNNNNNNNNNNNNNNNNNNNNNNNNNNNNNNNNNNNNNNNNNNNNNNNNNNNNNNNNACATCAGCTGAATGCAAACCAACCACTTTAATTAAGCTAAGTCCTCACTAGATTGGNNNNN-NNNNNNNNNNNNNNNNNNNNNNNNNNNNNNNNNNNNNNNNNNNNNN-NNNNNNNNNNNNNNNNNNNNNNNNNNNNNNNNNNNNNNNNNNNNNNNNNNNNNNNNNNNNNNNNNNNNNNNNNNNNNNNNNNNNNNNNNNNNNNNNNAATTCACTACAGAGCTTGGTAAAAAGAGGAATTAAACCTCTGTCCTTAGATTTACAGTCTAATGCTTCACTCAGCCNNNNNNNNNNNNNNNNNNNNNNNNNNNNNNNNNNNNNNNNNNNNNNNNNNNNNNNNNNNNNNNNNNNNNNNNNNNNNNNNNNNNNNNNNNNNNNNNNNNNNNNNNNNNNNNNNNNNNNNNNNNNNNNNNNNNNNNNNNNNNNNNNNNNNNNNNNNNNNNNNNNNNNNNNNNNNNNNNNNNNNNNNNNNNNNNNNNNNNNNNNNNNNNNNNNNNNNNNNNNNNNNNNNNNNNNNNNNNNNNNNNNNNNNNNNNNNNNNNNNNNNNNNNNNNNNNNNNNNNNNNNNNNNNNNNNNNNNNNNNNNNNNNNNNNNNNNNNNNNNNNNNNNNNNNNNNNNNNNNNNNNNNNNNNNNNNNNNNNNNNNNNNNNNNNNNNNNNNNNNNNNNNNNNNNNNNNNNNNNNNNNNNNNNNNNNNNNNNNNNNNNNNNNNNNNNNNNNNNNNNNNNNNNNNNNNNNNNNNNNNNNNNNNNNNNNNNNNNNNNNNNNNNNNNNNNNNNNNNNNNNNNNNNNNNNNNNNNNNNNNNNNNNNNNNNNNNNNNNNNNNNNNNNNNNNNNNNNNNNNNNNNNNNNNNNNNNNNNNNNNNNNNNNNNNNCTACTCCTATCACTNCCCTGNNNNNNNNNNNNNNNNNNNNNNNNNNNNNNNNNNNNNNNNNNNNNNNNNNNNNNNNNNNNNNNNNNNNNNNNNNNNNNNNNNNNNNNNNNNNNNNNNNCTATTCTGATTTTTTGGCCACCCTGAAGTATACATTCTTATTCTACCCGGATTCGGAATAATTTCTAACATCGNNNNNNNNNNNNNNNNNNNNNNNNNNNNNNNNNNNNNNNNNNNNNNNNNNNNNNNNNNNNNNNNNNNNNNNNNNNNNNNNNNNNNNNNNNNNNNNNNNNNNNNNNNNNNNNNNNNNNNNNNNNNNNNNNNNNNNNNCTACTTCACATCAGCCACCATAATTATTGCTATCCCAACCGGNNNNNNNNNNNNNNNNNNNNNNNNNNNNNNNNNNNNNNNNNNNNNNNNNNNNNNNNNNNNNNNNNNNNNNNNNNNNNNNNNNNNNNNNNNNNNNNNNNNNNGRNGGMCTAACCGGAATTGTCCTAGCCAATTCTTCCCTCGACATTGTTCTTCACGATACATATTATGTAGTCGCANNNNNNNNNNNNNNNNNNNNNNNNNNNNNNNNNNNNNNNNNNNNNNNNNNNNNNNNNNNNNNNNNNNNNNNNNNNNNNNNNNNNNNNNNNNN-NNNNNNNNNNNNNNNNNNNNNNNNNNNNNNNNNNNNNNNNNNNNNNNNNNNNNNNNNNNNNNNNNNNNNNNNNNNNNNNNNNNNNNNNNNNNNNNNNNNNNNNNNNNNNNNNNNNNNNNNNNNNNNNNNNNNNNNNNNNNNNNNNNNNNNNNNNNNNNNNNNNNNNNNNNNNNNNNNNNNNNNNNNNNNNNNNNNNNNNNNNNNNNNNNNNNNNNNNNNNNNNNNNNNNNNNNNNNNNNNNNNNNNNNNNNNNNNNNNNNNNNNNNNNNNNNNNNNNNNNNNNNNNNNNNNNNNNNNNNNNNNNNNNNNNNNNNNNNNNNNNNNNNNNNNNNNNNNNNNNNNNNNNNNNNNNNNNNNNNNNNNNNNNNNNNNNNNNNNNNNNNNNNNNNNNNNNNNNN-NNNNNNNNNNNNNNNNNNNNNNNNNNNNNNNNNNNNNNNNNNNNNNNNNGTGAAAGTCCCGTACATCTCATATGGCATACCCCATACAACTAGGATTTNCAAGNNNNNNNNNNNNNNNNNNNNNNNNNNNNNNNNNNNNNNNNNNNNNNNNNNNNNNNNNNNNNNNNNNNNNNNNNNNNNNNNNNNNNNNNNNNNNNNNNNNNNNNNNNNNNNNNNNNNNNNNNNNNNNNNNNNNNNNNNNNNNNNNNNNNNNNNNNNNNNNNNNNNNNNNNNNNNNNNNNNNNNNNNNNNNNNNNNNNNNNNNNNNNNNNNNNNNNNNNNNNNNNNNNNNNNNNNNNNNNNNNNNNNNNNNNNNNNNNNNNNNNNNNNNNNNNNNNNNNNNNNNNNNNNNNNNNNNNNNNNNNNNNNNNNNNNNNNNNNNNNNNNNNNNNNNNNNNNNNNNNNNNNNNNNNNNNNNNNNNNNNNNNNNNNNNNNNNNNNNNNNNNNNNNNNNNNNNNNNNNNNNNNNNNNNNNNNNNNNNNNNNNNNNNNNNNNNNNNNNNNNNNNNNNNNNNNNNNNNNNNNNNNNNNNNNNNNNNNNNNNNNNNGGACGCAATTCCAGGCCGCCTAAACCAAACAACCCTTATATCAACCCNNNNNNNNNNNNNNNNNNNNNNNNNNNNNNNNNNNNNNNNNNNNNNNNNNNNNNNNNNNNNNNNNNNNNNNNNNNNNNNNNNNNNNNNNNNNNNNNNNNNNNNNNNNNNNNNNNNNNNNNNNNNNNNNNNNNNNNNNNNNNNNNNNNNNNNNNNNNNNNNNNNNNNNNNNNNNNNNNNNNNNNNNNNNNNNNNNNNNNNNNNNNNTAGATACATCAACATGACTTACNAATAATCCTGTCTATATTCCTAGTCCTTTTCATCATTTTCCANNNNNNNNNNNNNNNNNNNNNNNNNNNNNNNNNNNNNNNNNNNNNNNNNNNNNNNNNNNNNNNNNNNNNNNNNNNNNNNNNNNNNNNNNNNNNNNNNNNNNNNNNNNNNNNNNNNNNNNNNNNNNNNNNNNNNNNNNNNNNNNNNNNNNNNNNNNNNNNNNNNNNNNNNNNNNNNNNNNNNNNNNNNNNNNNNNNNNNNNNNNNNNNNNNNNNNNNNNNNNNNNNNNNNNNNNNNNNNNNNNNNNNNNNNNNNNNNNNNNNNNNNNNNNNNNNNNNNNNNNNNNNNNNNNNNNNNNNNNNNNNNNNNNNNNNNNNNNNNNNNNNNNNNNNNNNNNNNNNNNNNNNNNNNNNNNNNNNNNNWTTACACCAACTACACAACTATCAATAAACTTAGGCATGGCTATTCCNNNNNNNNNNNNNNNNNNNNNNNNNNNNNNNNNNNNNNNNNNNNNNNNNNNNNNNNNNNNNNNNNNNNNNNNNNNNNNNNNNNNNNNNNNNNNNNNNNNNNNNNNNNNNNNNNNNNNNNNNNNNNNNNNNNNNNNNNNNNNNNNNNNNNNNNNNNNNNNNNNNNNNNNNNNNNNNNNNNNNNNNNNNNNNNNNNNNNNNNNNNNNNNNNNNNNNNNNNNNNNNNNNNNNNNNNNNNNNNNNNNNNNNNNNNNNNNNNNNNNNNNNNNNNNNNNNNNNNNNNNNNNNNNNNNNNNNNNNNNNNNNNNNNNNNNNNNNNNNNNNNNNNNNNNNNNNNNNNNNNNNNNNNNNNNNNNNNNNNNNNNNNACANCCAAACGCATGCTTACCACATAGTAAMCCNNNNNNNNNNNNNNNNNNNNNNNNNNNNNNNNNNNNNNNNNNNNNNNNNNNNNNNNNNNNNNNNNNNNNNNNNNNNNNNNNNNNNNNNNNNNNNNNNNNNNNNNNNNNNNNNNNNNNNNNNNNNNNNNNNNNNNNNNNNNNNNNNNNNNNNNNNNNNNNNNNNNNNNNNNNNNNNNNNNNNNNNNNNNNNNNNNNNNNNNNNNNNNNNNNNNNNNNNNNNNNNNNNNNNNNNNNNNNNNNNNNNNNNNNNNNNNNNNNNNNNNNNNNNNNNNNNNNNNNNNNNNNNNNNNNNNNNNNNNNNNNNNNNNNNNNNNNNNNNNNNNNNNNNNNNNNNNNNNNNNNNNNNNNNNNNNNNNNNNNNNNNNNNNNNNNNNNNNNNNNNNNNNNNNNNNNNNNNNNNNNNNNNNNNNNNNNNNNNNNNNNNNNNNNNNNNNNNNNNNNNNNNNNNNNNNNNNNNNNNNNNNNNNNNNNNNNNNNNNNNNNNNNNNNNNNNNNNNNNNNNNNNNNNNNNNNNNNNNNNNNNNNNNNNNNNNNNNNNNNNNNNNNNNNNNNNNNNNNNNNNNNNNNNNNNNNNNNNNNNNNNNNNNNNNNNNNNNNNNNNNNNNNNNNNNNNNNNNNNNNNNNNNNNNNNNNNNNNNNNNNNNNNNNNNNNNNNNNNNNNNNNNNNNNNNNNNNNNNNNNNNNNNNNNNNNNNNNNNNNNNNNNNNNNNNNNNNNNNNNNNNNNNNNNNNNNNNNNNNNNNNNNNNNNNNNNNNNNNNNNNNNNNNNNNNNNNNNNNNNNNNNNNNNNNNNNNNNNNNNNNNNNNNNNNNNNNNNNNNNNNNNNNNNNNNNNNNNNNNNNNNNNNNNNNNNNNNNNNNNNNNNNNNNNNNNNNNNNNNNNNNNNNNNNNNNNNNNNNNNNNNNNNNNNNNNNNNNNNNNNNNNNNNNNNNNNNNNNNNNNNNNNNNNNNNNNNNNNNNNNNNNNNNNNNNNNNNNNNNNNNNNNNNNNNNNNNNNNNNNNNNNNNNNNNNNNNNNNNNNNNNNNNNNNNNNNNNNNNNNNNNNNNNNNNNNNNNNNN-NNNNNNNNNNNNNNNNNNNNNNNNNNNNNNNNNNNNNNNNNNNNNNNNNNNNNNNNNNNNNNNNNNNNNNNNNNNNNNNNNNNNNNNNNNNNNNNNNNNNNNNNNNNNNNNNNNNNNNNNNNNNNNNNNNNNNNNNNNNNNNNNNNNNNNNNNNNNNNNNNNNNNNNNNNNNNNNNNNNNNNNNNNNNNNNNNNNNNNNNNNNNNNNNNNNNNNNNNNNNNNNNNNNNNNNNNNNNNNNNNNNNNNNNNNNNNNNNNNNNNNNNNNNNNNNNNNNNNNNNNNNNNNNNNNNNNNNNNNNNNNNNNNNNNNNNNNNNNNNNNNNNNNNNNNNNNNNNNNNNNNNNNNNNNNNNNNNNNNNNNNNNNNNNNNNNNNNNNNNNNNNNN-NNNNNNNNNNNNNNNNNNNNNNNNNNNNNNNNNNNNNNNNNNNNNNNNNNNNNNNNNNNNNNNNNNNNNNNNNNNNNNNNNNNNNNNNNNNNNNNNNNNNNNNNNNNNNNNNNNNNNNNNNNNNNNNNNNNNNNNNNNNNNNNNNNNNNNNNNNNNNNNNNNNNNNNNNNNNNNNNNNNNNNNNNNNNNNNNNNNNNNNNNNNNNNNNNNNNNNNNNNNNNNNNNNNNNNNNNNNNNNNNNNNNNNNNNNNNNNNNNNNNNNNNNNNNNNNNNNNNNNNNNNNNNNNNNNNNNNNNNNNNNNNNNNNNNNNNNNNNNNNNNNNNNNNNNNNNNNNNNNNNNNNNNNNNNNNNNNNNNNNNNNNNNNNNNNNNNNN-NNNNNNNNNNNNNNNNNNNNNNNNNNNNNNNNNNNNNNNNNNNNNNNNNNNNNNNNNNNNNNNNNNNNNNNNNNNNNNNNNNNNNNNNNNNNNNNNNNNNNNNNNNNNNNNNNNNNNNNNNNNNNNNNNNNNNNNNNNNNNNNNNNNNNNNNNNNNNNNNNNNNNNNNNNNNNNNNNNNNNNNNNNNNNNNNNNNNNNNNNNNNNNNNNNNNNNNNNNNNNNNNNNNNNNNNNNNNNNNNNNNNNNNNNNNNNNNNNNNNNNNNNNNNNNNNNNNNNNNNNNNNNNNNNNNNNNNNNNNNNNNNNNNNNNNNNNNNNNNNNNNNNNNNNNNNNNNNNNNNNNNNNNNNNNNNNNNNNNNNNNNNNNNNNNNNNNNNNNNNNNNNNNNNNNNNNNNNNNNNNNNNNNNNNNNNNNNNNNNNNNNNNNNNNNNNNNNNNNNNNNNNNNNNNNNNNNNNNNNNNNNNNNNNNNNNNNNNNNNNNNNNNNNNNNNNNNNNNNNNNNNNNNNNNNNNNNNNNNNNNNNNNNNNNNNNNNNNNNNNNNNNNNNNNNNNNNNNNNNNNNNNNNNNNNNNNNNNNNNNNNNNNNNNNNNNNNNNNNNNNNNNNNNNNNNNNNNNNNNNNNNNNNNNNNNNNNNNNNNNNNNNNNNNNNNNNNNNNNNNNNNNNNNNNNNNNNNNNNNNNNNNNNNNNNNNNNNNNNNNNNNNNNNNNNNNNNNNNNNNNNNNNNNNNNNNNNNNNNNNNNNNNNNNNNNNNNNNNNNNNNNNNNNNNNNNNNNNNNNNNNNNNNNNNNNNNNNNNNNNNNNNNNNNNNNNNNNNNNNNNNNNNNNNNNNNNNNNNNNNNNNNNNNNNNNNNNN-NNNNNNNNNNNNNNNNNNNNNNNNNNNNNNNNNNNNNNNNNNNNNNNNNNNNNNNNNNNNNNNNNNNNNNNNNNNNNNNNNNNNNNNNNNNNNNNNNNNNNNNNNNNNNNNNNNNNNNNNNNNNNNNNNNNNNNNNNNNNNNNNNNNNNNNNNNNNNNNNNNNNNNNNNNNNNNNNNNNNNNNNNNNNNNNNNNNNNNNNNNNNNNNNNNNNNNNNNNNNNNNNNNNNNNNNNNNNNNNNNNNNNNNNNNNNNNNNNNNNNNNNNNNNNNNNNNNNNNNNNNNNNNNNNNNNNNNNNNNNNNNNNNNNNNNNNNNNNNNNNNNNNNN-NNNNNNNNNNNNNNNNNNNNNNNNNNNNNNNNNNNNNNNNNNNNNNNNNNNNNNNNNNNNNNNNNNNNNNNNNNNNNNNNNNNNNNNNNNNNNNNNNNNNNNNNNNNNNNNNNNNNNNNNNNNNNNNNNNNNNNNNNNNNNNNNNNNNNNNNNNNNNNNNNNNNNNNNNNNNNNNNNNNNNNNNNNNNNNNNNNNNNNNNNNNNNNNNNNNNNNNNNNNNNNNNNNNNNNNNNNNNNNNNNNNNNNNNNNNNNNNNNNNNNNNNNNNNNNNNNNNNNNNNNNNNNNNNNNNNNCAAACTGACACTGATTAACTATTCAAACCCTCAAACTATCACTCAGCTTCAAAATAGACTACTTCTCAATAATATTTGTCCCAGTAGC-ACTATTCGTCACATGATCNNNNNNNNNNNNNNNNNNNNNNNNNNNNNNNNNNNNNNNNNNNNNNNNNNNNNNNNNNNNNNNNNNNNNNNNNNNNNNNNNNNNNNNNNNNNNNNNNNNNNNNNNNNNNNNNNNNNNNNNNNNNNNNNNNNNNNNNNNNNNNNNNNNNNNNNNNNNNNNNNNNNNNNNNNNNNNNNNNNNNNNNNNNNNNNNNNNNNNNNNNNNNNNNNNNNNNNNNNNNNNNNNNNNNNNNNNNNNNNNNNNNNNNNNNNNNNNNNNNNNNNNNNNNNNNNNNNNNNNNNNNNNNNNNNNNNNNNNNNNNNNNNNNNNNNNNNNNNNNNNNNNNNNNNNNNNNNNNNNNNNNNNNNNNNNNNNNNNNNNNNNNNNNNNNNNNNNNNNNNNNNNNNNNNNNNNNNNNNNNNNNNNNNNNNNNNNNNNNNNNNNNNNNNNNNNNNNNNNNNNNNNNNNNNNNNNNNNNNNNNNNNNNNNNNNNNNNNNNNNNNNNNNNNNNNNNNNNNNNNNNNNNNNNNNNNNNNNNNNNNNNNNNNNNNNNNNNNNNNNNNNNNNNNNNNNNNNNNNNNNNNNNNNNNNNNNNNNNNNNNNNNNNNNNNNNNNNNNNNNNNNNNNNNNNNNNNNNNNNNNNNNNNNNNNNNNNNNNNNNNNNNNNNNNNNNNNNNNNNNNNNNNNNNNNNNNNNNNNNNNNNNNNNNNNNNNNNNNNNNNNNNNNNNNNNNNNNNNNNNNNNNNNNNNNNNNNNNNNNNNNNNNNNNNNNNNNNNNNNNNNNNNNNNNNNNNNNNNNNNNNNNNNNNNNNNNNNNNNNNNNNNNNNNNNNNNNNNNNNNNNNNNNNNNNNNNNNNNNNNNNNNNNNNNNNNNNNNNNNNNNNNNNNNNNNNNNNNNNNNNNNNNNNNNNNNNNNNNNNNNNNNNNNNNNNNNNNNNNNNNNNNNNNNNNNNNNNNNNNNNNNNNNNNNNNNNNNNNNNNNNNNNNNNNNNNNNNNNNNNNNNNNNNNNNNNNNNNNNNNNNNNNNNNNNNNNNNNNNNNNNNNNNNNNNNNNNNNNNNNNNNNNNNNNNNNNNNNNNNNNNNNNNNNNNNNNNNNNNNNNNNNNNNNNNNNNNNNNNNNNNNNNNNNNNNNNNNNNNNNNNNNNNNNNNNNNNNNNNNNNNNNNNNNNNNNNNNNNNNNNNNNNNNNNNNNNNNNNNNNNNNNNNNNNNNNNNNNNNNNNNNNNNNNNNNNNNNNNNNNNNNNNNNNNNNNNNNNNNNNNNNNNNNNNNNNNNNNNNNNNNNNNNNNNNNNNNNNNNNNNNNNNNNNNNNNNNNNNNNNNNNNNNNNNNNNNNNNNNNNNNNNNNNNNNNNNNNNNNNNNNNNNNNNNNNNNNNNNNNNNNNNNNNNNNNNNNNNNNNNNNNNNNNNNNNNNNNNNNNNNNNNNNNNNNNNNNNNNNNNNNNNNNNNNNNNNNNNNNNNNNNNNNNNNNNNNNNNNNNNNNNNNNNNNNNNNNNNNNNNNNNNNNNNNNNNNNNNNNNNNNNNNNNNNNNNNNNNNNNNNNNNNNNNNNNNNNNNNNNNNNNNNNNNNNNNNNNNNNNNNNNNNNNNNNNNNNNNNNNNNNNNNNNNNNNNNNNNNNNNNNNNNNNNNNNNNNNNNNNNNNNNNNNNNNNNNNNNNNNNNNNNNNNNNNNNNNNNNNNNNNNNNNNNNNNNNNNNNNNNNNNNNNNNNNNNNNNNNNNNNNNNNNNNNNNNNNNNNNNNNNNNNNNNNNNNNNNNNNNNNNNNNNNNNNNNNNNNNNNNNNNNNNNNNNNNNNNNNNNNNNNNNNNNNNNNNNNNNNNNNNNNNNNNNNNNNNNNNNNNNNNNNNNNNNNNNNNNNNNNNNNNNNNNNNNNNNNNNNNNNNNNNNNNNNNNNNNNNNNNNNNNNNNNNNNNNNNNNNNNNNNNNNNNNNNNNNNNNNNNNNNNNNNNNNNNNNNNNNNNNNNNNNNNNNNNNNNNNNNNNNNNNNNNNNNNNNNNNNNNNNNNNNNNNNNNNNNNNNNNNNNNNNNNNNNNNNNNNNNNNNNNNNNNNNNNNNNNATTATTCTCGCATGGAATCTAACCACGACTAATGATATGAAAAACCATCGTTGTCATTCAACTACAAGAACATCAANNNNNNNNNNNNNNNNNNNNNNNNNNNNNNNNNNNNNNNNAAACAACGCATTCATTGACCTCCCAACCCCACCAAATATCTCATCATGATGAAACTTCGGCTCCCTCCTAGNNNNNNNNNNNNNNNNNNNNNNNNNNNNNNNNNNNNNNNNNNNNNNNNNNNNNNNNNNNNNNNNNNNNNNNNNNNNNNNNNNNNNNNNNNNNNNNNNNNNNNNNNNNNNNNNNNNNNNNNNNNNNNNNNNNNNNNNNNNNNNNNNNNNNNNNNNNNNNNNNNNNNNNNNNNNNNNNNNNNNNNNNNNNNNNNNNNNNNNNNNNNNNNNNNNNNNNNNNNNNNNNNNNNNNNNNNNNNNNNNNNNNNNNNNNNNNNNNNNNNNNNNNNNNNNNNNNNNNNNNNNNNNNNNNNNNNNNNNNNNNNNNNNNNNNNNNNNNNNNNNNNNNNNNNNNNNNNNNNNNNNNNNNNNNNNNNNNNNCACAAACCTAGTCGAATGAATCTGAGGGGGATTCTCCGTAGACNAAGCAACCCTCACCCGATTCTTCGCTTTCCANNNNNNNNNNNNNNNNNNNNNNNNNNNNNNNNNNNNNNNNNNNNNNNNNNNNNNNNNNNNNNNNNNNNNNNNNNNNNNNNNNNNNNNNNNNNNNNNNNNNNNNNNNNNNNNNNNNNNNNNNNNNNNNNNNNNNNNNNNNNNNNNNNNNNNNNNNNNNNNNNNNNNNNNNNNNNNNNNNNNNNNNNNNNNNNNNNNNNNNNNNNNNNNNNNNNNNNNNNNNNNNNNNNNNNNNNNNNNNNNNNNNNNNNNNNNNNNNNNNNNNNNNNNNNNNNNNNNNNNNNNNNNNNNNNNNNNNNNNNNNNNNNNNNNNNNNNNNNNNNNNNNNNNNNNNNNNNNNNNNNNNNNNNNNNNNNNNNNNNNNNNNNNNNNNNNNNNNNNNNNNNNNNNNNNNNNNNNNNNNNNNNNNNNNNNNNNNNNNNNNNNNNNNNNNNNNNNNNNNNNNNNNNNNNNNNNNNNNNNNNNNNNNNNNNNNNNNNNNNNNNNNNNNNNNNNNNNNNNNNNNNNNNNNNNNNNNNNNNNNNNNNNNNNNNNNNNNNNNNNNNNNNNNNNNNNNNNNNNNNNNNNNNNNNNNNNNNNNNNNNNNNNNNNNNNNNNNNNNNNNNNNNNNNNNNNNNNNNNNNNNNNNNNNNNNNNNNNNNNNNNNNNNNNNNNNNNNNNNNNNNNNNNNNNNNNNNNNNNNNNNNNNNNNNNNNNNNNNNNNNNNNNNNNNNNNNNNNNNNNNNNNNNNNNNNNNN
ZMAMAM186 NNNNNNNNNNNNNNNN---NNNNNNNNNNNNNNNNNNNNNNNNNNNNNNNNNNNNNN-NNNNNNNNNNNNNNNNNNNNNNNNNNNNNNNNNNNNNNNNNNNNNNNNNNNNNNNNNNNNNNNNAGCATCNNNNNNNNNNNNNN--NNNNNNNNNNNNNNNNNNNNNNNNNNNNNNNNNNNNNNNNNNNNNNNN-NNNNNNNNNNNNNNNNNNNNNNNNNNNNNNNNNNNCCCACGGGARACAGCAGTGAYAAAAATTAAGCCATGAACGAAAGTTTGACTAAGCCATATTGACTAGGGTTGGTAANNNNNNNNNNNNNNNNNNNNNNNNNNNNNNNNN-NNNNNNNNNNNNNNNNNNNNNNNNNNNNNNNNNNNNNNNNNNNNNNNNNNNNNNNNNNNNNNNNNNNNNNNNNNNNNNNNNNNNNNNNNNNNANNAAAATAAACGACGAAAGTAACTCTACAACAGCTGACACACTATAGCTAAGACCCAAACTGGGATTAGATACCCCNCTATGCTTAGCCCTAAACACAAATAATTACAAAAACAAAATTATTCGCCAGAGTACTACCGGCAANRGCCYAAAACTCAAAGGACTTGGCGGTGCTTTATACCCTTCTANNNNNNNNNNNNNNNNNNNNNNNNNNNNNNNNNNNNNNNNNNNNNNNNNNNNNNNNNNNNNNNNNNNNNNNNNNNNNNNNNNNNNNNNN-NNNNNNNNNNNNNNNNNNNNNNNNNNNNNNNNNNNNNNNNNNNNNNNNNNNNNNNNNNNNNNNNNNNNNNNNNNNNNNNNNNNNNNNNNNNNNNNNNNNNNNNNNNNNNNNNNNNNNNNNNNNNNNNNNNNNNNNNNNNNNNNNNNNNNNNNNNNNNNNNNNNNNNNNNNNNNNNNNNNNNNNNNNNNNNNNNNNNNNNNNNNNNNNNNNNNNNNNNNNNNNNNNNNNNNNN-NNNNNNNNNNNNNNN-NNNNNNNNNNNNNNNNNNNGAGAGGAGACAAGTCGTAACAAGGTAAGCATACTGGAAAGTGTGCTTGGACAAANCAAAACMNNNNNNNNNNNNNNNNNNNNNNNNNNNNNNNNNNNNNNNNNNNNNNNNNNNNNNNNNN-NNNNNNNNNNNNNNNNNN--NNNNNNNNNNNNNNNNNNNNNNNNNNNNNNNNNNNNNNNNNNNNNNNNNNNNNNNNNNNNNNNNNNNNNNNNNNNNNNNNNNNNNNNNNNNNNNNNNNNNNNNNNNNNNNNNNNNNNNNNNNNNN-NNNNNNNNNNNNNNNNNNNNNGCAAAGATTAACCCTTGTACCTTTTGCATAATGAGTTAACGAGC-AAAAAACTTAACAAAGCGAACTTTAGCTAAGTAACCCGAAACCAGACGAGCTACTTAYGGACAGTTTACCAGAACCAACTCATCTATGTGGCAAAATAGTGWNNNNNNNNNNNNNNNNNNNNNNNNNNCCTAACGAGCCTGGTGATAGCTGGTTGTCCAGGAAATGAATCTTAGTTCAGCTNNNNNNNNNNN-NNNNNNNNNNNNNNNNNNNNNNNNNNNNNNNNNNNNNNNNNNNNNNNNNNNNNNNNNNNNNNNNNNNNNNAAAACCTTCACTAGAGAGTAAAATTTAACAACACCATAGTAGGCCTAAAAGCAGCCATCAATTAAGAAAGMGTTNNNNNNNNNNNNNNNNNNNNNNNNNNNNNNNNNNNNNN--NNNNNNNNNNNNNNNNNNNNNNNNNNNNNNNNNNNNNNNNNNNNNNNNNNNNNNNNNNNNNNNNNNNNNNNNNNNNNNNNNNNNNNNNNNNNNNNNNNNNNNNNNNNNNNNNNNNNNNNNNNNNNNNNNNNNNNNNNNNNNNNNNNNNNNNNNNNNNNNNNNNNNNNNNNNNNNNNNNNNNNNNNNNNNNNNNNNNNNNNNNNNNNNNNNNNNNNNNNNNNNNNNNNNNNNNNNNNNNAACAC-AAACCCCSCCTGTTTACCAAAAACATCACCTCCAGCANNNNNNNNNNNNNNNNNNNNNNNNNNNNNNNNNNN-NNNNNNNNNNGGCCGCGGTATTCTGACCGTGCAAAGGTAGCATAATCATTTNNNNNNNNNNNNNNNNNNNNNNNNNNNNGCCACACGAGGGTTTTACTGTCTCTTACTTCAGATCAGTGAAATTGACCTCCCCGTGAAGAGGCGGGGATGAACTAACAAGACGANNNNNNNNNNNNNNNNNNNNNNNNNNNNNNNNNNNNNNNNNNNNNNNNNNNNNNNNN-NNNNNNNNNNNNNNNNNNNNNNNNNNNNNNNNNNNGKTGGGGTGACCTCGGAGAATAAAAAATCCTCCGAGCGATTTTAAAGACTAGACYTACAAGTNNNNNNNNNNNNNNNNNN-NNNNNNNNNNNNNNNNNNNNNNNNNNNNNNN-NNNNNNNAGGGATAACAGCGCAATCCTATTNNNGAGTCCATATCGACAATAGGGTTTACGACCTCGATGTTGGATCAGGACATCCYGATGGTGCAGCMGCTATYAAAGGTTCGTTTGTTCAACGATTAAAGTCCTACGTGATCTGAGTTCAGACCGGAGYAATCCAGGTCGGTTTCTATCTGTTATGTATTNNNNNN-NNNNNNNNNNNNNNNNNNNNNNNNNNNNNNNNNNNNNNNNNNNNNNNNNNNNNNNNNNNNNNNNNNNNNNNNNNNNNNNNNNNNNNNNNNNNNNNNNNNNNNNNNNNNNNNNNNNNNNNNNNNNNNNNNNNNNNNNNNNNNNNNNNNNNNNNNNNNNNNNNNNNNNNNNNNNNNNNNNNNNNNNN-NNNNNNNNNNNNNNNNNNNNNNNNNNNNNNNNNNNNNNNNNNNNNNNNNNNNNNNNNNNNNNNNNNNNNNNNNNNNNNNNNNNNNNNNNNNNNNNNNNNNNNNNNNNNNNNNNNNNNNNNNNNNNNNNNNN-NNNNNNNNNNNNNNNNNNNNNNNNNNNNNNNNNNNNNNNNNNNNNNNNNNNNNNNNNNNNNNNNNNNNNNNNNNNNNNNNNNNNNNNNNNNNNNNNNNNNNNNNNNNNNNNNNNNNNNNNNNNNNNNNNNNNNNNNNNNNNNNNNNNNNNNNNNNNNNNNNNNNNNNNNNNNNNNNNNNNNNNNNNNNNNNNNNNNNNNNNNNNNNNNNNNNNNNNNNNNNNNNNNNNNNNNNNNNNNNNNNNNNNNNNNNNNNNNNNNNNNNNNNNNNNNNNNNNNNNNNNNNNNNNNNNNNNNNNNNNNNNNNNNNNNNNNNNNNNNNNNNNNNNNNNNNNNNNNNNNNNNNNNNNNNNNNNNNNNNNNNNNNNNNNNNNNNNNNNNNNNNNNNNNNNNNNNNNNNNNMAGCATGNNNNNNNNNNATAATATGATTTATCTCAACACTAGCAGANNNNNNNNNNNNNNNNNNNNNNNNNNNNNNNNNNNNNNNNNNNNNNNNNNNNNNNNNNNNNNNNNNNNNNNNNNNNNNNNNNNNNNNNNNNNNNNNNNNNNNNNNNNNNNNNNNNNNNNNNNNNNNNNNNNNNNNNNNNNNNNNNNNNNNNNNNNNNNNNNNNNNNNNNNNNNNNNNNNNNNNNNNNNNNNNNNNNNNNNNNNNNNNNNNNNNNNNNNNNNNNNNNNNNNNNNNNNNNNNNNNNNNNNNNNNNNNNNNNNNNNNNNNNNNNNNNNNNNNNNNNNNNNNNNNNNNNNNNNNNNNNNNNNNNNNNNNNNNNNNNNNNNNNNNNNNNNNNNNNNNNNNNNNNNNNNNNNNNNNNNNNNNNNNNNNNNNNNNNNNNNNNNNNNNNNNNNNNNNNNNNNNNNNNNNNNNNNNNNNNNNNNNNNNNNNNNNNNNNNNNNNNNNNNNNNNNNNNNNNNNNNNNNNNNNNNNNNNNNNNNNNNNNNNNNNNNNNNNNNNNNNNNNNNNNNNNNNNNNNNNNNNNGGTCAGCTAATTAAGCTATCNNNNNNNNNNNNNNNNNNNNNNNNNNNNNNNNNNNNNNNNNNNNNNNNNNNNNNNNNNNNNNNNNNNNNNNNNNNNNNNNNNNNNNNNNNNNNNNNNNNNNNNNNNNNNNNNNNNNNNNNNNNNNNNNNNNNNNNNNNNNNNNNNNNNNNNNNNNNNNNNNNNNNNNNNNNNNNNNNNNNNNNNNNNNNNNNNNNNNNNNNNNNNNNNNNNNNNNNNNNNNNNNNNNNNNNNNNNNNNNNNNNNNNNNNNNNNNNNNNNNNNNNNNNNNNNNNNNNNNNNNNNNNNNNNNNNNNNNNNNNNNNNNNNNNNNNNNNNNNNNNNNNNNNNNNNNNNNNNNNNNNNNNNNNNNNNNNNNNNNNNNNNNNNNNNNNNNNNNNNNNNNNNNNNNNNNNNNNNNNNNNNNNNNNNNNNNNNNNNNNNNNNNNNNNNNNNNNNNNNNNNNNNNNNNNNNNNNNNNNNNNNNNNNNNNNNNNNNNNNNNNNNNNNNNNNNNNNNNNNNNNNNNNNNNNNNNNNNNNNNNNNNNNNNNNNNNNNNNNNNNNNNNNNNNNNNNNNNNNNNNNNNNNNNNNNNNNNNNNNNNNNNNNNNNNNNNNNNNNNNNNNNNNNNNNNNNNNNNNNNNNNNNNNNNNNNNNNNNNNNNNNNNNNNNNNNNNNNNNNNNNNNNNNNNNNNNNNNNNNNNNNNNNNNNNNNNNNNNNNNNNNNNNNNNNNNNNNNNNNNNNNNNNNNNNNNNNNNNNNNNNNNNNNNNNNNNNNNNNNNNNNNNNNNNNNNNNNNNNNNNNNNNNNNNNNNNNNNNNNNNNNNNNNNNNNNNNNNNNNNNNNNNNNNNNNNNNNNNNNNNNNNNNNNNNNNNNNNNNNNNNNNNNNNNNNNNNNNNNNNNNNNNNNNNNNNNNNNNNNNNNNNNNNNNNNNNNNNNNNNNNNNNNNNNNNNNNNNNNNNNNNNNNNNNNNNNNNNNNNNNNNNNNNNNNNNNNNNNNNNNNNNNNNNNNNNNNNNNNNNNNNNNNNNNNNNNNNNNNNNNNNNNNNNNNNNNNNNNNNNNNNNNNNNNNNNNNNNNNNNNNNNNNNNNNNNNNNNNNNNNNNNNNNNNNNNNNNNNNNNNNNNNNNNNNNNNNNNNNNNNNNNNNNNNNNNNNNNNNNNNNNNNNNNNNNNNNNNNNNNNNNNNNNNNNNNNNNNNNNNNNNNNNNNNNNNNNNNNNNNNNNNNNNNNNNNNNNNNNNNNNNNNNNNNNNNNNNNNN-NNNNNNNNNNNNNNNNNTTAGTTAACAGCTAAACACCCTAAACAAC-TGGCTTCAATCTACTTCTCCCGCCGCGAGAAAAAAANNNNNNNNNNNNNNNNNNNNGAANTTGAAGCTGNNNNNNNNNNNNNNNNNNNNNNNNNNNNNNNNNNNNNNNNNNNNNNNNNNNNNNNNNNNNNNNNNNNNNNNNNNNNNNNNNNNNNNNNNNNNNNNNNNNNNNNNNNNNNNNNNNNNNNNNNCAACCGCTGACTATTTTCAACTANNNNNNNNNNNNNNNNNNNNNNNNNNNNNNNNNNNNNNNNNNNNNNNNNNNNNNNNNNNNNNNNNNNNNNNNNNNNNNNNNNNNNNNNNNNNNNNNNNNNNNNNNNNNNNNNNNNNNNNNNNNNNNNNNNNNNNNNNNNNNNNNNNNNNNNNNNNNNNNNNNNNNNNNNNNNNNNNNNNNNNNNNNNNNNNNNNNNNNNNNNNNNNNNNNNNNNNNNNNNNNNNNNNNNNNNNNNNNNNNNNNNNNNNNNNNNNNNNNNNNNNNNNNNNNNNNNNNNNNNNNNNNNNNNNNNNNNNNNNNNNNNNNNNNNNNNNNNNNNNNNNNNNNNNNNNNNNNNNNNNNNNNNNNNNNNNNNNNNNNNTCTAGCAGGCAACCTAGCCCATGCAGGAGCCTCAGTGGATCTCACCATTTTCTCTCTACANNNNNNNNNNNNNNNNNNNNNNNNNNNNNNNNNNNNNNNNNNNNNNNNNNNNNNNNNNNNNNNNNNNNNNNNNNNNNNNNNNNNNNNNNNNNNNNNNNNNNNNNNNNNNGTATTAATTACTGCCGTATTACTNNNNNNNNNNNN-NNNNNNNNNNNNNNNNNNNNNNNNNNNNNNNNNNNNNNNNNNNNNNNNNNNNNNNNNNNNNNNNNNNNNNNNNNNNNNNNNNNNNNNNNNNNNNNNNNNNNNNNNNNNNNNNNNNNNNNNNNNNNNNNNNNNNNNNNNNNNNNNNNNNNNNNNNNNNNNNNNNNNNNNNNNNNNNNNNNNNNNNNNNNNNNNNNNNNNNNNNNNNNNNNNNNNNNNNNNNNNNNNNNNNNNNNNNNNNNNNNNNNNNNNNNNNNNNNNNNNNNNNNNNNNNNNNNNNNNNNNNNNNNNNNNNNNNNNNNNNNNNNNNNNNNNNNNNNNNNNNNNNNCCACCATAATTATTGCTATCCCAACCGG-AGTAAAAGTCTTCAGCTGATTAGCAACACTTCATGGGGGTAACGTTANNNNNNNNNNNNNNNNNNNNNNNNNNNNNNNNNNNNNNNNNNNNNNNNNNNNNNNNNNNNNNNNNNNNNNNNNNNNNNNNNNNNNNNNNNNNNNNNNNNNNNNNNNNNNNNNNNNNNNNNNNNNNNNNNNNNNNNNNNNNNNNNNNNNNNNNNNNNNNNNNNNNNNNNNNNNNNNNNNNNNNNNNNNNNNNNNNNNNNNNNNNNNNNNNNNNNNNNNNNN-NNNNACATGAGCCAAAATCCACTTCGCAATTATATTTGTAGGCGTAAACATAMYNNNNNNNNNNNNNNNNNNNNNNNNNNNNNNNNNNNNNNNNNNNNNNNNNNNNNNNNNNNNNNNNNNNNNNNNNNNNNNNNNNNNNNNNNNNNNNNNNNNNNNNNNNNNNNNNNNNNNNNNNNNNNNNNNNNNNNNNNNNNNNNNNNNNNNNNNNNNNNNNNNNNNNNNNNNNNNNNNNNNNNNNNNNNNNNNNNNNNNNNNNNNNNNNNNNNNNNNNNNNNNNNNNNNNNNNNNNNNNNNNNNNNNNNNNNNNNNNNNNNNNNNNNNNNNNNNNNNNNNNNAGGAGTCGAACCCCCTACAATTGGTTTCAAGCCAACACCATAACCACTATGTCTTTCNNNNNN-NNNNNNNNNNNNNNNNNNNNNNNNNNNNNNNNNNNNNNNNNNNNNNNNNNNNNNNNNNNNNNNNNNNNNNNNNNNNNNNNNNNNNNNNNNNNNNNNNN-NNNNNNNNNNNNNNNNNNNNNNNNNNNNNNNNNNNNNNNNNNNNNNNNNNNNNNNNNNNNNNNNNNNNNNNNNNNNNNNNNNNNNNNNNNNNNNNNNNNNNNNNNNNNNNNNNNNNNNNNNNNNNNNNNNNNNNNNNNNNNNNNNNNNNNNNNNNNNNNNNNNNNNNNNNNNNNNNNNNNNNNNNNNNNNNNNNNNNNNNNNNNNNNNNNNNNNNNNNNNNNNNNNNNNNNNNNNNNNNNNNNNNNNNNNNNNNNNNNNNNNNNNNNNNNNNNNNNNNNNNNNNNNNNNNNNNNNNNNNNNNNNNNNNNNNNNNNNNNNNNNNNNNNNNNNNNNNNNNNNNNNNNNNNNNNNNNNNNNNNNNNNNNNNNNNNNNNNNNNNNNNNNNNNNNNNNNNNNNNNNNNNNNNNNNNNNNNNNNNNNNNNNNNNNNNNNNNNNNNNNNNNNNNNNNNNNNNNNNNNNNNNNNNNNNNNNNNNNNNNNNNNNNNNNNNNNNNNNNNNNNNNNNNNNNNNNNNNNNNNNNNNNNNNNNNNNNNNNNNNNNNNNNNNNNNNNNNNNNNNNNNNNNNNNNNNNNNNNNNNNNNNNNNNNNNNNNNNNNNNNNNNNNNNNNNNNNNNNNNNNNNNNNNNNNNNNNNNNNNNNNNNNNNNNNNNNNNNNNNNNNNNNNNNNNNNNNNNNNNNNNNNNNNNNNNNNNNNNNNNNNNNNNNNNNNNNNNNNNNNNNNNNNNNNNNNNNNNNNNNNNNNNNNNNNNNNNNNNNNNNN-NNNNNNNNNNNNNNNNNNNNNNNNNNNNNNNNNNNNNNNNNNNNNNNNNNNNNNNNNNNNNNNNNNNNNNNNNNNNNNNNNNNNNNNNNNNNNNNNNNNNNNNNNNNNNNNNNNNNNNNNNNNNNNNNNNNNNNNNNNNNNNNNNNNNNNNNNNNNNNNNNNNNNNNNNNNNNNNNNNNNNNNNNNNNNNNNNNNNNNNNNNNNNNNNNNNNNNNNNNNNNNNNNNNNNNNNNNNNNNNNNNNNNNNNNNNNNNNNNNNNNNNNNNNNNNNNNNNNNNNNNNNNNNNNNNNNNNNNNNNNNNNNNNNNNNNNNNNNNNNNNNNNNNNNNNNNNNNNNNNNNNNNNNNNNNNNNNNNNNNNNNNNNNNNNNNNNNNNNNNNNNNNNNNNNNNNNNNNNNNNNNNNNNNNNNNNNNNNNNNNNNNNNNNNNNNNNNNNNNNNNNNNNNNNNNNNNNNNNNNNNNNNNNNNNNNNNNNNNNNNNNNNNNNNNNNNNNNNNNNNNNNNNNNNNNNNNNNNNNNNNNNNNNNNNNNNNNNNNNNNNNNNNNNNNNNNNNNNNNNNNNNNNNNNNNNNNNNNNNNNNNNNNNNNNNNNMCCTTGCTGTACGACTAACAGCCANNNNNNNNNNNNNNNNNNNNNNNNNNNNNNNNNNNNNNNNNNNNNNNNNNNNNNNNNNNNNNNNNNNNNNNNNNNNNNNNNNNNNNNNNNNNNNNNNNNNNNNNNNNNNNNNNNNNNNNNNNNNNNNNNNNNNNNNNNNNNNNNNNNNNNNNNNNNNNNNNNNNNNNNNNNNNNNNNNNNNNNNNNNNNNNNNNNNNNNNNNNNNNNNNNNNNNNNNNNNNNNNNNNNNNNNNNNNNNNNNNNNNNNNNNNNNNNNNNNNNNNNNNNNNNNNNNNNNNNNNNNNNNNNNNNNNNNNNNNNNNNNNNNNNNNNNNNNNNNNNNNNNNNNNNNNNNNNNNNNNNNNNNNNNNNNNNNNNNNNNNNNNNNNNNNNNNNNNNNNNNNNNNNNNNNNNNNNNNNNNNNNNNNNNNNNNNNNNNNNNNNNNNNNNNNNNNNNNNNNNNNNNNNNNNNNNNNNNNNNNNNNNNNNNNNNNNNNNNNNNNNNNNNNNNNNNNNNNNNNNNNNNNNNNNNNNNNNNNNNNNNNNNNNNNNNNNNNNNNNNNNNNNNNNNNNNNNNNNNNNNNNNNNNNNNNNNNNNNNNNNNNNNNNNNNNNNNNNNNNNNNNNNNNNNNNNNNNNNNNNNNNNNNNNNNNNNNNNNNNNNNNNNNNNNNNNNNNNNNNNNNNNNNNNNNNNNNNNNNNNNNNNNNNNNNNNNNNNNNNNNNNNNNNNNNNNNNNNNNNNNNNNNNNNNNNNNNNNNNNNNNNNNNNNNNNNNNNNNNNNNNNNNNNNNNNNNNNNNNNNNNNNNNNNNNNNNNNNNNNNNNNNNNNNNNNNNNNNNNNNNNNNNNNNCACCTTCTTAATCGTCTGCTTCTTCCGCCAACTAAAATTCCACTTTACCNNNNNNNNNNNNNNNNNNNNNNNNNNNNNNNNNNNNNNNNNNNNNNNNNNNNNNNNNNNNNNNNNNNNNNNNNNNNNNNNNNNNNNNNNNNNNNNNNNNNNNNNNNNNNNNNNNNNNNNNNNNNNNNNNNNNNNNNNNNNNNNNNNNNNNNNNNNNNNNNNNNNNNNNNNNNNNNNNNNNNNNNNNNNNNNNNNNNNNNNNNNNNNNNNNNNNNNNNNNNNNNNNNNNNNNNNNNNNNNNNNNNNNNNNNNNNNNNNNNNNNNNNNNNNNNNNNNNNNNNNNNNNNNNNNNNNNNNNNNNNNNNNNNNNNNNNNNNNNNNNNNNNNNNNNNNNNNNNNNNNNNNNNNNNNNNNNNNNNNNNNNNNNNNNNGAAATYGCATTACTCCTACCAYTACCATGAGCCTCACAAAC-AACTAACCTAAACACAATRCTCACCATAGCCCTCTTCCTAATYTNNNNNNNNNNNNNNNNNNNNNNNNNNNNNNNNNNNNNNNNNNNNNNNNNNNNNNNNNNNNNNNNNNNNNNNNNNNNNNN-NNNNNNNNNNNNNNNNNNNNNNNNNNNNNNNNNNNNNNNNNNNNNNNNNNNNNNNNNNNNNNNNNNNNNNNNNNNNNNNNNNNNNNNNNNNNNNNNNNNNNNNNNNNNNNNNNNNNNNNNNNNNNNNNNNNNNNNNNNNNNNNNNNNNNNNNNNNNNNNNNNNNNNNNNNNNNNNNNNNNNNNNNNNNNNNNNNNNNNNNNNNNNNNNNNNNNNNNNNNNNNNNNNNNNNNNNNNNNNNNNNNNNNNNNNNNNNNNNNNNN-NNNNNNNNNNNNNNNNNNNNNNNNNNNNNNNNNNNNNNNNNNNNNNNNNNNNNNNNNNNNNNNNNNNNNNNNNNNNNNNNNNNNNNNNNNNNNNNNNNNNNNNNNNNNNNNNNNNNNNNNNNNNNNNNNNNNNNNNNNNNNNNNNNNNNNNNNNNNNNNNNNNNNNNNNNNNNNNNNNNNNNNNNNNNNNNNNNNNNNNNNNNNNNNNNNNNNNNNNNNNNNNNNNNNNNNNNNNNNNNNNNNNNNNNNNNNNNNNNNNNNNNNNNNNNNNNNNNNNNNNNNNNNNNNNNNNNNNNNNNNNNNNNNNNNNNNNNNNNNNNNNNNNNNNNNNNNNNNNNNNNNNNNNNNNNNNNNNNNNNNNNNNNNNNNNNNNNN-NNNNNNNNNNNNNNNNNNNNNNNNNNNNNNNNNNNNNNNNNNNNNNNNNNNNNNNNNNNNNNNNNNNNNNNNNNNNNNNNNNNNNNNNNNNNNNNNNNNNNNNNNNNNNNNNNNNNNNNNNNNNNNNNNNNNNNNNNNNNNNNNNNNNNNNNNNNNNNNNNNNNNNNNNNNNNNNNNNNNNNNNNNNNNNNNNNNNNNNNNNNNNNNNNNNNNNNNNNNNNNNNNNNNNNNNNNNNNNNNNNNNNNNNNNNNNNNNNNNNNNNNNNNNNNNNNNNNNNNNNNNNNNNNNNNNNNNNNNNNNNNNNNNNNNNNNNNNNNNNNNNNNNNNNNNNNNNNNNNNNNNNNNNNNNNNNNNNNNNNNNNNNNNNNNNNNNNNNNNNNNNNNNNNNNNNNNNNNNNNNNNNNNNNNNNNNNNNNNNNNNNNNNNNNNNNNNNNNNNNNNNNNNNNNNNNNNNNNNNNNNNNNNNNNNNNNNNNNNNNNNNNNNNNNNNNNNNNNNNNNNNNNNNNNNNNNNNNNNNNNNNNNNNNNNNNNNNNNNNNAAACGGACCTAAAATCACTCATCGCATACTCTTCCGTCNNCCACANNNNNNNNNNNNNNNNNNNNNNNNNNNNNNNNNNNNNNNNNNNNNNNNNNNNNNNNNNNNNNNNNNNNNNNNNNNNNNNNNNNNNNNNNNNNNNNNNNNNNNNNNNNNNNNNNNNNNNNTACGAACGARTYCACAGCCGTACAANNNNNNNNNNNNNNNNNNNNNNNNNNNNNNNNNNNNNNNNNNNNNNNNNNNNNNNNNNNNNNNNNNNNNNNNNNNNNNNNNNNNNNNNNNNNNNNNNNNNNNNNNNNNNNNNNNNNNNNNNNNNNN-NNNNNNNNNNNNNNNNNNNNNNNNNNNNNNNNNNNNNNNNNNNNNNNNNNNNNNNNNNNNNNNNNNNNNNNNNNNNNNNNNNNNNNNNNNNNNNNNNNNNNNNNNNNNNNNNNNNNNNNNNNNNNNNNNNNNNNNNNNNNNNNNNNNNNNNNNNNNNNNNNNNNNNNNNNNNNNNNNNNNNNNNNNNNNNNNNNNNNNNNNNNNNNNNNNNNNNNNNNNNNNNNNNNNNNNNNNNNNNNNNNNNNNNNNNNNNNNNNNNNNNNNNNNNNNNNNNNNNNNNNNNNNNNNNNNNNNNNNNNNNNNNNNNNNNNNNNNNNNNNNNNNNNN-NNNNNNNNNNNNNNNNNNNNNNNNNNNNNNNNNNNNNNNNNNNNNNNNNNNNNNNNNNNNNNNNNNNNNNNNNNNNNNNNNNNNNNNNNNNNNNNNNNNNNNNNNNNNNNNNNNNNNNNNNNNNNNNNNNNNNNNNNNNNNNNNNNNNNNNNNNNNNNNNNNNNNNNNNNNNNNNNNNNNNNNNNNNNNNNNNNNNNNNNNNNNNNNNNNNNNNNNNNNNNNNNNNNNNNNNNNNNNNNNNNNNNNNNNNNNNNNNNNNNNNNNNNNNNNNNNNNNNNNNNNNNNNNNNNNNNNNNNNNNNNNNNNNNNNNNNNNNNNNNNNNNNNNNNNNNNNNNNNNNNNNNNNNNNNNNNNNNNNNNNNNNNNNNNNNNNNNNNNNNN-NNNNNNNNNNNNNNNNNNNNNNNNNNNNNNNNNNNNNNNNNNNNNNNNNNNNNNNNNNNNNNNNNNNNNNNNNNNNNNNNNNNNNNNNNNNNNNNNNNNNNNNNNNNNNNNNNNNNNNNNNNNNNNNNNNNNNNNNNNNNNNNNNNNNNNNNNNNNNNNNNNNNNNNNNNNNNNNNNNNNNNNNNNNNNNNNNNNNNNNNNNNNNNNNNNNNNNNNNNNNNNNNNNNNNNNNNNNNNNNNNNNNNNNNNNNNNNNNNNNNNNNNNNNNNNNNNNNNNNNNNNNNNNNNNNNNNNNAACCTCAACACCTGAGACCTCCAACAAATCTNNNNNNNNNNNNNNNNNNNNNNNNNNNNNNNNNNNNNNNNNNNNNNNNNNNNNNNNNNNNNNNNNNNNNNNNNNNNNNNNNNNNNNNNNNNNNNNNNNNNNNNNNNNNNNNNNNNNNNNNNNNNNNNNNNNNNNNNNNNNNNNNNNNNNNNNNNNNNNNNNNNNNNNNNNNNNNNNNNNNNNNNNNNNNNNNNNNNNNNNNNNNNNNNNNNNNNNNNNNNNNNNNNNNNNNNNNNNNNNNNNNNNNNNNNNNNNNNNNNNNNNNNNNNNNNNNNNNNNNNNNNNNNNNNNNNNNNNNNNNNNNNNNNNNNNNNNNNNNNNNNNNNNNNCCTCATAATAGTGACAATCGGCATCAACCAACCCTANNNNNNNNNNNNNNNNNNNNNNNNNNNNNNNNNNNNNNNNNNNNNNNNNNNNNNNNNNNNNNNNNNNNNNNNNNNNNNNNNNNNNNNNNNNNNNNNNNNNNNNNNNNNNNNNNNNNNNNNNNNNNNNNNNNNNNNNNNNNNNNNNNNNNNNNNNNNNNNNNNNNNNNNNNNNNNNNNNNNNNNNNNNNNNNNNNNNNNNNNNNNNNNNNNNNNNNNNNNNNNNNNNNNNNNNNNNNNNNNNNNNNNNNNNNNNNNNNNNNNNNNNNNNNNNNNNNNNNNNNNNNNNNNNNNNNNNNNNNNNNNNNNNNNNNNNNNNNNNNNNNNNNNNNNNNNNNNNNNNNNNNNNNNNNNNNNNNNNNNNNNNNNNNNNNNNNNNNNNNNNNNNNNNNNNNNNNNNNNNNNNNNNNNNNNNNNNNNNNNNNNNNNNNNNNNNNNNNNNNNNNNNNNNNNNNNNNNNNNNNNNNNNNNNNNNNNNNNNNNNNNNNNNNNNNNNNNNNNNNNNNNNNNNNNNNNNNNNNNNNNNNNNNNNNNAGCACTAGA-NNNNNNNNNNNNNNNNNNNNNNNNNNNNNNNNNNNNNNNNNNNNNNNNNNNNNNNNNNNNNNNNNNNNNNNNNNNNNNNNNNNNNNNNNNNNNNNNNNNNNNNNNNNNNNNNNNNNNNNNNNNNNNNNNNNNNNNNNNNNNNNNNNNNNNNNNNNNNNNNNNNNNNNNNNNNNNNNNNNNNNNNNNNNNNNNNNNNNNNNNNNNNNNNNNNNNNNNNNNNNNNNNNNNNNNNNNNNNNNNNNNNNNNNNNNNNNNNNNNNNNNNNNNNNNNNNNNNNNNNNNNNNNNNNNNNNNNNNNNNNNNNNNNNNNNNNNNNNNNNNNNNNNNNNNNNNNNNNNNNNNNNNNNNNNNNNNNNNNNNNNNNNNNNNNNNNNNNNNNNNNNNNNNNNNNNNNNNNNNNNNNNNNNNNNNNNNNNNNNNNNNNNNNNNNNNNNNNNNNNNNNNNNNNNNNNNNNNNNNNNNNNNNNNNNNNNNNNNNNNNNNNNNNNNNNNNNNNNNNNNNNNNNNNNNNNNNNNNNNNNNNNNNNNNNNNNNNNNNNNNNNNNNNNNNNNNNNNNNNNNNNNNNNNNNNNNNNNNNNNNNNNNNNNNNNNNNNNNNNNNNNNNNNNNNNNNNNNNNNNNNNNNNNNNNNNNNNNNNNNNNNNNNNNNNNNNNNNNNNNNNNNNNNNNNNNNNNNNNNNNNCCAAAATTCAACACAATACCACACCCAACCCCACCACTCACAATTAACCCTAACCCCCCANNNNNNNNNNNNNNNNNNNNNNNNNNNNNNNNNNNNNNNNNNNNNNNNNNNNNNNNNNNNNNNNNNNNNNNNNNNNNNNNNNNNNNNNNNNNNNNNNNNNNNNNNNNNNNNNNNNNNNNNNNNNNNNNNNNNNNNNNNNNNNNNNNNNNNNNNNNNNNNNNNNNNNNNNNNNNNNNNNNNNNNNNNNNNNNNNNNNNNNNNNNNNNNNNNNNNNNNNNNNNNNNNNNNNNNNNNNNNNNNNNNNNNNNNNNNNNNNNNNNNNNNNNNNNNNNNNNNNNNNNNNNNNNNNNNNNNNNNNNNNNNNNNNNNNNNNNNNNNNNNNNNNNNNNNNNNNNNNNNNNNNNNNNNNNNNNNNNNNNNNNNNNNNNNNNNNNNNNNNNNNNNNNNNNNNNNNNNNNNNNNNNNNNNNNNNNNNNNNNNNNNNNNNNNNNNNNNNNNNNNNNNNNNNNNNNNNNNNNNNNNNNNNNNNNNNNNNNNNNNNNNNNNNNNNNNNNNNNNNNNNNNNNNNNNNNNNNNNNNNNNNNNNNNNNNNNNNNNNNNNNNNNNNNNNNNNNNNNNNNNNNNNNNNNNNNNNNNNNNNNNNNNNNNNNNNNNNNNNNNNNNNNNNNNNNNNNNNNNNNNNNNNNNNNNNNNNNAGTCGAATGAATCTGAGGGGGATTCTCCGTAGACAAAGCAACCCTCACCCGATTCTTCGCYTTCCACTTTATTCTCCCCTTTATCATCACTGCCCTCGCCATAGTACACCTACTNNNNNNNNNNNNNNNNNNNNNNNNNNNNNNNNNNNNNNNNNNNNNNNNNNNNNNNNNNNNNNNNNNNNNNNNNNNNNNNNNNNNNNNNNNNNNNNNNNNNNNNNNNNNNNNNNNNNNNNNNNNNNNNNNNNNNNNNNNNNNNNNNNNNNNNNNNNNNN-NNNNNNNNNNNNNNNNNNNNNNNNNNNNNNNNNNNNNNNNNNNNNNNNNNNNNNNNNNNNNNNNNNNNNNNNNNNNNNNNNNNNNNNNNNNNNNNNNNNNNNNNNNNNNNNNNNNNNNNNNNNNNNNNNNNNNNNNNNNNNNNNNNNNNNNNNNNNNNNNNNNNNNNNNNNNNNNNNNNNNNNNNNNNNNNNNNNNNNNNNNNNNNNNNNNNNNNNNNNNNNNNNNNNNNNNNNNNNNNNNNNNNNNNNNNNNNNNNNNNNNNNNNNNNNNNNNNNNNNNNNNNNNNNNNNNNNNNNNNNNNNNNNNNNNNNNNNNNNNNNNNNNNNNNNNNNNNNNNNNNNNNNNNNNNNNNNNNNNNNNNNNNNNNNNNNNNNNNNNNNNNNNNNNNNNNNNNNNNNNNNNNNNNNNNNNNNNNNNNNNNNNNNNNNNNNNNNNNNNNNNNNNNNNNNNNNNNNNNNNNNNNNNNNNNNNNNNNNNNNNNNNNNNNNNNNNNNNNNNNNNNNNNNNNNNNNNNNNNNNNNNNNNN
GLAHMZ488 NNNNNNNNNNNNNNNN---NNNNNNNNNNNNNNNNNNNNNNNNNNNNNNNNNNNNNN-NNNNNNNNNNNNNNNNNNNNNNNNNNNNNNNNNNNNNNNNNNNNNNNNNNNNNNNNNNNNNNNNNNNNNNNNNNNNNNNNNNNN--NNNNNNNNNNNNNNNNNNNNNNNNNNNNNNNNNNNNNNNNNNNNNNNN-NNNNNNNNNNNNNNNNNNNNNNNNNNNNNNNNNNNNNNNNNNNNNNNNNNNNNNNNNNNNNNNNNNNNNNNNNNNNNNNNNNNNNNNNNNNATATTGACTAGGGTTGGTAAATCTCGTGCCAGCCACCGCGGTCATACGATTAA-CCCNNNNNNNNNNNNNNNNNNNNNNNNNNNNNNNNNNNNNNNNNNNNNNNNNNNNNNNNNNNNNNNNNNNNNNNNNNNNNNNNNNAATTATAATAAAAATAAACGACGAAAGTAACTCTACAACAGCTGACACACTATAGCTAAGANNNNNNNNNNNNNNNNNNNNNNNNNNNNNNNNAGCCCTAAACATAAATAATTATMAAAACAAAATTATTCGCCAGAGTACTACCGGCAACGGCCCAAAACTCAAAGGACTTGGCGGTGCTTTATACCCTTCTAGAGGAGCCTGTTCTGTAATCGATAAACCCCGATAAACCTCACCAATCCTTGCTAATACAGTCTATANACCGCCATCTTCAGCAAACCCTAAAAAAGGAATAAAAGTAAGCATAATCATTACACATAAANNNNNNNNNNNNNNNNNNNNNNNNNNNNNNNNNNNNNNNNNNNNNNNNNNNNNNNNNNNNNNNNNNNNNNNNNNNNNNNNNNNNNNNNNNNNNNNNNNNNNNNNNNNNNNNNNNNNNNNNNNNNNNNNNNNNNNNNNNNNNNNNNAGGCCATGAAGCACGCACACACCGCCCGTCACCCTCCTCAAGTAATTAC-ATGCACCTAAACTTA-TTACACGCACCRNNNNNNNNNNNNNNNAC--NNNNNNNNNNNNNNNNNNNNNNNNNNNNNNNNNNNNNNNNNNNNNNNNNNNNNNNNNNNNNNNNNNNNNNNNNNNNNNNNNNNNNNNNNNNNNNNNNNNNNNNNNNNNNNNNNNNNNNNNNNNNNNN--NNNNNNNNNNNNNNNNNNNNNNNNNNNNNNAAATAAAATAAAACATTTATTTCAATTTAAAGTATAGGAGATAGAAATTCTAAATATGGCGCTATAGAAAAAGTACCGNNNNNNNNNNNNNNNNN-NNNNNNNNNAAGTACAAAAAAGCAAAGATTAACCCTNNNNNNNNNNNNNNNNNNNNNTAACGAGC-AAAAAACTTAACAAAGCGAACTTTAGCTAAGTAANCCGAAACNNNNNNNNNNACTTACGGACAGTTTACCAGAACCAACTCATCTATGTGGCAAAATAGTGAGAAGATCCATAAGTAGAGGTGACACGNNNNNNNNNNNNNNNNNNNNNNNNNNNNNNNNNNNNNNNNNNNNNNNNNNNNNNNNNNNNNNNN-NNNNNNNNNNNNNNNNNNNNNNNNNNNNNNNNNNNNNNNNNNNNNNNNNNNNNNNNNNNNNNNNNNNNNNNNNNNNNNNNNNNNNNNNNNNNNNNNNNNNNNNNNNNNNNNNNNNNNNNNNNNNNNNNNNNNNNNNNNNNNNNNNNNNNNNNNNNNNNNNNNNNNNNNNNNNNNNNNNNNNN--NNNNNNNNNNNNNNNNNNNNNNNNNNNNNNNNNNNNNNNNNNNNNNNNNNNNNNNNNNNNNNNNNNNNNNNNNNNNNNNNNNNNNNNNNNNNNNNNNNNNNNNNNNNNNNNNNNNNNNNNNNNNNNNNNNNNNNNNNNNNNNNNNNNNNNNNNNNNNNNNNNNNNNNNNNNNNNNNNNNNNNNNNNNNNNNNNNNNNNNNNNNNNNNNNNNNNNNNNNNNNNNNNNNNNNNNNNNNNNNNNNN-NNNNNNNNNNNNNNNNNNNNNNNNNNNNNNNNNNNNNNNNNNNNNNNNNNNNNNNNNNNNNNNNNNNNNNNN-NNNNNNNNNNNNNNNNNNNNNNNNNNNNNNNCAAAGGTAGCATAATCATTTGTTCTCTAAATAAGGACTTGTATGAATGGCCACACGAGGGTTTTACTGTCTCTTACTTCCGATCAGTGAAATTGACCTCCCCGTGAAGAGGCGGGGATGAACTAACAAGACGANNNNNNNNNNNNNNNNNNNNNNNNNNNNNNNNNNNNNNNNNNNNNNNNNNNNNNNNN-NNNNNNNNNNNNNNNNNNNNNNNNNNNNNNNNNNNNNNNNNNNNNNNNNNNNNNNNNNNNNNNNNNNNNNNNNNNNNNNAAGACTAGACCTACARGTCAAACCAAATTATCGCTTNNNNNNNNNNNNNNNNNNNNNNNNNNNNNAAG-TTACCCTAGGGATAACAGCGCAATCCTATTCAAGAGTCCATATCGACAATAGGGTTTACGACCTCGATGTTGGATCAGGACATCCCGATGGTGCAGCCGCTATCAAAGGTTCGTTTGTTYNNNNNNNNNNNNNCTACGTGATCTGAGTTCAGACCGGAGCAATCCAGGTCGGTTTCTATCTGTTATGTATTTCTCCCNAGWACGDAAGGACAAGAGAAATGNNNNNNNNNNNNNNNNNNNNNNNNNNNNNNNNNNNNNNNNNNNNNNNNNNNNNNNNNNNNNNNNNNNNNNNNNNNNNNNNNNGGCCCAGTTAAGGTGGCAGAGCCCGGTAATTGCGTAAAACTTAAACCTTTATACTCAGAGATTCAAATTCTCTCCTTAAC-ANNNNNNNNNNNNNNNNNNNNNNNNNNNNNNNNNNNNNNNNNNNNNNNNNNNNNNNNNNNNNNNNNNNNNNNNNNNNNNNNNNNNNNNNNNNNNNNNNNNNNNNNNNNNNNNNNNNNNNNNNNNNNNNNNN-NNNNNNNNNNNNNNNNNNNNNNNNNNNNNNNNNNNNNNNNNNNNNNNNNNNNNNNNNNNNNNNNNNNNNNNNNNNNNNNNNNNNNNNNNNNNNNNNNNNNNNNNNNNNNNNNNNNNNNNNNNNNNNNNNNNNNNNNNNNNNNNNNNNNNNNNNNNNNNNNNNNNNNNNNNNNNNNNNNNNNNNNNNNNNNNNNNNNNNNNNNNNNNNNNNNNNNNNNNNNNNNNNTCAGSCTGAGCTTCCAACTCAAAATACGCCCTCATCGGAGCCCTACGAGCAGTAGCACAAACAATCTCATANNNNNNNNNNNNNNNNNNNNNNNNNNNNNNNNNNNNNNNNNNNNNNNNNNNNNNNNNNNNNNNNNNNNNNNNNNNNNNNNNNNNNNNNNNNNNNNNNNNNNNNNNNNNNNNNNNNNNNNNNNNNNNNNNNNNNNNNNNNNNNNNNNNNNNNNNNNNNNNNNNNNNNNNNNNNNNNNNNNNNNNNNNNNNNNNNNNNNNNNNNNNNNNNNNNNNNNNNNNNNNNNNNNNNNNNNNNNNNNNNNNNNNNNNNNNNNNNNNNNNNNNNNNNNNNNNNNNNNNNNNNNNNNNNNNNNNNNNNNNNNNNNNNNNNNNNNNNNNNNNNNNNNNNNNNNNNNNNNNNNNNNNNNNNNNNNNNNNNNNNNNNNNNNNNNNNNNNNNNNNNNNNNNNNNNNNNNNNNNNNNNNNNNNNNNNNNNNNNNNNNNNNNNNNNNNNNNNNNNNNNNNNNNNNNNNNNNNNNNNNNNNNNNNNNNNNNNNNNNNNNNNNNNNNNNNNNNNNNNNNNNNNNNNNNNNNNNNNNNNNNNNNNNNNNNNNNNNNNNNNNNNNNNNNNNNNNNNNNNNNNNNGAGTAAATAATAGAGGTCTAAACCCTCTTATTTCTAGAACTATAGGAATTGAACCTAATCCTAAGAACCCAAAACTCTTCGNNNNNNNNNNNNNNNNNNNNNNNNNNNNNNNNNNNNNNNNNNNNNNNNNNNNNNNNNNNNNNNNNNNNNNNNNNNNNNNNNNNNNNNNNNNNNNNNNNNNNNNNNNNNNNNNNNNNNNNNNNNNNNNNNNNNNNNNNNNNNNNNNNNNNNNNNNNNNNNNNNNNNNNNNNNNNNNNNNNNNNNNNNNNNNNNNNNNNNNNNNNNNNNNNNNNNTTATCCCCATTATAATAAAAAAATATAACCCACGAGCCACAGAAGCATCAACCAAATATTTCCTAACTCAATCAACAGCTTCCATANNNNNNNNNNNNNNNNNNNNNNNNNNNNNNNNNNNNNNNNNNNNNNNNNNNNNNNNNNNNNNNNNNNNNNNNNNNNNNNNNNNNNNNNNNNNNNNNNNNNNNNNNNNNNNNNNNNNNNNNNNNNNNNNNNNNNNNNNNNNNNNNNNNNNNNNNNNNNNNNNNNNNNNNNNNNNNNNNNNNNNNNNNNNNNNNNNNNNNNNNNNNNNNNNNNNNNNNNNNNNNNNNNNNNNNNNNNNNNNNNNNNNNNNNNNNNNNNNNNNNNNNNNNNNNNNNNNNNNNNNNNNNNNNNNNNNNNNNNNNNNNNNNNNNNNNNNNNNNNNNNNNNAAATTATAGCCTACTCATNNNNNNNNNNNNNNNNNNNNNNNNNNNNNNNNNNNNNNNNNNNNNNNNNNNNNNNNNNNNNNNNNNNNNNNNNNNNNNNNNNNNNNNNNNNNNNNNNNNNNNNNNNNNNNNNNNNNNNNNNNNNNNNNNNNNNNNNNNNNNNNNNNNNNNNNNNNNNNNNNNNNNNNNNNNNNNNNNNNNNNNNNNNNNNNNNNNNNNNNNNNNNNNNNNNNNNNNNNNNNNNNNNNNNNNNNNNNNNNNNNNNNNNNNNNNNNNNNNNNNNNNNNNNNNNNNNNNNNNNNNNNNNNNNNNNNNNNNNNNNNNNNNNNNNNNNNNNNNNNNNNNNNNNNNNNNNNNNNNNNNNNNNNNNNNNNNNNNNNNNNNNNNNNNNNNNNNNNNNNNNNNNNNNNNNNNNNNNNNNNNNNNNNNNNNNNNNNNNNNNNNNNNNNNNNNNNNNNNNNNNNNNNNNNNNNNNNNNNNNNNNNNNNNNNNNNNNNNNNNNNNNNNNNNNNNNNNNNNNNNNNNNNNNNNNNNNNNNNNNNNNNNNNNNNNNNNNNNNNNNNNNNNNNNNNNNNNNNNNNNNNNNNNNNNNNNNNNNNNNNNNNNNNNNNNNNNNNNNNNNNNNNNNNNNNNNNNNNNNNNNNNNNNNNNNNNNNNNNNNNNNNNNN-NNNNNNNNNNNNNNNNNNNNNNNNNNNNNNNNNNNNNYTAAACAAC-TGGCTTCAATCTACTTCTCCCGCCGCGAGAAAAAAAAGGCGGGAGAAGCCCCGGCAGAA-TTGAAGCTGCTTCTTCGAATTTGCAATTCAATNTGTTANNNNNNNNNNNNNNNNNNNNNNNNNNNNNNNNNNNNNNNNNNNNTTAGATTTACAGTCTAATGCTTCACTCAGCCATCTTACCCATGTTCATCAACCGCTGACTATNNNNNNNNNNNNNNNNNNNNNNNNNNNNNNNNNNNNNNNNNNNNNNNNNNNNNNNNNNNNNNNNNNNNNNNNNNNNNNNNNNNNNNNNNNNNNNNNNNNNNNNNNNNNNNNNNNNNNNNNNNNNNNNNNNNNNNNNNNNNNNNNNNNNNNNNNNNNNNNNNNNNNNNNNNNNNNNNNNNNNNNNNNNNNNNNNNNNNNNNNNNNNNNNNNNNNNNNNNNNNNNNNNNNNNNNNNNNNNNNNNNNNNNNNNNNNNNNNNNNNNNNNNNNNNNNNNNNNNNNNNNNNNNNNNNNNNNNNNNNNNNNNNNNNNNNNNNNNNNNNNNNNNNNNNNNNNNNNNNNNNNNNNNNNNNNNNNNNNNNNNNNNNNNNNNNNNNNNNNNNNNNNNNNNNNNNNNNGAGCCTCAGTGGATCTCACCATTTTCTCTCTACACCTAGCAGGTGTTTCCTCAATTCTAGGNGCNNNNNNNNNNNNNNNNNNNNNNNNNNNNNNNNNNNNNNNNNNNNTAACACAATATCAAACACCCTTATTCGTGTGATCCGTATTAATTACTGCCGTNNNNNNNNNNNNNNNNNN-NNNNNNNNNNNNNNNNNNNNNNNNNNNNNNNNNNNNNNNNNNNNNNNNNNNNNNNNNNNNNNNNNNNNNNNNNNNNNNNNNNNNNNNNNNNNNNNNNNNNNNNNNNNNNNNNNNNNNNNNNNNNNNNNNNNNNNNNNNNNNNNNNNNNNNNNNNNNNNNNNNNNNNNNNNNNNNNNNNNNNNNNNNNNNNNNNNNNNNNNNNNNNNNNNNNNNNNNNNNNNNNNNNNNNNNNNNNNNNNNNNNNNNNNNNNNNNNNNNNNNNNNNNNNNNNNNNNNNNNNNNNNNNNNNNNNNNNNNNNNNNNNNNNNNNNNNNNNNNNNNNNNNNNNNNNNNNNNNNNNNNNNNNNNNNNNNN-NNNNNNNNNNNNNNNNNNNNNNNNNNNNNNNNNNNNNNNNNNNNNNNNNNNNNNNNNNNNNNNNNNNNNNNNNNNNNNNNNNNNNNNNNNNNNNNNNNNNNNNNNNNNNNNNNNNNNNNNNNNNNNCAATTCTTCCCTCGACATTGTTCTTCACGATACATATTATGTAGTCGNNNNNNNNNNNNNNNNNNNNNNNNTAGGAGCCGTATTCGCTATCATAGGAGGGTTNNNNNNNNNNNNNNNNNNNNNNNNAGGTTATACTCTAAANNNNNNNNNNNNNNNNNNNNNNNNNNNNNNNNNNNNNNNNNNNNNNNNNNNNNNNNNNNNNNNNNNNNNNNNNNNNNNNNNNNNNNNNNNNNNNNNNNNNNNNNNNNNNNNNNNNNNNNNNNNNNNNNNNNNNNNNNNNNNNNNNNNNNNNNNNNNNNNNNNNNNNNNNNNNNNNNNNNNNNNNNNNNNNNNNNNNNNNNNNNNNNNNNNNNNNNNNNNNNNNNNNNNNNNNNNNNNNNNNNNNNNNNNNNNNNNNNNNNNNNNNNNNNNNNNNNNNNCCCCNNNNNNNNNNNACATTTGAAGANNNNNNNNNNNNNNNNNNNNNNNNNNNNNNNNNNNNNNNNNNNNNNCTACAATTGGTTTCAAGCCAACACCATAACCACTATGTCTNNNNNNNNN-NNNNNNNNNNNNNNNNNNNNNNNNNNNNNNNNNNNNNNNNNNNNNNNNNNNNNNNNNNNNNNNNNNNNNNNNNNNNNNNNNNNNNNNNNNNNNNNNNN-NNNNNNNNNNNNNNNNNNNNNNNNNNNNNNNNNNNNNNNNNNNNNNNNNNNNNNNNNNNNNNNNNNNNNNNNNNNNNNNNNNNNNNNNNNNNNNNNNNNNNNNNNNNNNNNNNNNNNNNNNNNNNNNNNNNNNNNNNNNNNNNNNNNNNNNNNNNNNNNNNNNNNNNNNNNNNNNNNNNNNNNNNNNNNNNNNNNNNNNNNNNNNNNNNNNNNNNNNNNNNNNNNNNNNNNNNNNNNNNNNNNNNNNNNNNNNNNNNNNNNNNNNNNNNNNNNNNNNNNNNNNNNNNNNNNNNNNNNNNNNNNNNNNNNNNNNNNNNNNNNNNNNNNNNNNNNNNNNNNNNNNNNNNNNNNNNNNNNNNNNNNNNNNNNNNNNNNNNNNNNNNNNNNNNNNNNNNNNNNNNNNNNNNNNNNNNNNNNNNNNNNNNNNNNNNNNNNNNNNNNNNNNNNNNNNNNNNNNNNNNNNNNNNNNNNNNNNNNNNNNNNNNNNNNNNNNNNNNNNNNNNNNNNNNNNNNNNNNNNNNNNNNNNNNNNNNNNNNNNNNNNNNNNNNNNNNNNNNNNNNNNNNNNNNNNNNNNNNNNNNNNNNNNNNNNNNNNNNNNNNNNNNNNNNNNNNNNNNNNNNNNNNNNNNNNNNNNNNNNNNNNNNNNNNNNNNNNNNNNNNNNNNNNNNNNNNNNNNNNNNNNNNNNNNNNNNNNNNNNNNNNNNNNNNNNNNNNNNNNTYCTTGATGACATGCCACAACTAGATACATCAACATGANNNNN-NNNNNNNNNNNNNNNNNNNNNNNNNNNNNNNNNNNNNNNNNNNNNNNNNNNNNNNNNNNNNNNNNNNNNNNNNNNNNNNNNNNNNNNNNNNNNNNNNNNNNNNNNNNNNNNNNNNNNNNNNNNNNNNNNNNNAACGAAAATCNNNNNNNNNNNNNNNNNNNNNNNNNNNNNNNNNNNNNNNNNNNNNNNNNNNNNNNNNNNNNNNNNNNNNNNNNNNNNNNNNNNNNNNNNNNNNNNNNNNNNNNNNNNNNNNNNNNNNNNNNNNNNNNNNNNNNNNNNNNNNNNNNNNNNNNNNNNNNNNNNNNNNNNNNNNNNNNNNNNNNNNNNNNNNNNNNNNNNNNNNNNNNNNNNNNNNNNNNNNNNNNNNNNNNNNNNNNNNNNNNNNNNNNNNNNNNNNNNNNNNNNNNNNNNNNNNNNNNNNNNNNNNNNNNNNNNNNNNNNNNNNNNNNNNNNNNNNNNNNNNNNNNNNNNNNNNNNNNNNNNNNNNNNNNNNNNNNNNNNNNNNNNNNNNNNNNNNNNNNNNNNNNNNNNNNNNNNNNNNNNNNNNNNNNNNNNNNNNNNNNNNNNNNNNNNNNNNNNNNNNNNNNNNNNNNNNNNNNNNNNNNNNNNNNNNNNN-NNNNNNNNNNNNNNNNNNNNNNNNNNNNNNNNNNNNNNNNNNNNNNNNNNNNNNNNNNNNNNNNNNNNNNNNNNNNNNNNNNNNNNNNNNNNNNNNNNNNNNNNNNNNNNNNNNNNNNNNNNNNNNNNNNNNNNNNNNNNNNNNNNNNNNNNNNNNNNNNNNNNNNNNNNNNNNNNNNNNNNNNNNNNNNNNNNNNNNNNNNNNNNNNNNNNNNNNNNNNNNNNNNNNNNNNNNNNNNNNNNNNNNNNNNNNNNNNNNNNNNNNNNNNNNNNNNNNNNNNNNNNNNNNNNNNNNNNNNNNNNNNNNNNNNNNNNNNNNNNNNNNNNNNNNNNNNNNNNNNNNNNNNNNNNNNNNNNNNNNNNNNNNNNNNNNNNNNNNNNNNNNNNNNNNNNNNNNNNNNNNNNNNNNNNNNNNNNNNNNNNNNNNNNNNNNNNNNNNNNNNNNNNNNNNNNNNNNNNNNNNNNNNNNNNNNNNNNNNNNNNNNNNNNNNNNNNNNNNNNNNNNNNNNNNNNNNNNNNNNNNNNNNNNNNNNNNNNNNNNNNNNNNNNNNNNNNNNNNNNNNNNNNNNNNNNNNNNNNNNNNNNNNNNNNNNNNNNNNNNNNNNNNNNNNNNNNNNNNNNNNNNNNNNNNNNNNNNNNNNNNNNNNNNNNNNNNNNNNNNNNNNNNNNNNNNNNNNNNNNNNNNNNNNNNNNNNNNNNNNNNNNNNNNNNNNNNNNNNNNNNNNNNNNNNNNNNNNNNNNNNNNNNNNNNNNNNNNNNNNNNNNNNNNNNNNNNNNNNNNNNNNNNNNNNNNNNNNNNNNNNNNNNNNNNNNNNNNNNNNNNNNNNTCCACCTTCTTAATCGTCTGCTTCCTCCGCCAACTAAAATTCCACTTTACCTCTAGCCACCACTTTGGCTTTGAAGCTNNNNNNNNNNNNNNNNNNNNNNNNNNNNNNNNNNNNNNNNNNNNNNNNNNNNNNNNNNNNNNNNNNNNNNNNNNNNNNNNNNNNNNNNNNNAGTACAACTGACTTCCAATCAGTTAGTTTCGGTCTAATCCGAAAAAGAATAATAAACCTTGTAGTAGCCCTTCTAACCAACCTCANNNNNNNNNNNNNNNNNNNNNNNNNNNNNNNNNNNNNNNNNNNNNNNNNNNNNNNNNNNNNNNNNNNNNNNNNNNNNNNNNNNNNNNNNNNNNNNNNNNNNNNNNNNNNNNNNNNNNNNNNNNNNNNNNNNNNNNNNNNNNNNNNNNNNNNNNNNNNNNNNNNNNNNGAAATTGCATTACTCCTACCACTACCATGAGCCTCACAAACNNNNNNNNNNNNNNNNNNNNNNNNNNNNNNNNNNNNNNNNNNNNNNNNNNNNNNNNNNNNNNNNNNNNNNNNNNNNNNNNNNNNNNNNNNNNNNNNNNNNNNNNNNNNNNNNNNNNNNNNNNNNNNNNNNNNNNNNNNNNNNNNNNNNNNNNNNNNNNNNNNNNNNNNNNNNNNNNNNNNNNNNNNNNNNNNNNNNNNNNNNNNNNNNNNNNNNNNNNNNNNNNNNNNNNNNNNNNNNNNNNNNNNNNNNNNNNNNNNNNNNNNNNNNNNNNNNNNNNNNNNNNNNNNNNNNNNNNNNNNNNNNNNNNNNNNNNNNNNNNNNNNNNNNNNNNNNNNNNNNNNNNNNNNNNNNNNNNNNNNNNNNNNNNNNNNNNNNNNNNNNNNNN-NNNNNNNNNNNNNNNNNNNNNNNNNNNNNNNNNNNNNNNNNNNNNNNNNNNNNNNNNNNNNNNNNNNNNNNNNNNNNNNNNNNNNNNNNNNNNNNNNNNNNNNNNNNNNNNNNNNNNNNNNNNNNNNNNNNNNNNNNNNNNNNNNNNNNNNNNNNNNNNNNNNNNNNNNNNNNNNNNNNNNNNNNNNNNNNNNNNNNNNNNNNNNNNNNNNNNNNNNNNNNNNNNNNNNNNNNNNNNNNNNNNNNNNNNNNNNNNNNNNNNNNNNNNNNNNNNNNNNNNNNNNNNNNNNNNNNNNNNNNNNNNNNNNNNNNNNNNNNNNNNNNNNNNNNNNNNNNNNNNNNNNNNNNNNNNNNNNNNNNNNNNNNNNNNNNNNNN-NNNNNNNNNNNNNNNNNNNNNNNNNNNNNNNNNNNNNNNNNNNNNNNNNNNNNNNNNNNNNNNNNNNNNNNNNNNNNNNNNNNNNNNNNNNNNNNNNNNNNNNNNNNNNNNNNNNNNNNNNNNNNNNNNNNNNNNNNNNNNNNNNNNNNNNNNNNNNNNNNNNNNNNNNNNNNNNNNNNNNNNNNNNNNNNNNNNNNNNNNNNNNNNNNNNNNNNNNNNNNNNNNNNNNNNNNNNNNNNNNNNNNNNNNNNNNNNNNNNNNNNNNNNNNNNNNNNNNNNNNNNNNNNNNNNNNNNNNNNNNNNNNNNNNNNNNNNNNNNNNNNNNNNNNNNNNNNNNNNNNNNNNNNNNNNNNNNNNNNNNNNNNNNNNNNNNNNNNNNNNNNNNNNNNNNNNNNNNNNNNNNNNNNNNNNNNNNNNNNNNNNNNNNNNNNNNNNNNNNNNNNNNNNNNNNNNNNNNNNNNNNNNNNNNNNNNNNNNNNNNNNNNNNNNNNNNNNNNNNNNNNNNNNNNNNNNNNNNNNNNNNNNNNNNNNNNNNNNNNNNNNNNNNNNNNNNNNNNNNNNNNNNNNNNNNNNNNNNNNNNNNNNNNNNNNNNNNNNNNNNNNNNNNNNNNNNNNNNNNNNNNNNNNNNNNNNNNNNNNNNNNNNNNNNNNNNNNNNNNNNNNNNNNNNNNNNNNNNNNNNNNNNNNNNNNNNNNNNNNNNNNNNNNNNNNNNNNNNNNNNNNNNNNNNNNNNNNNNNNNNNNNNNNNNNNNNNNNNNNNNNNNNNNNNNNNNNNNNNNNNNNNNNNNNNNNNNNNNNNNNNNNNNNNNNNNNNNNNNNNNNNNNNNNNNNNNNNNNNNNNNNNNNNNNNNNNNN-NNNNNNNNNNNNNNNNNNNNNNNNNNNNNNNNNNNNNNNNNNNNNNNNNNNNNNNNNNNNNNNNNNNNNNNNNNNNNNNNNNNNNNNNNNNNNNNNNNNNNNNNNNNNNNNNNNNNNNNNNNNNNNNNNNNNNNNNNNNNNNNNNNNNNNNNNNNNNNNNNNNNNNNNNNNNNNNNNNNNNNNNNNNNNNNNNNNNNNNNNNNNNNNNNNNNNNNNNNNNNNNNNNNNNNNNNNNNNNNNNNNNNNNN--NNNNNNNNNNNNNNNNNNNNNNNNNNNNNNNNNNNNNNNNNNNNNNNNNNNNNNNNNNNNNNNNNNNNNNNNNNNNN-NNNNNNNNNNNNNNNNNNNNNNNNNNNNNNNNNNNNNNNNNNNNNNNNNNNNNNNNNNNNNNNNNNNNNNNNNAAAAAATTGGTGCAACTCCAAATAAAAGTAATAAACATATTCTCCTCCTTCACATTANNNNNNNNNNNNNNNNNNNNNNNNNNNNNNNNNNNNNNNNNNNNNNNNNNNNNNNNNNNNNNNNNNNNNNNNNNNNNNNNNNNNNNNNNNNNNNNNNNNNNNNNNNNNNNNNNNNNNNNNNNNNNNNNNNNNNNNNNNNNNNNNNNNNNNNNNNNNNNNNNNNNNNNNNNNNNNNNNNNNNNNNNNNNNNNNNNNNNNNNNNNNNNNNNNNNNNNNNNNNNNTACTTCTCAATAATATTTGTCCCAGTAGC-ACTATTCGTCACATGATCCATCATAGAATTCTCAATATGATNNNNNNNNNNNNNNNNNNNNNNNNNNNNNNNNNNNNNNNNNNNNNNNNNNNNNNNNNNNNNNNNNNNNNNNNNNNNNNNNNNNNNNNNNNNNNNNNNNNNNNNNNNNNNNNNNNNNNNNNNNNNNNNNNNNNNNNNNNNNNNNNNNNNNNNNNNNNNNNNNNNNNNNNNNNNNNNNNNNNNNNNNNNNNNNNNNNNNNNNNNNNNNNNNNNNNNNNNNNNNNNNNNNNNNNNNNNNNNNNNNNNNNNNNNNNNNNNNNNNNNNNNNNNNNNNNNNNNNNNNNNNNNNNNNNNNNNNNNNNNNNNNNNNNNNNNNNNNNNNNNNNNNNNNNNNNNNNNNNNNNNNNNNNNNNNNNNNNNNNNNNNNNNNNNNNNNNNNNNNNNNNNNNNNNNNNNNNNNNNNNNNNNNNNNNNNNNNNNNNNNNNNTCAAGCACAATAGTAGTAGCAGGCATTTTTCTATTAATCCGTTTCTACCCACTAACAGAAAACAACAAATTTGCCCANNNNNNNNNNNNNNNNNNNNNNNNNNNNNNNNNNNNNNNNNNNNNNNNNNNNNNNNNNNNNNNNNNNNNNNNNNNNNNNNNNNNNNNNNNNNNNNNNNNNNNNNNNNNNNNNNNNNNNNNNNNNNNNNNNNNNNNNNNNNNNNNNNNNNNNNNNNNNNNNNNNNNNNNNNNNNNNNNNNNNNNNNNNNNNNNNNNNNNNNNNNNNNNNNNNNNNNNNNNNNNNNNNNNNNNNNNNNNNNNNNNNNNNNNNNNNNNNNNNNNNNNNNNNNNNNNNNNNNNNNNNNNNNNNNNNNNNNNNNNNNNNNNNNNNNNNNNNNNNNNNNNNNNNNNNNNNNNNNNNNNNNNNNNNNNNNNNNNNNNNNNNNNNNNNNNNNNNNNNNNNNNNNNNNNNNNNNNNNNNNNNNNNNTAATAACACTAATCGCCACCTCTTTCACAGNNNNNNNNNNNNNNNNNNNNNNNNNNNNNNNNNNNNNNNNNNNNNNNNNNNNNNNNNNNNNNNNNNNNNNNNNNNNNNNNNNNNNNNNNNNNNNNNNNNNNNNNNNNNNNNNNNNNNNNNNNNNNNNNNNNNNNNNNNNNNNNNNNNNNNNNNNNNNNNNNNNNNNNNNNNNNNNNNNNNNNNNNNNNNNNNNNNNNNNNNNNNNNNNNNNNNNNNNNNNNNNNNNNNNNNNNNNNNNNNNNNNNNNNNN--NNNNNNNNNNNNNNNNNNNNNNNNNNNNNNNNNNNNNNNNNNNNNNNNNNNNNNNNNNNNNNNNNNNNNNNNNNNNNNNNNNNNNNNNNNNNNNNNNNNNNNNNNNNNNNNNNNNNNNNNNNNNNNNNNNNNNNNNNNNNNNNNNNNNNNNNNNNNNNNNNNNNNNNNNNNNNNNNNNNNNNNNNNNNNNNNNNNNNNNNNNNNNNNNNNNNNNNNNNNNNNNNNNNNNNNNNNNNNNNNNNNNNNNNNNNNNNNNNNNNNNNNNNNNNNNNNNNNNNNNNNNNNNNNNNNNNNNNNNNNNNNNNNNNNNNNNNNNNNNNNNNNNNNNNNNNNNNNNNNNNNNNNNNNNNNNNNNNNNNNNNNNNNNNNNNNNNNNNNNNNNNNNNNNNNNNNNNNNNNNNNNNNNNNNNNNNNNNNNNNNNNNNNNNNNNNNNNNNNNNNNNNNNNNNNNNNNNNNNNNNNNNNNNNNNNNNNNNNNNNNNNNNNNNNNNNNNNNNNNNNNNNNNNNNNNNNNNNNNNNNNNNNNNNNNNNNNNNNNNNNNNNNNNNNNNNNNTAAAACAACCTTANNNNNNNNNNNNNNNNNNNNNNNNNNNNNNNNNNNNNNNNNNNNNNNNNNNNNNNNNNNNNNNNNNNNNNNNNNNNNNNNNNNNNNNNNNNNNNNNNNNNNNNNNNNNNNNNNNNNNNAATTCAACACAATACCACACCCAACCCCACCACTCACAATTAACCCTAACCCCCCATAAATAGGTGAAGGTTTCGAAGAAAACCCCACAAAACNNNNNNNNNNNNNNNNNNNNNNNNNNNNNNNNNNNNNNNNNNNNNNNNNNNNNNNNNNNNNNNNNNNNNNNNNNNNNNNNNNNNNNNNNNNNNNNNNNNNNNNNNNNNNNNNNNNNNNNNNNNNNNNNNNNNNNNNNNNNNNNNCACTGATAAAAATTGTAAACAACGCATTCATTGACCTCCCAACCCCACCAAATATNNNNNNNNNNNNNNNNNNNNNNNNNNNNNNNNNNNNNNNNNNNNNNNNNNNNNNNNNNNNNNNNNNNNNNNNNNNNNNNNNNNNNNNNNNNNNNNNNNNNNNNNNNNNNNNNNNNNNNNNNNNNNNNNNNNNNNNNNNNNNNNNNNNNNNNNNNNNNNNNNNNNNNNNNNNNNNNNNNNNNNNNNNNNNNNNNNNNNNNNNNNNNNNNNNNNNNNNNNNNNNNNNNNNNNNNNNNNNNNNNNNNNNNNNNNNNNNNNNNNNNNNNNNNNNNNNNNNNNNNNNNNNNNNNNNNNNNNNNNNNNNNNNNNNNNNNNNNNNNNNNNNNNNNNNNNNNNNNNNNNNNNNNNNNNNNNNNNNNNNNNNNNNNNNNNNNNNNNNNNNNNNNNNNNNNNNNNNNNNNNNNNNNNNNNNNNNNNNNNNNNNNNNNNNNNNNNNNNNNNNNNNNNNNNNNNNNNNNNNNNNNNNNNNNNNNNNNNNNNNNNNNNNNNNNNNNNNNNNNNNNNNNNNNNNNNNNNNNNNNNNNNNNNNNNNNNNNNNNNNNNNNNNNNNNNNNNNNNNNNNNNNNNNNNNNNNNNNNNNNNNNNNNNNNNNNNNNNNNNNNNNNNNNNNNNNNNNNNNNNNNNNNNNNNNNNNNNNNNNNNNNNNNNNNNNNNNNNNNNNNNNNNNNNNNN-NNNNNNNNNNNNNNNNNNNNNNNNNNNNNNNNNNNNNNNNNNNNNNNNNNNNNNNNNNNNNNNNNNNNNNNNNNNNNNNNNNNNNNNNNNNNNNNNNNNNNNNNNNNNNNNNNNNNNNNNNNNNNNNNNNNNNNNNNNNNNNNNNNNNNNNNNNNNNNNNNNNNNNNNNNNNNNNNNNNNNNNNNNNNNNNNNNNNNNNNNNNNNNNNNNNNNNNNNNNNNNNNNNNNNNNNNNNNNNNNNNNNNNNNNNNNNNNNNNNNNNNNNNNNNNNNNNNNNNNNNNNNNNNNNNNNNNNNNNNNNNNNNNNNNNNNNNNNNNNNNNNNNNNNNNNNNNNNNNNNNNNNNNNNNNNNNNNNNNNNNNNNNNNNNNNNNNNNNNNNNNNNNNNNNNNNNNNNNNNNNNNNNNNNNNNNNNNNNNNNNNNNNNNNNNNNNNNNNNNNNNNNNN--NNNNNNNNNNNNNNNNNNNNNNNNNNNNNNNNNNNNNNNNNNNNNNNNNNNNNNNNNNNNNNNNNNNNNNNNNNNNNNN
HM236184  GTTAATGTAGCTTAAA-CTTAAAGCAAGGCACTGAAAATGCCTAGATGAGTCTACTG-ACTCCATGAACATATAGGTTTGGTCCCAGCCTTCCTGTTAACTTTCAATAGACTTATACATGCAAGCATCCACGCCCCGGTGAGTAACGCCCTTCGAATCACACAGGACTAAAAGGAGCAGGTATCAAGCACACACTCTTGTAGCTCACAACGCCTTGCTTAACCACACCCCCACGGGAGACAGCAGTAACAAAAATTAAGCCATAAACGAAAGTTTGACTAAGCCATATTGACCAGGGTTGGTAAATCTCGTGCCAGCCACCGCGGTCATACGATTGA-CCCAAGCTAACAGGAGTACGGCGTAAAGCGTGTTAAAGCATCATACTAAATAGAGTTAAATTTTAATTAAACTGTAAAAAGCCATAATTATAACAAAAATAAATGACGAAAGTAACCCTACAATAGCTGATACACCATAGCTAAGACCCAAACTGGGATTAGATACCCCACTATGCTTAGCCCTAAACACAAATAATTATAAAAACAAAATTATTCGCCAGAGTACTACCGGC-ACAGCCCGAAACTCAAAGGACTTGGCGGTGCTTTATACCCTTCTAGAGGAGCCTGTTCTATAATCGATAAACCCCGATAAACCTCACCAATCCTTGCTAATACAGTCTATATACCGCCATCTTCAGCAAACCCTAAAAAAGGGACAAAAGTAAGCTCAATAATAACACATAAAGACGTTAGGTCAAGGTGTAACCTATGGAGTGGGAAGAAATGGGCTACATTTTCTACCCAAGAAAATTTAATACGAAAGCCATTATGAAATTAATAGCCAAAGGAGGATTTAGCAGTAAACTAAGAATAGAGTGCTTAGTTGAATCAGGCCATGAAGCACGCACACACCGCCCGTCACCCTCCTCAAGTAAATATGATATACTTAAACCTATTTACATATATCAACCACACGAGAGGAGACAAGTCGTAACAAGGTAAGCATACTGGAAAGTGTGCTTGGATAAACCAAGATATAGCTTAATTAAAGCATCTAGTTTACACCTAGAAGATTTCACACATTATGAGTATCTTGAACTATACCTAGCCCAAAATCTCCCACTCTCCAGTTTAAATAACTAAATTAATTAAAATAAAACATTTACCCTAA-TTAAAGTATAGGAGATAGAAATTCTAAACACGGCGCTATAGAGAAAGTACCGCAAGGGAATGATGAAAGAAAAAAATCATAGTACAAAAAAGCAAAGATTAACCCTTGTACCTTTTGCATAATGAATTAACGAGC-AAAAAACTTAACAAAACGAATTTTAGCTAAGTAACCCGAAACCAGACGAGCTACTTATAGACAGTTTATTAGAACCAACTCATCTATGTGGCAAAATAGTGAGAAGATCCATAAGTAGAGGTGACATGCCTAACGAGCCTGGTGATAGCTGGTTGTCCAGAAAATGAATTTTAGTTCAGCTTTAAAGATACC-AAAAATACAAATAAATCCCACTGTATCTTTAAAAGTTAGTCTAAAAAGGTACAGCCTTTTAGAAATGGGTACAACCTTCACTAGAGAGTAAGATCTAAAAATACCATAGTAGGCCTAAAAGCAGCCATCAATTAAGAAAGCGTTAAAGCTCAACAACAATAGTATTATTAATCCCAGCAATAACATTAGCCAACTCCTAGATTTAATACTGGACTATTCTATTACTAAATAGAAGCAATAATGTTAATATGAGTAACAAGAAATATTTTCTCCTCGCACAAGTTTAAGTCAGTAACTGATAATACCCTGACCGTTAACAGTAAATAAAAATAACCCAACAATAAATGATTTATTACTTATACTGTTAACCCAACACAGGAGTGCACCCAGGAAAGATTCAAAGAAGTAAAAGGAACTCGGCAAACACTAAACCCCGCCTGTTTACCAAAAACATCACCTCCAGCATCCCTAGTATTGGAGGCACTGCCTGCCCAGTGACTAAACGTTAAACGGCCGCGGTATTCTGACCGTGCAAAGGTAGCATAATCATTTGTTCTCTAAATAAGGACTTGTATGAATGGCCACACGAGGGTTTTACTGTCTCTTACTTCCAATCAGTGAAATTGACCTCCCCGTGAAGAGGCGGGGATAAATCAACAAGACGAGAAGACCCTATGGAGCTTTAACTAAGTAACTCAAGG-AAAATAAATTCAACCACCAA-GGGATAACAACACTCCTTATGAGTTAACAGTTTCGGTTGGGGTGACCTCGGAGAACAGAAAATCCTCCGAGCGATTTTAAAGACTAGACTAACAAGTCAAACCAAACCATCGCTT-ATTGATCCAAAAACTTGATCAACGGAACAAG-TTACCCTAGGGATAACAGCGCAATCCTATTCAAGAGTCCATATCGACAATAGGGTTTACGACCTCGATGTTGGATCAGGACACCCCGATGGTGCAACCGCTATCAAAGGTTCGTTTGTTCAACGATTAAAGTCCTACGTGATCTGAGTTCAGACCGGAGTAATCCAGGTCGGTTTCTATCTGTTATGTATTTCTCCC-AGTACGAAAGGACAAGAGAAATAAGGCCAACTTTAACAAAGCGCCTTAAACCAATTAATGACTTTATCTTAATTAATTTCACA-ACAAAACCTGCCCTAGAAAAGGGCCCAGTTAAGGTGGCAGAGCCCGGTAATTGCGTAAAACTTAAACCTTTATACTCAGAGATTCAAATCCTCTCCTTAACAAAATGTTTATAATCAACGTTCTAACACTCATCATTCCTATTCTCCTAGCTGTAGCTTTTCTTACACTAGTTGAACGAAAAGTTCTAGGTTATATACAATTTCGAAAAGGCCCAAACGTTGTAGGGCCATAT-GGCTTACTTCAACCCATCGCCGACGCAATTAAACTCTTCATCAAAGAACCCCTACGACCCGCCACATCCTCAATCTCAATATTCATTCTAGCCCCCATCCTAGCACTAACCCTAGCCTTAACTATATGAATCCCCCTACCCATACCCTATCCCCTCATCAATATAAACTTAGGAGTCCTCTTCATATTAGCCATATCAAGCCTAGCCGTATACTCAATCCTCTGATCAGGTTGAGCCTCCAACTCAAAATATGCTCTCATTGGAGCCCTACGGGCAGTAGCACAAACAATCTCTTATGAAGTAACACTAGCAATTATTTTACTATCAGTCCTACTAATAAATGGGTCCTTTACCCTTTCTACACTAATCATTACACAAGAACAAGTATGATTAATCTTCCCAGCATGACCCCTAGCAATAATATGATTTATCTCAACACTAGCAGAAACAAACCGAGCACCATTTGACCTCACCGAAGGAGAATCTGAACTAGTATCAGGCTTTAACGTAGAATATGCTGCCGGACCATTCGCCCTATTCTTTATAGCAGAATATGCGAATATTATCATAATAAACATCTTCACAACAACCCTCTTCTTAGGAGCATTTCACAACCCATACATACCAGAACTTTACACAATCAACTTCACCATCAAATCGCTACTACTCACAATTACCTTCCTATGAATCCGAGCATCCTACCCCCGATTCCGTTACGACCAACTAATACACTTACTATGAAAAAATTTTCTACCCCTAACACTAGCCCTATGCATATGACACGTATCGCTACCCATTCTCCTATCAAGCATCCCCCCACAAACATAAGAAATATGTCTGACAAAAGAGTTACTTTGATAGAGTAAATAATAGAGGTTTAAATCCTCTTATTTCTAGAACTATAGGAATTGAACCTACTCCTAAGAACCCAAAACTCTTCGTGCTCCCAATTACACCAAATTCTAATAGTAAGGTCAGCTAATTAAGCTATCGGGCCCATACCCCGAAAATGTTGGTTCATATCCTTCCCGTACTAATAAATCCAATTATCCTCATTATTATTCTAATAACCGTTATACTTGGAACCATTATCGTTATGATTAGCACCCACTGATTGCTCATCTGAATTGGATTTGAAATAAATATACTTGCTATTATTCCCATTATAATAAAAAAGCACAACCCACGAGCCACAGAAGCATCAACCAAATATTTCCTAACTCAATCAACAGCCTCAATACTACTAATAATAGCCATTATCATTAACTTAATATTCTCAGGCCAATGAACCGTAATAAAACTATTTAATCCAATAGCCTCCATACTCATAACAATAGCCCTCGCTATAAAACTAGGTATAGCCCCATTCCACTTCTGAGTCCCAGAAGTAACACAAGGCATTCCCCTATCCTCAGGCCTAATCTTACTCACATGACAAAAACTAGCACCCATGTCAGTACTTTACCAAATCCTTCCATCCATCAACCTAGACCTGATCCTAACCCTATCAATTCTATCTATTACAATCGGAGGCTGAGGAGGACTGAACCAAACCCAACTACGAAAAATTATAGCCTATTCATCAATTGCCCACATAGGCTGAATAACAGCAGTTTTACTATATAATCCCACCATAACACTACTAAACCTAATTATTTATATCATTATAACCTCTACCATATTTACACTATTTATAGCCAACTCAACCACAACCACCCTATCATTATCACACACATGAAATAAAGCACCCATCATAACAATTCTAGTCCTCATTACCCTCCTATCAATAGGAGGACTTCCCCCACTATCAGGATTTATACCAAAATGAATAATTATCCAAGAAATAACAAAAAATGACAGCATTATCTTACCCACCCTCATAGCAATTACAGCACTACTAAACCTATATTTTTATATACGACTTACATACTCCACTGCACTCACGATATTTCCCTCCACAAACAACATAAAAATGAAATGACAATTTCCAACCACAAAACGAATAACCCTCCTACCAACAATAACTGTACTATCCACCATACTACTACCACTAACACCAATCCTCTCAATTCTAGAATAGGAATTTAGGTTAAACAGACCAAGAGCCTTCAAAGCCCTAAGCAAGTATAATTTACTTAATTCCTGATAAGGACTGCAAGACTACATCTTACATCAATTGAATGCAAATCAACCACTTTAATTAAGCTAAATCCTCACTAGATTGGTGGGC-TCCACCCCCACGAAACTTTAGTTAACAGCTAAACACCCTAAACAAC-TGGCTTCAATCTACTTCTCCCGCCGCGAGAAAAAAAAGGCGGGAGAAGCCCCGGCAGAGTTTGAAGCTGCTTCTTTGAATTTGCAATTCAATATGTTAATTCACTACAGGACCTGGTAAAAAGAGGAATTAAACCTCTGTTCTTAGATTTACAGTCTATTGCTTTACTCAGCCATTTTACCCATGTTCATCAACCGCTGATTATTTTCAACCAACCACAAAGATATCGGCACCCTTTACCTTCTATTTGGTGCCTGAGCTGGTATAGTAGGAACCGCCTTAAGCCTACTAATTCGCGCCGAACTAGGCCAACCCGGAACTCTACTCGGAGATGACCAAATCTACAACGTAATTGTAACCGCACATGCATTTGTAATAATTTTCTTTATAGTAATGCCTATTATAATCGGTGGATTCGGCAACTGACTAGTTCCTCTGATAATTGGAGCCCCTGATATAGCATTTCCTCGGATAAATAACATAAGCTTTTGACTTCTTCCCCCATCTTTCCTGTTACTCCTAGCATCCTCTATGGTTGAGGCCGGAGCAGGAACAGGTTGAACCGTATACCCTCCTCTAGCAGGCAACCTAGCCCATGCAGGAGCCTCAGTAGATCTAACTATTTTCTCCCTACATCTGGCAGGTGTCTCTTCAATTCTAGGAGCCATTAATTTTATTACAACTATTATTAATATAAAACCCCCTGCGATGTCACAGTATCAAACCCCCTTGTTTGTATGATCTGTACTAATTACTGCCGTACTTCTCCTTCTCTCACT-TCCTGTATTAGCAGCTGGTATCACAATACTACTAACGGACCGAAACCTGAATACAACCTTTTTTGACCCAGCAGGAGGAGGAGACCCTATCCTATATCAACACCTATTCTGATTCTTTGGGCACCCTGAAGTATATATTCTTATTTTACCTGGGTTTGGGATAATCTCCCATATTGTGACCTACTATTCAGGAAAAAAAGAACCATTCGGATATATAGGAATAGTATGAGCCATAATATCAATTGGGTTCCTAGGATTCATTGTATGAGCCCACCATATATTCACAGTCGGAATAGACGTCGATACACGGGCTTACTTCACGTCAGCTACTATAATTATCGCCATCCCAACAGG-AGTAAAAGTATTCAGTTGACTAGCAACGCTTCATGGGGGTAATATCAAATGATCTCCTGCCATAATATGAGCCCTAGGTTTCATCTTTCTTTTCACAGTCGGAGGCTTAACTGGAATTGTTCTAGCCAACTCCTCCCTTGACATTGTCCTCCATGACACATATTATGTAGTAGCACATTTCCACTACGTATTATCAATAGGAGCTGTATTTGCTATTATAGGAGGATTTGTACATTGATTTCCCCTATTCTCAGGCTATACTCTCAA-TGATACATGAGCCAAAATCCACTTTGCAATTATATTTGTAGGTGTTAACATGACTTTCTTTCCACAACATTTCCTAGGACTATCCGGTATACCACGACGATACTCTGATTATCCAGACGCATATACAATATGAAATACTATCTCATCTATAGGCTCATTTATCTCACTAACAGCAGTAATACTAATAATCTTCATCATCTGAGAAGCATTTGCATCTAAACGAGAAGTCCTAACTGTAGACCTAACCACAACAAACCTAGAATGACTAAACGGATGTCCTCCACCATACCACACATTTGAAGAACCCACATATGTTAACCTAAAATAAGAAAGGAAGGAATCGAACCTCCTATTATTGGTTTCAAGCCAACACCATAGCCACTATGACTCTCTCAATAAACGAGATGTTAGTAAAACATTACATAACCTTGTCAAGATTAAATTACAGGTGAAAATCCCGTACATCTCATATGGCATATCCCATACAACTAGGCTTT-CAAGACGCAACATCACCTATCATGGAAGAACTACTACACTTTCACGACCACACATTAATAATCGTTTTCCTAATCAGCTCTCTAGTACTTTATATTATTTCACTAATACTAACAACAAAATTAACCCATACCAGTACCATAGACGCGCAAGAAGTAGAAACAATCTGAACCATTCTACCAGCCATTATCTTAATTATGATTGCTCTTCCATCCTTGCGAATCCTATACATAATAGATGAAATCAACAACCCATCTCTCACAGTAAAGACCATAGGGCATCAATGATACTGAAGCTATGAATATACAGATTATGAAGACCTAAGCTTCGATTCCTATATAATCCCAACATCAGAACTAAAACCAGGAGAACTGCGTTTACTAGAAGTAGACAACCGAGTTGTATTACCCATGGAAATAACAGTCCGAATACTAATCTCTTCCGAAGATGTCCTACACTCATGAGCAGTCCCTTCTCTAGGACTAAAAACAGACGCAATTCCAGGTCGTTTAAATCAAACAACCCTTATGTCAACTCGTCCAGGCCTATTCTACGGTCAATGCTCAGAAATTTGCGGATCAAATCACAGTTTTATGCCAATTGTTCTTGAACTAGTCCCATTAAAATACTTTGAAAAATGATCCGCATCAATACTATAAAATCATCAAGAAGCTATCCCAGCGTTAACCTTTTAAGTTAAAGACTGAGAATAT-TATATTCTCCTTGATGATATGCCACAACTAGACACATCAACGTGACTTAC-AATAATTCTATCAATATTTTTAGTCCTCTTCATTATTTTTCAACTAAAAATCTCAAAACACAACTTCTACCACAACCCAGAATTAATAACAACAAAAACACCGAAACAAAATACTCCTTGAGAAACAAAATGAACGAAAATCTATTTGCCTCTTTCATTACCCCTATAATATTTGGCCTCCCCCTCGTTACCCTCATTGTTTTATTCCCTAGCCTATTATTTCCCACATCAAACCGACTAGTCAACAACCGCCTCATCTCCCTCCAACAGTGAATACTTCAATTAGTATCAAAACAAATAATGAGCATTCATAATACCAAAGGACAGACATGAGCATTAATGCTAATGTCCCTAATTTTATTTATTGGATCTACAAACCTACTAGGCCTCCTACCCCACTCATTTACACCAACTACACAACTATCAATAAACCTAGGCATGGCCATTCCTTTATGAGCAGGAGCTGTAATTACAGGCTTCCGCAACAAAACTAAAGCTTCACTCGCCCATTTCCTACCACAAGGGACACCCACCCCACTGATCCCAATACTAGTAATTATTGAAACCATCAGCCTATTTATTCAACCAGTAGCCCTTGCCGTACGATTAACAGCTA-ATATCACGGCAGGACACTTACTAATTCACCTAATTGGAGGAGCCACCCTTGCACTAATAAGCATTAATACCACAACAGCACTCATCACATTCATTATCCTAATTTTACTAACAGTTCTCGAATTCGCAGTGGCTATAATTCAAGCCTATGTATTTACCCTTCTAGTTAGCTTATACCTGCATGATAACACATAATGACACACCAAACCCACGCTTATCACATAGTAAATCCAAGCCCCTGACCTCTCACAGGAGCACTATCTGCCCTCCTAATAACATCTGGTCTCATCATATGATTTCACTTCAACTCAACAGCTCTACTAACTCTGGGCCTAACAACAAATATACTTACAATATACCAGTGATGACGAGATGTGATTCGAGAAAGCACCTTCCAAGGCCACCATACTCCGGCTGTCCAAAAGGGCCTTCGTTACGGAATGATTCTTTTCATTATCTCCGAAGTTCTATTCTTTACTGGATTTTTCTGAGCCTTCTACCACTCAAGCCTTGCCCCCACACCCGAACTAGGCGGCTGCTGACCTCCAACAGGCATTCACCCACTTAATCCCTTAGAAGTCCCACTACTCAACACCTCTGTCCTTCTAGCCTCAGGAGTATCCATTACTTGAGCTCACCATAGCCTCATAGAAGGGAACCGTTACCACATGTTACAAGCCCTATTCATTACCATCGCACTAGGCGTGTACTTTACACTGTTACAGGCATCAGAGTATTATGAAGCACCCTTTACAATCTCAGACGGAGTTTACGGTTCAACTTTCTTCGTAGCTACAGGATTTCACGGCCTCCATGTCATCATCGGATCCACCTTCCTAATTGTCTGCTTCTTCCGCCAATTAAAATTTCATTTCACCTCTAGTCACCATTTCGGTTTCGAAGCCGCTGCCTGATACTGACACTTCGTAGATGTAGTATGACTTTTCCTCTATGTATCCATCTACTGATGAGGCTCATGTCCTTTTAGTATTAATTAGTACAACTGACTTCCAATCAGTTAGTTTCGGTCTAATCCGAAAAAGAACAATAAACCTTATAATTACTCTCCTAACTAACTTCACGCTAGCTACATTACTCGTAACCATCGCATTCTGACTTCCCCAACTGAACGTGTATTCAGAAAAAACAAGCCCATACGAATGTGGATTTGACCCCATAGGGTCTGCTCGCCTCCCCTTCTCTATAAAATTCTTCCTAGTAGCCATCACATTCCTCCTTTTTGATCTAGAAATTGCACTACTCCTACCACTACCATGAGCCTCACAAAC-AACTAATCTAAACACAATGCTCACCATAGCTCTTCTCCTAATCTTCCTACTAGCCGTAAGCCTGGCCTACGAATGAACTCAAAAAGGACTCGAATGAACCGAATATGGTATTTAGTTTAAAAC-AAAATAAATGATTTCGACTCATTAGATTATGATTAAGCTCATAACTACCAAATGTCCCTCGTATACATAAACATTATAATGGCATTCACAGTATCCCTCACAGGACTACTAATATACCGATCCCACCTAATATCTTCCCTCCTATGCCTAGAAGGAATAATACTATCCCTATTTATTTTAGCCACCCTAATAATCCTAAACTCACATTTTACCTTAGCCAGTATAATGCCCATTATTCTACTAGTTTTCGCAGCTTGCGAG-GCAGCACTAGGCCTGTCCCTACTGGTAATGGTGTCAAATACATATGGCACCGACTATGTACAAAACCTTAACCTTCTACAATGCTAAAATACATTATCCCCACAATAATACTTATACCCCTAACCTGACTATCAAAAAATAGCATAATCTGAATCAACACCACACTTCACAGCTTGCTAATCAGCCTCACAAGCCTTCTCCTCCTAAATCAATTCGGTGATAATAGCCTCAACTTCTCATTAACTTTTTTCTCCGACTCCTTATCTACACCATTACTAATTCTAACCATATGACTTCTACCCCTAATACTCATAGCTAGCCAACATCATCTATCAAAAGAAAATCTAGCCCGAAAAAAACTCTTCATCTCAATGC-TAATTCTACTACAACTATTTCTGATTATAACATTCACTGCCACAGAACTAATCTTTTTCTATATCATGTTTGAAGCAACACTAGTCCCCACACTTATCATTATTACTCGATGAGGAAATCAAACAGAACGCCTAAACGCCGGTCTCTATTTCTTGTTTTACACACTAGCAGGATCCCTGCCCCTATTAGTCGCACTGATTTATATTCAAAACACAATAGGATCACTAAATTTCCTTATTCTCCAGTACTGAGTTCAACCAATACCTAACTCATGATCCAACACTTTCATATGACTAGCATGCATAATAGCTTTCATAGTAAAGATACCACTATATGGACTCCACCTCTGACTTCCCAAAGCCCATGTAGAAGCTCCAATTGCGGGCTCCATGGTCCTTGCAGCAATCCTACTTAAACTAGGAGGATATGGCATGATACGGATTACATTACTTCTGAATCCAATCACCGACTTTATAGCATACCCATTCATTATATTATCATTATGAGGCATAATCATAACCAGCTCAATTTGCCTTCGCCAAACGGACCTAAAGTCACTCATTGCATATTCTTCCGTTAGCCACATAGCACTTGTCATTGTTGCCATTCTCATTCAAACACCCTGAAGCTACATAGGAGCCACCGCCCTAATAATTGCTCATGGTCTCACATCTTCCATACTTTTCTGCCTAGCAAACTCCAACTATGAACGAGTTCACAGCCGAACAATAATCCTAGCCCGCGGCCTACAAACACTCCTTCCACTAATGGCTGCCTGATGACTCCTAGCAAGTCTAACTAATCTAGCTCTACCCCCATCAATCAACCTAATCGGAGAACTATTTGTAGTAATAT-CAACCTTTTCATGATCTAACATCACAATCATTCTAATAGGACTTAATATGGTAATTACTGCTCTATATTCCCTCTACATACTAATCACAACACAACGAGGTAAACATACTCACCACATCAATAATATTTTACCCTCCTTCACACGAGAAAATGCACTTATATCACTGCATATACTACCACTCCTACTTCTATCCCTAAACCCGAAAATTATCCTAGGCCCCCTATACTGTAAATATAGTTTAAGAAAA--CATTAGATTGTGGATCTAATAATAGAAGACTATCACCTTCTTATTTACCGAAAAAGTATGCAAGAACTGCTAATTCT-ATGCCCCCATGTCTAATAACATGGCTTTTTCAAACTTTTAAAGGATAGTAGTTATCCATTGGTCTTAGGAACCAAAAAATTGGTGCAACTCCAAATAAAAGTAATAAACCTATTTTCCTCCCTCACACTAGTCACCCTAATTCTACTAACCATACCCATCGCAGCAATCAATTTTAACACCCATAAATTCACCAATTATCCACTCTATGTAAAAACAACCATTTCATGCGCTTTCATCACTAGCATAATCCCCACAATAATATTCATCCACACAGGACAAGAAATAATCATCTCAAACTGACACTGACTAACCATCCAAACCCTCAAACTATCACTCAGCTTCAAAATAGACTTCTTCTCAATAATATTCGTTCCAGTAGC-ACTATTCGTTACATGATCTATTATAGAATTCTCAATATGATACATGCACTCAGACCCCAACATTAACCAGTTTTTCAAGTACTTACTCCTATTTCTCATTACAATACTTATTCTTGTCACTGCAAACAACCTCTTTCAACTTTTCATTGGCTGAGAAGGAGTTGGAATTATATCATTTCTACTGATCGGATGATGATATGGACGGACAGACGCCAACACAGCAGCCTTACAAGCAATCCTATATAACCGCATTGGTGACATCGGATTTATTCTAGCCATAGCATGATTTCTAATTAACCTCAACACCTGAGATCTCCAACAAATCTTTATACTAAATCCAAACGACTCAAACCTACCCCTAATAGGACTAATTCTAGCTGCAACCGGAAAATCCGCACAATTTGGCCTACATCCATGACTACCCTCTGCAATAGAGGGCCCAACACCCGTCTCAGCACTACTCCACTCAAGCACAATAGTAGTAGCAGGCATCTTCCTACTAATCCGCTTTTATCCACTAACAGAAAACAATAAATTTGCCCAATCAATCATATTATGTCTAGGGGCTATAACCACATTATTCACAGCAATATGCGCCCTCACCCAAAATGATATCAAAAAAATTATCGCTTTCTCTACATCCAGCCAACTCGGCCTCATAATAGTAACAATCGGAATTAATCAACCCCACCTAGCATTCCTTCACATCTGCACCCATGCCTTCTTCAAAGCCATATTATTTATATGCTCTGGCTCCATTATCCACAGCCTAAACGACGAGCAAGACATCCGAAAAATAGGAGGCCTATTTAAAGCAATGCCATTTACCACAACAGCCCTCATTATTGGCAGCCTTGCACTAACAGGAATACCCTTTCTCACCGGATTCTACTCCAAAGACCTGATTATTGAATCCGCTAATACGTCTTATACCAACGCCTGAGCCCTTTTAATAACATTAGTCGCCACCTCCTTCACAGCCATCTACAGCACTCGCATTATCTTTTTTGCACTCCTAGGACAACCCCGATTTCCAACCCTCATTAATATCAATGAAAATAACCCGTTCCTAATTAATTCAATCAAACGCTTACTAATTGGAAGCCTATTTGCAGGGTTCATTATCTCTAATAACATCCCTCCAATAACAATCCCCCAAATAACCATGCCCCACTATCTAAAAATAACTGCCTTAACAGTCACAATCCTAGGCTTTATTCTAGCACTAGA--AATCAGCAACACAACCCACTACCTAAAATTTAATTATCCATCAAACACATTCAAATTCTCTAACCTATTAGGATATTATCCTACAATTATACACCGCCTGACCCCCTATATAAACCTAACAATAAGCCAAAAATCAGCATCCTCTCTCCTAGATCTAATCTGACTAGAAACTATTCTACCAAAAACCATTTCACTAGCCCAAATAAAAATATCCACCACAATCACAAGCCAAAAGGGCCTAATTAAACTATATTTCCTCTCCTTCCTAATCACGATCCTCATTAGTACAACCTTACTTAATTTCCACGAGTAATCTCCATAATCACTACAACACCAATCAATAAAGACCAACCAGTAACAATAACCAATCAAGTACCATAACTGTATAAAGCAGCAATTCCCATAGCCTCCTCGCTAAAAAACCCAGAATCCCCCGTATCATAAATAACCCAATCCCCCATACCATTAAACTTAAATACAATTTCCACCTCCTTATCTTTCAACACATAATAAACCATAAGAAATTCCATTAATAAACCAGTAATAAACGTCCCTAAAACAACCTTATTAGAAACTCAAACCTCAGGATACTGTTCAGTAGCTATAGCTGTCGTATAACCAAAAACTACCATCATACCCCCTAAATAAATTAAGAAAACTATTAAACCTAAAAAAGACCCACCAAAATTCAACACAATACCACACCCAACCCCACCACTTACAATTAACCCCAACCCCCCATAAATAGGTGAAGGTTTTGAAGAAAACCCCACAAAACCTATCACAAAAATAACACTTAAGATAAACACAATGTATGTCATCATCATTCTCACATGGAATCTAACCATGACCAATGATATGAAAAACCATCGTTGTCATTCAACTATAAGAACACTAATGATCAACATCCGAAAAACCCACCCACTAATAAAAATTGTAAACAACGCATTCATTGATCTCCCAGCTCCATCAAATATTTCATCATGATGAAACTTTGGCTCTCTCCTAGGCATTTGCTTAATTTTACAGATTCTAACAGGCCTATTCCTAGCAATACACTATACACCTGACACAACAACAGCATTCTCCTCTGTAACCCACATTTGCCGAGACGTAAACTATGGCTGAATTATCCGATATATACACGCAAACGGGGCATCAATATTTTTTATCTGCCTATTTATGCATGTAGGACGAGGCCTATACTATGGATCATATACCTTCCTAGAAACATGAAACATCGGAGTAATCCTCCTATTTGCGACAATAGCCACAGCATTCATAGGCTATGTTTTACCATGAGGACAAATATCATTCTGAGGAGCAACAGTTATTACCAACCTCCTTTCAGCAATTCCATATATTGGCACAAACCTAGTCGAATGAATCTGGGGAGGATTCTCAGTAGACAAAGCTACCCTCACCCGATTTTTCGCCTTTCACTTTATTTTCCCATTCATCATCGCAGCCCTCGCCATAGTTCACCTACTCTTCCTCCACGAAACAGGATCCAACAACCCCACAGGAATTCCATCGGACACAGATAAAATTCCCTTCCACCCTTATTACACCATTAAAGACATCCTAGGTGCTATCCTACTAATCCTCATCCTCATGCTACTAGTACTATTCACGCCTGACTTACTCG-GAGACCCAGACAACTACACCCCAGCAAACCCACTTAACACTCCCCCTCACATCAAACCTGAATGATACTTCCTATTTGCGTACGCAATCTTACGATCAATCCCTAATAAACTAGGAGGAGTCCTCGCCCTAATCCTCTCAATCCTAGTCCTAGTAATTATACCCCTCCTCCATACATCAAAGCAACGGAGCATAATATTCCGACCAATCAGTCAATGTATATTCTGAATCCTAGTAGCCGACCTATTAACACTCACATGAATTGGAGGCCAGCCAGTTGAACACCCCTACATCATTATTGGACAACTAGCATCTATTATATATTTCCTTATCATTCTAGTCATAATACCAGTAGCTAGCATCATCGAAAACAACCTCCTAAAATGAAGACAAGTCTTTGTAGTACAATCAATATACTGGTCTTGTAAACCAGAGAAGGAGAACAACCAACCTCCCTAAGACTCAAGGAAGAAGCTATAGCCCCACTATCAACACCCAAAGCTGAAGTTCTACTTAAACTATTCCCTG
