# Supplementary material for: Identifying the true number of specimens of the extinct blue antelope (Hippotragus leucophaeus)
Source: Sci Rep. 2021 Jan 22;11:2100. doi: 10.1038/s41598-020-80142-2 (PMC7822880; doi:10.1038/s41598-020-80142-2)
Supplement: Supplementary file 6 — Supplementary Data 6. [file 41598_2020_80142_MOESM6_ESM.nex]

#NEXUS
begin taxa;
	dimensions ntax=4;
	taxlabels
	NMWST715
	UPSZCM78488
	NRM590107
	RMNHMAM20681
;
end;

begin characters;
	dimensions nchar=6300;
	format datatype=dna missing=? gap=- interleave=yes;
	matrix
	NMWST715	GTTAATGTAGCTTAAATAAAGCAAGGTACTGAAGATACCTAGATGAAAACGTGCCAGCCA
	UPSZCM78488	GTTAATGTAGCTTAAATAAAGCAAGGTACTGAAGATACCTAGATGAAAACGTGCCAGCCA
	NRM590107	GTTAATGTAGCTTAAATAAAGCAAGGTACTGAAGATACCTAGATGAAAACGTGCCAGCCA
	RMNHMAM20681	GTTAATGTAGCTTAAATAAAGCAAGGTACTGAAGATACCTAGATGAAAACGTGCCAGCCA

	NMWST715	CTCATACGATTAACCCAAGCTAACAGGAACACGCGTAAAAGAGTTAAATCTTAATTAAAC
	UPSZCM78488	CTCATACGATTAACCCAAGCTAACAGGAACACGCGTAAAAGAGTTAAATCTTAATTAAAC
	NRM590107	CTCATACGATTAACCCAAGCTAACAGGAACACGCGTAAAAGAGTTAAATCTTAATTAAAC
	RMNHMAM20681	CTCATACGATTAACCCAAGCTAACAGGAACACGCGTAAAAGAGTTAAATCTTAATTAAAC

	NMWST715	TGTAAAAAGCCGTAATTATAATAAAATAAATGACGAAAGTAACTCTACAACAGCTGAAAC
	UPSZCM78488	TGTAAAAAGCCGTAATTATAATAAAATAAATGACGAAAGTAACTCTACAACAGCTGAAAC
	NRM590107	TGTAAAAAGCCGTAATTATAATAAAATAAATGACGAAAGTAACTCTACAACAGCTGAAAC
	RMNHMAM20681	TGTAAAAAGCCGTAATTATAATAAAATAAATGACGAAAGTAACTCTACAACAGCTGAAAC

	NMWST715	TGGGATTAGATACCCCACTATGCTTAGCCCTAAACACAAATAATTACAAAACAAAATTAT
	UPSZCM78488	TGGGATTAGATACCCCACTATGCTTAGCCCTAAACACAAATAATTACAAAACAAAATTAT
	NRM590107	TGGGATTAGATACCCCACTATGCTTAGCCCTAAACACAAATAATTACAAAACAAAATTAT
	RMNHMAM20681	TGGGATTAGATACCCCACTATGCTTAGCCCTAAACACAAATAATTACAAAACAAAATTAT

	NMWST715	TCGCCAGAGTACTACCGGCAACAGCAAAAGGACTTGGCGGTGCTCGATAAACCTCACCAT
	UPSZCM78488	TCGCCAGAGTACTACCGGCAACAGCAAAAGGACTTGGCGGTGCTCGATAAACCTCACCAT
	NRM590107	TCGCCAGAGTACTACCGGCAACAGCAAAAGGACTTGGCGGTGCTCGATAAACCTCACCAT
	RMNHMAM20681	TCGCCAGAGTACTACCGGCAACAGCAAAAGGACTTGGCGGTGCTCGATAAACCTCACCAT

	NMWST715	TCCTTGCTAATACAGTCTATATACCGCCATCTTCAGCAAACCCTAAAAAGGAATAAAAGT
	UPSZCM78488	TCCTTGCTAATACAGTCTATATACCGCCATCTTCAGCAAACCCTAAAAAGGAATAAAAGT
	NRM590107	TCCTTGCTAATACAGTCTATATACCGCCATCTTCAGCAAACCCTAAAAAGGAATAAAAGT
	RMNHMAM20681	TCCTTGCTAATACAGTCTATATACCGCCATCTTCAGCAAACCCTAAAAAGGAATAAAAGT

	NMWST715	AAGCATAATCATTACACATAAAAACGTTAGGTCAAGGTGTAACTTATGGAATGGGAATTG
	UPSZCM78488	AAGCATAATCATTACACATAAAAACGTTAGGTCAAGGTGTAACTTATGGAATGGGAATTG
	NRM590107	AAGCATAATCATTACACATAAAAACGTTAGGTCAAGGTGTAACTTATGGAATGGGAATTG
	RMNHMAM20681	AAGCATAATCATTACACATAAAAACGTTAGGTCAAGGTGTAACTTATGGAATGGGAATTG

	NMWST715	GACAAACAAAACATAGCTGCCCAAACTCCCACTTTCTAATTTAACAACCAAAACAAAATA
	UPSZCM78488	GACAAACAAAACATAGCTGCCCAAACTCCCACTTTCTAATTTAACAACCAAAACAAAATA
	NRM590107	GACAAACAAAACATAGCTGCCCAAACTCCCACTTTCTAATTTAACAACCAAAACAAAATA
	RMNHMAM20681	GACAAACAAAACATAGCTGCCCAAACTCCCACTTTCTAATTTAACAACCAAAACAAAATA

	NMWST715	AAATAAAACATTTATTTTAATTTAAAGTATAGGAGATAGAAATTCTATAGAGAAAGTACC
	UPSZCM78488	AAATAAAACATTTATTTTAATTTAAAGTATAGGAGATAGAAATTCTATAGAGAAAGTACC
	NRM590107	AAATAAAACATTTATTTTAATTTAAAGTATAGGAGATAGAAATTCTATAGAGAAAGTACC
	RMNHMAM20681	AAATAAAACATTTATTTTAATTTAAAGTATAGGAGATAGAAATTCTATAGAGAAAGTACC

	NMWST715	GCAAGGGAACGATGACTAAGTAACCCAACCAGACGAGCTACTCATGGACAGTTTACCAGA
	UPSZCM78488	GCAAGGGAACGATGACTAAGTAACCCAACCAGACGAGCTACTCATGGACAGTTTACCAGA
	NRM590107	GCAAGGGAACGATGACTAAGTAACCCAACCAGACGAGCTACTCATGGACAGTTTACCAGA
	RMNHMAM20681	GCAAGGGAACGATGACTAAGTAACCCAACCAGACGAGCTACTCATGGACAGTTTACCAGA

	NMWST715	ACCAACTCATCTATGTGGAAATAGTGAGAAGATCCATAAGTAGAGGTGGCCTAACGAGCC
	UPSZCM78488	ACCAACTCATCTATGTGGAAATAGTGAGAAGATCCATAAGTAGAGGTGGCCTAACGAGCC
	NRM590107	ACCAACTCATCTATGTGGAAATAGTGAGAAGATCCATAAGTAGAGGTGGCCTAACGAGCC
	RMNHMAM20681	ACCAACTCATCTATGTGGAAATAGTGAGAAGATCCATAAGTAGAGGTGGCCTAACGAGCC

	NMWST715	TGGTGATAGCTGGTCCAAAAATATAAACAAATTCCACTGTATATTTAAAGGCTAGCTTTT
	UPSZCM78488	TGGTGATAGCTGGTCCAAAAATATAAACAAATTCCACTGTATATTTAAAGGCTAGCTTTT
	NRM590107	TGGTGATAGCTGGTCCAAAAATATAAACAAATTCCACTGTATATTTAAAGGCTAGCTTTT
	RMNHMAM20681	TGGTGATAGCTGGTCCAAAAATATAAACAAATTCCACTGTATATTTAAAGGCTAGCTTTT

	NMWST715	TAGAAACGGATACAACCTTCACTAGAGAGTAAAATTCAACAACACCATAGTAGGCCTAAA
	UPSZCM78488	TAGAAACGGATACAACCTTCACTAGAGAGTAAAATTCAACAACACCATAGTAGGCCTAAA
	NRM590107	TAGAAACGGATACAACCTTCACTAGAGAGTAAAATTCAACAACACCATAGTAGGCCTAAA
	RMNHMAM20681	TAGAAACGGATACAACCTTCACTAGAGAGTAAAATTCAACAACACCATAGTAGGCCTAAA

	NMWST715	AGCAGATCAATTAAGAAAGCGTTAAAGCTCAACAACAACAACAATGTTAATCCCAACAGT
	UPSZCM78488	AGCAGATCAATTAAGAAAGCGTTAAAGCTCAACAACAACAACAATGTTAATCCCAACAGT
	NRM590107	AGCAGATCAATTAAGAAAGCGTTAAAGCTCAACAACAACAACAATGTTAATCCCAACAGT
	RMNHMAM20681	AGCAGATCAATTAAGAAAGCGTTAAAGCTCAACAACAACAACAATGTTAATCCCAACAGT

	NMWST715	AAACAACCAACTTAATACTGACTGACAATGTTAGTATGAGTAACAAGAAATACTTTCTCC
	UPSZCM78488	AAACAACCAACTTAATACTGACTGACAATGTTAGTATGAGTAACAAGAAATACTTTCTCC
	NRM590107	AAACAACCAACTTAATACTGACTGACAATGTTAGTATGAGTAACAAGAAATACTTTCTCC
	RMNHMAM20681	AAACAACCAACTTAATACTGACTGACAATGTTAGTATGAGTAACAAGAAATACTTTCTCC

	NMWST715	TCGCACAAGTTTAAATCAGTATCTGATAATATACTGAGGGCACTTAGGAAAGATTCAAAG
	UPSZCM78488	TCGCACAAGTTTAAATCAGTATCTGATAATATACTGAGGGCACTTAGGAAAGATTCAAAG
	NRM590107	TCGCACAAGTTTAAATCAGTATCTGATAATATACTGAGGGCACTTAGGAAAGATTCAAAG
	RMNHMAM20681	TCGCACAAGTTTAAATCAGTATCTGATAATATACTGAGGGCACTTAGGAAAGATTCAAAG

	NMWST715	AAGTAAAAGGAACTCGGCAAACATAAACCCCGTAGCATAATCATTTCTGCTCGAGAGCTT
	UPSZCM78488	AAGTAAAAGGAACTCGGCAAACATAAACCCCGTAGCATAATCATTTCTGCTCGAGAGCTT
	NRM590107	AAGTAAAAGGAACTCGGCAAACATAAACCCCGTAGCATAATCATTTCTGCTCGAGAGCTT
	RMNHMAM20681	AAGTAAAAGGAACTCGGCAAACATAAACCCCGTAGCATAATCATTTCTGCTCGAGAGCTT

	NMWST715	CAACTAACTAATCCAAAAAAAATAAGTTTCGGTTGGGGTGACCTCGGAGAATAAAAAATC
	UPSZCM78488	CAACTAACTAATCCAAAAAAAATAAGTTTCGGTTGGGGTGACCTCGGAGAATAAAAAATC
	NRM590107	CAACTAACTAATCCAAAAAAAATAAGTTTCGGTTGGGGTGACCTCGGAGAATAAAAAATC
	RMNHMAM20681	CAACTAACTAATCCAAAAAAAATAAGTTTCGGTTGGGGTGACCTCGGAGAATAAAAAATC

	NMWST715	CTCCGAGCGATTTAATGATCCAAACATTTGATCAACGGAATAAATTAAAGTCCTACGTGA
	UPSZCM78488	CTCCGAGCGATTTAATGATCCAAACATTTGATCAACGGAATAAATTAAAGTCCTACGTGA
	NRM590107	CTCCGAGCGATTTAATGATCCAAACATTTGATCAACGGAATAAATTAAAGTCCTACGTGA
	RMNHMAM20681	CTCCGAGCGATTTAATGATCCAAACATTTGATCAACGGAATAAATTAAAGTCCTACGTGA

	NMWST715	TCTGAGTTCAGACCGGAGAATCCAGGTCGGTTTCTATCTGTCATGTATTTCTCCCAGTAC
	UPSZCM78488	TCTGAGTTCAGACCGGAGAATCCAGGTCGGTTTCTATCTGTCATGTATTTCTCCCAGTAC
	NRM590107	TCTGAGTTCAGACCGGAGAATCCAGGTCGGTTTCTATCTGTCATGTATTTCTCCCAGTAC
	RMNHMAM20681	TCTGAGTTCAGACCGGAGAATCCAGGTCGGTTTCTATCTGTCATGTATTTCTCCCAGTAC

	NMWST715	GAAAGGACAAGAGAAATGAGGCCAAATGACCTCGTCTCAATTAATCACAGAAAACCCTGC
	UPSZCM78488	GAAAGGACAAGAGAAATGAGGCCAAATGACCTCGTCTCAATTAATCACAGAAAACCCTGC
	NRM590107	GAAAGGACAAGAGAAATGAGGCCAAATGACCTCGTCTCAATTAATCACAGAAAACCCTGC
	RMNHMAM20681	GAAAGGACAAGAGAAATGAGGCCAAATGACCTCGTCTCAATTAATCACAGAAAACCCTGC

	NMWST715	CGAAAAGTCCTAGGTAAACTTAGGCTTTATATTAGCCATATCAAGCCTAGCCGTATACTC
	UPSZCM78488	CGAAAAGTCCTAGGTAAACTTAGGCTTTATATTAGCCATATCAAGCCTAGCCGTATACTC
	NRM590107	CGAAAAGTCCTAGGTAAACTTAGGCTTTATATTAGCCATATCAAGCCTAGCCGTATACTC
	RMNHMAM20681	CGAAAAGTCCTAGGTAAACTTAGGCTTTATATTAGCCATATCAAGCCTAGCCGTATACTC

	NMWST715	AATCCTCTGATCAGGCTGAACAAAAATCTCATATGAAGTAACACTAGCAATCAACAAGAA
	UPSZCM78488	AATCCTCTGATCAGGCTGAACAAAAATCTCATATGAAGTAACACTAGCAATCAACAAGAA
	NRM590107	AATCCTCTGATCAGGCTGAACAAAAATCTCATATGAAGTAACACTAGCAATCAACAAGAA
	RMNHMAM20681	AATCCTCTGATCAGGCTGAACAAAAATCTCATATGAAGTAACACTAGCAATCAACAAGAA

	NMWST715	CGAACATGGCTAATCTTCCCAGCATGACCTCTAGCAATAATATGATTTATCTTGCAGCAG
	UPSZCM78488	CGAACATGGCTAATCTTCCCAGCATGACCTCTAGCAATAATATGATTTATCTTGCAGCAG
	NRM590107	CGAACATGGCTAATCTTCCCAGCATGACCTCTAGCAATAATATGATTTATCTTGCAGCAG
	RMNHMAM20681	CGAACATGGCTAATCTTCCCAGCATGACCTCTAGCAATAATATGATTTATCTTGCAGCAG

	NMWST715	GACCATTCGCCCTATTTTTCATAGCAGAATATGCCAACATCATCATAATAAATATCTTCA
	UPSZCM78488	GACCATTCGCCCTATTTTTCATAGCAGAATATGCCAACATCATCATAATAAATATCTTCA
	NRM590107	GACCATTCGCCCTATTTTTCATAGCAGAATATGCCAACATCATCATAATAAATATCTTCA
	RMNHMAM20681	GACCATTCGCCCTATTTTTCATAGCAGAATATGCCAACATCATCATAATAAATATCTTCA

	NMWST715	CAACAACCCTCCCTGTGTATATGAAGAAGTCTGACAAAAGAGTTACTTTGATAGAGTAAA
	UPSZCM78488	CAACAACCCTCCCTGTGTATATGAAGAAGTCTGACAAAAGAGTTACTTTGATAGAGTAAA
	NRM590107	CAACAACCCTCCCTGTGTATATGAAGAAGTCTGACAAAAGAGTTACTTTGATAGAGTAAA
	RMNHMAM20681	CAACAACCCTCCCTGTGTATATGAAGAAGTCTGACAAAAGAGTTACTTTGATAGAGTAAA

	NMWST715	TAATAGAGGTCTAAGCCCTCTTATTTACCCAAAACTCTTCGTGCTCCCAATTACACCAAA
	UPSZCM78488	TAATAGAGGTCTAAGCCCTCTTATTTACCCAAAACTCTTCGTGCTCCCAATTACACCAAA
	NRM590107	TAATAGAGGTCTAAGCCCTCTTATTTACCCAAAACTCTTCGTGCTCCCAATTACACCAAA
	RMNHMAM20681	TAATAGAGGTCTAAGCCCTCTTATTTACCCAAAACTCTTCGTCCTCCCAATTACACCAAA

	NMWST715	TTCTAACAGTAAGGTCAGCTAATTAAGCTATCGGCCCATACCCCGAAAATGTTGGTTCCT
	UPSZCM78488	TTCTAACAGTAAGGTCAGCTAATTAAGCTATCGGCCCATACCCCGAAAATGTTGGTTCCT
	NRM590107	TTCTAACAGTAAGGTCAGCTAATTAAGCTATCGGCCCATACCCCGAAAATGTTGGTTCCT
	RMNHMAM20681	TTCTAACAGTAAGGTCAGCTAATTAAGCTATCGGCCCATACCCCGAAAATGTTGGTTCCT

	NMWST715	TCCGTACTAATAAACCCAATTATCTCTATCATCATCCTAACAACCGTCATATTCGGAACC
	UPSZCM78488	TCCGTACTAATAAACCCAATTATCTCTATCATCATCCTAACAACCGTCATATTCGGAACC
	NRM590107	TCCGTACTAATAAACCCAATTATCTCTATCATCATCCTAACAACCGTCATATTCGGAACC
	RMNHMAM20681	TCCGTACTAATAAACCCAATTATCTCTATCATCATCCTAACAACCGTCATATTCGGAACC

	NMWST715	ATTATCGTTTGCTATTATCCCCATTATAATAAAAAAATATAACCCACGAGCTACAGAAGC
	UPSZCM78488	ATTATCGTTTGCTATTATCCCCATTATAATAAAAAAATATAACCCACGAGCTACAGAAGC
	NRM590107	ATTATCGTTTGCTATTATCCCCATTATAATAAAAAAATATAACCCACGAGCTACAGAAGC
	RMNHMAM20681	ATTATCGTTTGCTATTATCCCCATTATAATAAAAAAATATAACCCACGAGCTACAGAAGC

	NMWST715	ATCACTGTTTAATCCAATGGCCTCTATACTCATAACAATCTCACCATAAAACTAGCCATA
	UPSZCM78488	ATCACTGTTTAATCCAATGGCCTCTATACTCATAACAATCTCACCATAAAACTAGCCATA
	NRM590107	ATCACTGTTTAATCCAATGGCCTCTATACTCATAACAATCTCACCATAAAACTAGCCATA
	RMNHMAM20681	ATCACTGTTTAATCCAATGGCCTCTATACTCATAACAATCTCACCATAAAACTAGCCATA

	NMWST715	TCAGTACTTTACCAAACTACGAAAAATTATATGAAACAAAGCACCTATCATTTCAGGGTT
	UPSZCM78488	TCAGTACTTTACCAAACTACGAAAAATTATATGAAACAAAGCACCTATCATTTCAGGGTT
	NRM590107	TCAGTACTTTACCAAACTACGAAAAATTATATGAAACAAAGCACCTATCATTTCAGGGTT
	RMNHMAM20681	TCAGTACTTTACCAAACTACGAAAAATTATATGAAACAAAGCACCTATCATTTCAGGGTT

	NMWST715	CATACCAAAATGAATAATCATCCAAGAAATGACAAAAAATGACAATATTATCCTACCATA
	UPSZCM78488	CATACCAAAATGAATAATCATCCAAGAAATGACAAAAAATGACAATATTATCCTACCATA
	NRM590107	CATACCAAAATGAATAATCATCCAAGAAATGACAAAAAATGACAATATTATCCTACCATA
	RMNHMAM20681	CATACCAAAATGAATAATCATCCAAGAAATGACAAAAAATGACAATATTATCCTACCATA

	NMWST715	TTAAACCTATACTTCTATACCCTCCACAAACAACATAAAAATAAAATGACAATTTTCCAC
	UPSZCM78488	TTAAACCTATACTTCTATACCCTCCACAAACAACATAAAAATAAAATGACAATTTTCCAC
	NRM590107	TTAAACCTATACTTCTATACCCTCCACAAACAACATAAAAATAAAATGACAATTTTCCAC
	RMNHMAM20681	TTAAACCTATACTTCTATACCCTCCACAAACAACATAAAAATAAAATGACAATTTTCCAC

	NMWST715	CACAAAACAAATAACCCTTCTACCCTAGAATAGGAATTTAGGTTAAATACTTAATTCCTG
	UPSZCM78488	CACAAAACAAATAACCCTTCTACCCTAGAATAGGAATTTAGGTTAAATACTTAATTCCTG
	NRM590107	CACAAAACAAATAACCCTTCTACCCTAGAATAGGAATTTAGGTTAAATACTTAATTCCTG
	RMNHMAM20681	CACAAAACAAATAACCCTTCTACCCTAGAATAGGAATTTAGGTTAAATACTTAATTCCTG

	NMWST715	ACAAGGACTGCAAGACTATACCTTACATCAGCTGAATGCAAATCAACCACTTTAATTAAG
	UPSZCM78488	ACAAGGACTGCAAGACTATACCTTACATCAGCTGAATGCAAATCAACCACTTTAATTAAG
	NRM590107	ACAAGGACTGCAAGACTATACCTTACATCAGCTGAATGCAAATCAACCACTTTAATTAAG
	RMNHMAM20681	ACAAGGACTGCAAGACTATACCTTACATCAGCTGAATGCAAATCAACCACTTTAATTAAG

	NMWST715	CTAAGTCTAATGCTTCACTCAGCCATTTTACGCCCTAAGCTTACTTATTCGCGCTGAATT
	UPSZCM78488	CTAAGTCTAATGCTTCACTCAGCCATTTTACGCCCTAAGCTTACTTATTCGCGCTGAATT
	NRM590107	CTAAGTCTAATGCTTCACTCAGCCATTTTACGCCCTAAGCTTACTTATTCGCGCTGAATT
	RMNHMAM20681	CTAAGTCTAATGCTTCACTCAGCCATTTTACGCCCTAAGCTTACTTATTCGCGCTGAATT

	NMWST715	AGGCCGGCTACAACGTATCCTTTAATAATTGGAGCCCCTGACATGGCATTCGAATAAACT
	UPSZCM78488	AGGCCGGCTACAACGTATCCTTTAATAATTGGAGCCCCTGACATGGCATTCGAATAAACT
	NRM590107	AGGCCGGCTACAACGTATCCTTTAATAATTGGAGCCCCTGACATGGCATTCGAATAAACT
	RMNHMAM20681	AGGCCGGCTACAACGTATCCTTTAATAATTGGAGCCCCTGACATGGCATTCGAATAAAAT

	NMWST715	ATAAGCTTTTGACTGCTTCCCTGCTATAACACTATTAATTACTGCCGGTATTACAATACT
	UPSZCM78488	ATAAGCTTTTGACTGCTTCCCTGCTATAACACTATTAATTACTGCCGGTATTACAATACT
	NRM590107	ATAAGCTTTTGACTGCTTCCCTGCTATAACACTATTAATTACTGCCGGTATTACAATACT
	RMNHMAM20681	ATAAGCTTTTGACTGCTTCCCTGCTATAACACTATTAATTACTGCCGGTATTACAATACT

	NMWST715	ACTAACGTCTATTCTGATTCTTTGGCCTACATTCTTATTCATCACCGGAGTAAAAGTCTT
	UPSZCM78488	ACTAACGTCTATTCTGATTCTTTGGCCTACATTCTTATTCATCACCGGAGTAAAAGTCTT
	NRM590107	ACTAACGTCTATTCTGATTCTTTGGCCTACATTCTTATTCATCACCGGAGTAAAAGTCTT
	RMNHMAM20681	ACTAACGTCTATTCTGATTCTTTGGCCTACATTCTTATTCATCACCGGAGTAAAAGTCTT

	NMWST715	TAGCTGACTATGGTAACATTAAATGATCTCCGCTATAATATGAGCCCTAGGCTTTATTTT
	UPSZCM78488	TAGCTGACTATGGTAACATTAAATGATCTCCGCTATAATATGAGCCCTAGGCTTTATTTT
	NRM590107	TAGCTGACTATGGTAACATTAAATGATCTCCGCTATAATATGAGCCCTAGGCTTTATTTT
	RMNHMAM20681	TAGCTGACTATGGTAACATTAAATGATCTCCGCTATAATATGAGCCCTAGGCTTTATTTT

	NMWST715	CTACGTATTGTCAATAGGAGCCGTATTCGCTATCATAGGAGGATTCGTACATTGATTTCC
	UPSZCM78488	CTACGTATTGTCAATAGGAGCCGTATTCGCTATCATAGGAGGATTCGTACATTGATTTCC
	NRM590107	CTACGTATTGTCAATAGGAGCCGTATTCGCTATCATAGGAGGATTCGTACATTGATTTCC
	RMNHMAM20681	CTACGTATTGTCAATAGGAGCCGTATTCGCTATCATAGGAGGATTCGTACATTGATTTCC

	NMWST715	ATTATTCTCAGGCTATACTCTAAACATAACATGAGCCAAAATCCACTTCGCAATTATATT
	UPSZCM78488	ATTATTCTCAGGCTATACTCTAAACATAACATGAGCCAAAATCCACTTCGCAATTATATT
	NRM590107	ATTATTCTCAGGCTATACTCTAAACATAACATGAGCCAAAATCCACTTCGCAATTATATT
	RMNHMAM20681	ATTATTCTCAGGCTATACTCTAAACATAACATGAGCCAAAATCCACTTCGCAATTATATT

	NMWST715	TGTAGGCGTAATAACTTAAATTTCTTAGGCTTATCTGGTATGCCACGACGAGAGGCATTT
	UPSZCM78488	TGTAGGCGTAATAACTTAAATTTCTTAGGCTTATCTGGTATGCCACGACGAGAGGCATTT
	NRM590107	TGTAGGCGTAATAACTTAAATTTCTTAGGCTTATCTGGTATGCCACGACGAGAGGCATTT
	RMNHMAM20681	TGTAGGCGTAATAACTTAAATTTCTTAGGCTTATCTGGTATGCCACGACGAGAGGCATTT

	NMWST715	GCATCCAAACGGAAAGTCCTAACCGTGGACCTAACCACAACAAATCTAGACTAAACGGAT
	UPSZCM78488	GCATCCAAACGGGAAGTCCTAACCGTGGACCTAACCACAACAAATCTAGACTAAACGGAT
	NRM590107	GCATCCAAACGGGAAGTCCTAACCGTGGACCTAACCACAACAAATCTAGACTAAACGGAT
	RMNHMAM20681	GCATCCAAACGGGAAGTCCTAACCGTGGACCTAACCACAACAAATCTAGACTAAACGGAT

	NMWST715	GTCCCCCACCATATCACACATTTGAAGAACCCGCATATGTCAACCTAAATAAAATATTAC
	UPSZCM78488	GTCCCCCACCATATCACACATTTGAAGAACCCGCATATGTCAACCTAAATAAAATATTAC
	NRM590107	GTCCCCCACCATATCACACATTTGAAGAACCCGCATATGTCAACCTAAATAAAATATTAC
	RMNHMAM20681	GTCCCCCACCATATCACACATTTGAAGAACCCGCATATGTCAACCTAAATAAAATATTAC

	NMWST715	ATAATCTTGTCAAGATTAAATTACAGGTGACAACATCACCCATCATAGAAGAACTGCTAC
	UPSZCM78488	ATAATCTTGTCAAGATTAAATTACAGGTGACAACATCACCCATCATAGAAGAACTGCTAC
	NRM590107	ATAATCTTGTCAAGATTAAATTACAGGTGACAACATCACCCATCATAGAAGAACTGCTAC
	RMNHMAM20681	ATAATCTTGTCAAGATTAAATTACAGGTGACAACATCACCCATCATAGAAGAACTGCTAC

	NMWST715	ATTTCCATAAAACTATAGGGCATCAATGATACTGAAGCTACGAATACACAGATTATGAAG
	UPSZCM78488	ATTTCCATAAAACTATAGGGCATCAATGATACTGAAGCTACGAATACACAGATTATGAAG
	NRM590107	ATTTCCATAAAACTATAGGGCATCAATGATACTGAAGCTACGAATACACAGATTATGAAG
	RMNHMAM20681	ATTTCCATAAAACTATAGGGCATCAATGATACTGAAGCTACGAATACACAGATTATGAAG

	NMWST715	ACCTTAGCTTCGATTCCTATATACTTCCCTAGGACTGAAAACGGACGCAATTCCAGGCCA
	UPSZCM78488	ACCTTAGCTTCGATTCCTATATACTTCCCTAGGACTGAAAACGGACGCAATTCCAGGCCA
	NRM590107	ACCTTAGCTTCGATTCCTATATACTTCCCTAGGACTGAAAACGGACGCAATTCCAGGCCA
	RMNHMAM20681	ACCTTAGCTTCGATTCCTATATACTTCCCTAGGACTGAAAACGGACGCAATTCCAGGCCA

	NMWST715	AATCAACTACGGCCAATGTTCCACAGTTTTATACCAATTGTCCTCGAACTAGTCCCACTA
	UPSZCM78488	AATCAACTACGGCCAATGTTCCACAGTTTTATACCAATTGTCCTCGAACTAGTCCCACTA
	NRM590107	AATCAACTACGGCCAATGTTCCACAGTTTTATACCAATTGTCCTCGAACTAGTCCCACTA
	RMNHMAM20681	AATCAACTACGGCCAATGTTCCTCAGTTTTATACCAATTGTCCTCGAACTAGTCCCACTA

	NMWST715	AAATATTTTGAAAAATGATCTGCATCAGTGCTATAATATTCCTAGTCCTTTTCATCATTT
	UPSZCM78488	AAATATTTTGAAAAATGATCTGCATCAGTGCTATAATATTCCTAGTCCTTTTCATCATTT
	NRM590107	AAATATTTTGAAAAATGATCTGCATCAGTGCTATAATATTCCTAGTCCTTTTCATCATTT
	RMNHMAM20681	AAATATTTTGAAAAATGATCTGCATCAGTGCTATAATATTCCTAGTCCTTTTCATCATTT

	NMWST715	TCTTTCAAAACACAATTTTTACCACAACCCAGAACTAACATCAATGAAAACACCAAAGCA
	UPSZCM78488	TCTTTCAAAACACAATTTTTACCACAACCCAGAACTAACATCAATGAAAACACCAAAGCA
	NRM590107	TCTTTCAAAACACAATTTTTACCACAACCCAGAACTAACATCAATGAAAACACCAAAGCA
	RMNHMAM20681	TCTTTCAAAACACAATTTTTACCACAACCCAGAACTAACATCAATGAAAACACCAAAGCA

	NMWST715	AAATAACCCCTGAGAAACAAAATGAACGAAAATCTATTTGCCTCTTTCATTACCCCTATA
	UPSZCM78488	AAATAACCCCTGAGAAACAAAATGAACGAAAATCTATTTGCCTCTTTCATTACCCCTATA
	NRM590107	AAATAACCCCTGAGAAACAAAATGAACGAAAATCTATTTGCCTCTTTCATTACCCCTATA
	RMNHMAM20681	AAATAACCCCTGAGAAACAAAATGAACGAAAATCTATTTGCCTCTTTCATTACCCCTATA

	NMWST715	ATTCTAGGCCATTAACAATCGCCTCATCTCTCTCCAACAATGGGCCAACTTGTATCAAAA
	UPSZCM78488	ATTCTAGGCCATTAACAATCGCCTCATCTCTCTCCAACAATGGGCCAACTTGTATCAAAA
	NRM590107	ATTCTAGGCCATTAACAATCGCCTCATCTCTCTCCAACAATGGGCCAACTTGTATCAAAA
	RMNHMAM20681	ATTCTAGGCCATTAACAATCGCCTCATCTCTCTCCAACAATGGGCCAACTTGTATCAAAA

	NMWST715	CAATATGAGCGGGGTGTAATTACAGGTTTTGGCCTCTTTATTCAACCAATAGCCCTTGCT
	UPSZCM78488	CAATATGAGCGGGGTGTAATTACAGGTTTTGGCCTCTTTATTCAACCAATAGCCCTTGCT
	NRM590107	CAATATGAGCGGGGTGTAATTACAGGTTTTGGCCTCTTTATTCAACCAATAGCCCTTGCT
	RMNHMAM20681	CAATATGAGCGGGGTGTAATTACAGGTTTTGGCCTCTTTATTCAACCAATAGCCCTTGCT

	NMWST715	GTACGACTAACAGCCAATATCACAGATATATCTGAACACGTAATGACACACCACACTGTC
	UPSZCM78488	GTACGACTAACAGCCAATATCACAGATATATCTGAACACGTAATGACACACCACACTGTC
	NRM590107	GTACGACTAACAGCCAATATCACAGATATATCTGAACACGTAATGACACACCACACTGTC
	RMNHMAM20681	GTACGACTAACAGCCAATATCACAGATATATCTGAACACGTAATGACACACCACACTGTC

	NMWST715	CGCCCTCCTAATAATGATTAATATACTAACAATATACCAATGATGACGAGATATTATCCG
	UPSZCM78488	CGCCCTCCTAATAATGATTAATATACTAACAATATACCAATGATGACGAGATATTATCCG
	NRM590107	CGCCCTCCTAATAATGATTAATATACTAACAATATACCAATGATGACGAGATATTATCCG
	RMNHMAM20681	CGCCCTCCTAATAATGATTAATATACTAACAATATACCAATGATGACGAGATATTATCCG

	NMWST715	AGAAAGTACATTTCAAGGCCACCACACTCCAAAAGGGCCTCCGCTACGGAATAGTCTTAT
	UPSZCM78488	AGAAAGTACATTTCAAGGCCACCACACTCCAAAAGGGCCTCCGCTACGGAATAGTCTTAT
	NRM590107	AGAAAGTACATTTCAAGGCCACCACACTCCAAAAGGGCCTCCGCTACGGAATAGTCTTAT
	RMNHMAM20681	AGAAAGTACATTTCAAGGCCACCACACTCCAAAAGGGCCTCCGCTACGGAATAGTCTTAT

	NMWST715	TTATTATTTCAGAAGTTTTATTTTTTACCGGGTTCTTCTGAGCTTTTAATACCCACCACA
	UPSZCM78488	TTATTATTTCAGAAGTTTTATTTTTTACCGGGTTCTTCTGAGCTTTTAATACCCACCACA
	NRM590107	TTATTATTTCAGAAGTTTTATTTTTTACCGGGTTCTTCTGAGCTTTTAATACCCACCACA
	RMNHMAM20681	TTATTATTTCAGAAGTTTTATTTTTTACCGGGTTCTTCTGAGCTTTTAATACCCACCACA

	NMWST715	GCCTCATAGAAGGAAACCGCAATCACATGCTACAAGCCCTATTCGCCCTAGGTGTGTATT
	UPSZCM78488	GCCTCATAGAAGGAAACCGCAATCACATGCTACAAGCCCTATTCGCCCTAGGTGTGTATT
	NRM590107	GCCTCATAGAAGGAAACCGCAATCACATGCTACAAGCCCTATTCGCCCTAGGTGTGTATT
	RMNHMAM20681	GCCTCATAGAAGGAAACCGCAATCACATGCTACAAGCCCTATTCGCCCTAGGTGTGTATT

	NMWST715	TCACGCTACTCCAAGCCTCAGAATACTATGAAGCACCTTTTACCATCTACATTCGTAGAC
	UPSZCM78488	TCACGCTACTCCAAGCCTCAGAATACTATGAAGCACCTTTTACCATCTACATTCGTAGAC
	NRM590107	TCACGCTACTCCAAGCCTCAGAATACTATGAAGCACCTTTTACCATCTACATTCGTAGAC
	RMNHMAM20681	TCACGCTACTCCAAGCCTCAGAATACTATGAAGCACCTTTTACCATCTACATTCGTAGAC

	NMWST715	GTAGTGTGACTCTTCCTCTATATCTATCTTTTAGTATCAACCCAACTAATCAGTTAGTTT
	UPSZCM78488	GTAGTGTGACTCTTCCTCTATATCTATCTTTTAGTATCAACCCAACTAATCAGTTAGTTT
	NRM590107	GTAGTGTGACTCTTCCTCTATATCTATCTTTTAGTATCAACCCAACTAATCAGTTAGTTT
	RMNHMAM20681	GTAGTGTGACTCTTCCTCTATATCTATCTTTTAGTATCAACCCAACTAATCAGTTAGTTT

	NMWST715	CGGTCTAACCCGAAAAAGAATAATAAACCTTATAATAGCCCTTCTAACCGCCATTACATT
	UPSZCM78488	CGGTCTAACCCGAAAAAGAATAATAAACCTTATAATAGCCCTTCTAACCGCCATTACATT
	NRM590107	CGGTCTAACCCGAAAAAGAATAATAAACCTTATAATAGCCCTTCTAACCGCCATTACATT
	RMNHMAM20681	CGGTCTAACCCGAAAAAGAATAATAAACCTTATAATAGCCCTTCTAACCGCCATTACATT

	NMWST715	TCTCCTTTTTGATTTAGAAATCGCATTACTCCTACCTCACAAACAACTAACCTAAACACA
	UPSZCM78488	TCTCCTTTTTGATTTAGAAATCGCATTACTCCTACCTCACAAACAACTAACCTAAACACA
	NRM590107	TCTCCTTTTTGATTTAGAAATCGCATTACTCCTACCTCACAAACAACTAACCTAAACACA
	RMNHMAM20681	TCTCCTTTTTGATTTAGAAATCGCATTACTCCTACCTCACAAACAACTAACCTAAACACA

	NMWST715	ATGCTCACCATAGCCCTCTTCCTAATTTCCCTACTAGCTGTTAGATTATGATTTACGTAC
	UPSZCM78488	ATGCTCACCATAGCCCTCTTCCTAATTTCCCTACTAGCTGTTAGATTATGATTTACGTAC
	NRM590107	ATGCTCACCATAGCCCTCTTCCTAATTTCCCTACTAGCTGTTAGATTATGATTTACGTAC
	RMNHMAM20681	ATGCTCACCATAGCCCTCTTCCTAATTTCCCTACTAGCTGTTAGATTATGATTTACGTAC

	NMWST715	AAAACCTCAACTTATTACAATGCTAAAATATATTGTCCCTACAATAATACTTATACCCCT
	UPSZCM78488	AAAACCTCAACTTATTACAATGCTAAAATATATTGTCCCTACAATAATACTTATACCCCT
	NRM590107	AAAACCTCAACTTATTACAATGCTAAAATATATTGTCCCTACAATAATACTTATACCCCT
	RMNHMAM20681	AAAACCTCAACTTATTACAATGCTAAAATATATTGTCCCTACAATAATACTTATACCCCT

	NMWST715	AACCTGGCTAAACCACCTTTATCTACACCATTACTGATTCTAACTATATGACTCTCCCTC
	UPSZCM78488	AACCTGGCTAAACCACCTTTATCTACACCATTACTGATTCTAACTATATGACTCTCCCTC
	NRM590107	AACCTGGCTAAACCACCTTTATCTACACCATTACTGATTCTAACTATATGACTCTCCCTC
	RMNHMAM20681	AACCTGGCTAAACCACCTTTATCTACACCATTACTGATTCTAACTATATGACTCTCCCTC

	NMWST715	AATTAATCCTATTACAACTATTTCTAATCATAACATTTACTGCTGCGGAACTATCTATTC
	UPSZCM78488	AATTAATCCTATTACAACTATTTCTAATCATAACATTTACTGCTGCGGAACTATCTATTC
	NRM590107	AATTAATCCTATTACAACTATTTCTAATCATAACATTTACTGCTGCGGAACTATCTATTC
	RMNHMAM20681	AATTAATCCTATTACAACTATTTCTAATCATAACATTTACTGCTGCGGAACTATCTATTC

	NMWST715	GAAGCCACATTAGTTCCAACTCTCATTATTATTACCCGAACGCCTAATAATCCTCCAAAA
	UPSZCM78488	GAAGCCACATTAGTTCCAACTCTCATTATTATTACCCGAACGCCTAATAATCCTCCAAAA
	NRM590107	GAAGCCACATTAGTTCCAACTCTCATTATTATTACCCGAACGCCTAATAATCCTCCAAAA
	RMNHMAM20681	GAAGCCACATTAGTTCCAACTCTCATTATTATTACCCGAACGCCTAATAATCCTCCAAAA

	NMWST715	TCTATGCTCTTCTGCCTAGCAAACTCTAACTACGAACGAATCCACAGCCGTACAATAATT
	UPSZCM78488	TCTATGCTCTTCTGCCTAGCAAACTCTAACTACGAACGAATCCACAGCCGTACAATAATT
	NRM590107	TCTATGCTCTTCTGCCTAGCAAACTCTAACTACGAACGAATCCACAGCCGTACAATAATT
	RMNHMAM20681	TCTATGCTCTTCTGCCTAGCAAACTCTAACTACGAACGAATCCACAGCCGTACAATAATT

	NMWST715	TTAGCTCGCGGCTTACAAACACTCCATATCAACAACATCCCACCTTCCTTTATCAAAAAT
	UPSZCM78488	TTAGCTCGCGGCTTACAAACACTCCATATCAACAACATCCCACCTTCCTTTATCAAAAAT
	NRM590107	TTAGCTCGCGGCTTACAAACACTCCATATCAACAACATCCCACCTTCCTTTATCAAAAAT
	RMNHMAM20681	TTAGCTCGCGGCTTACAAACACTCCATATCAACAACATCCCACCTTCCTTTATCAAAAAT

	NMWST715	TATTCTAGCCCTTTACTGTGAATATAGTTTAAAAAAAACACTTCAGCACCCACAAAACTA
	UPSZCM78488	TATTCTAGCCCTTTACTGTGAATATAGTTTAAAAAAAACACTTCAGCACCCACAAAACTA
	NRM590107	TATTCTAGCCCTTTACTGTGAATATAGTTTAAAAAAAACACTTCAGCACCCACAAAACTA
	RMNHMAM20681	TATTCTAGCCCTTTACTGTGAATATAGTTTAAAAAAAACACTTCAGCACCCACAAAACTA

	NMWST715	ACTATTTCATATGCCTTCATCACCAGCATAATTCCCACAATAATATTCATTCACACAGGA
	UPSZCM78488	ACTATTTCATATGCCTTCATCACCAGCATAATTCCCACAATAATATTCATTCACACAGGA
	NRM590107	ACTATTTCATATGCCTTCATCACCAGCATAATTCCCACAATAATATTCATTCACACAGGA
	RMNHMAM20681	ACTATTTCATATGCCTTCATCACCAGCATAATTCCCACAATAATATTCATTCACACAGGA

	NMWST715	CAAAGATAGTTATCTCAAACTGACACTGATTCATTCAAACCCTCAAACTATCACTCAGCT
	UPSZCM78488	CAAAGATAGTTATCTCAAACTGACACTGATTCATTCAAACCCTCAAACTATCACTCAGCT
	NRM590107	CAAAGATAGTTATCTCAAACTGACACTGATTCATTCAAACCCTCAAACTATCACTCAGCT
	RMNHMAM20681	CAAAGATAGTTATCTCAAACTGACACTGATTCATTCAAACCCTCAAACTATCACTCAGCT

	NMWST715	TCAAAATAGACTACTTCTCAATAATATTTGTCCCAGTAGCCCAGTTTTTCAAATATCTAC
	UPSZCM78488	TCAAAATAGACTACTTCTCAATAATATTTGTCCCAGTAGCCCAGTTTTTCAAATATCTAC
	NRM590107	TCAAAATAGACTACTTCTCAATAATATTTGTCCCAGTAGCCCAGTTTTTCAAATATCTAC
	RMNHMAM20681	TCAAAATAGACTACTTCTCAATAATATTTGTCCCAGTAGTCCAGTTTTTCAAATATCTAC

	NMWST715	TCCTATTCCTCATTACAATACTACTTGCAAATAACCTCTTTCAACTATTCATGGCTTCGG
	UPSZCM78488	TCCTATTCCTCATTACAATACTACTTGCAAATAACCTCTTTCAACTATTCATGGCTTCGG
	NRM590107	TCCTATTCCTCATTACAATACTACTTGCAAATAACCTCTTTCAACTATTCATGGCTTCGG
	RMNHMAM20681	TCCTATTCCTCATTACAATACTACTTGCAAATAACCTCTTTCAACTATTCATGGCTTCGG

	NMWST715	ACGAGCAGATGCAAACACAGCAGCTCTACAAGCAATCCTGTACAACCGCATCGGCGACAT
	UPSZCM78488	ACGAGCAGATGCAAACACAGCAGCTCTACAAGCAATCCTGTACAACCGCATCGGCGACAT
	NRM590107	ACGAGCAGATGCAAACACAGCAGCTCTACAAGCAATCCTGTACAACCGCATCGGCGACAT
	RMNHMAM20681	ACGAGCAGATGCAAACACAGCAGCTCTACAAGCAATCCTGTACAACCGCATCGGCGACAT

	NMWST715	TGGATTTATTCTAGCAATAGTAGAAATCTTTATACTAAAACAGACAACTCAAACCTACCT
	UPSZCM78488	TGGATTTATTCTAGCAATAGTAGAAATCTTTATACTAAAACAGACAACTCAAACCTACCT
	NRM590107	TGGATTTATTCTAGCAATAGTAGAAATCTTTATACTAAAACAGACAACTCAAACCTACCT
	RMNHMAM20681	TGGATTTATTCTAGCAATAGTAGAAATCTTTATACTAAAACAGACAACTCAAACCTACCT

	NMWST715	CTAATAAGCCTAGACTAACAGAAAACAACAAATTTGCCCAATCCATTATATTATGTGCCC
	UPSZCM78488	CTAATAAGCCTAGACTAACAGAAAACAACAAATTTGCCCAATCCATTATATTATGTGCCC
	NRM590107	CTAATAAGCCTAGACTAACAGAAAACAACAAATTTGCCCAATCCATTATATTATGTGCCC
	RMNHMAM20681	CTAATAAGCCTAGACTAACAGAAAACAACAAATTTGCCCAATCCATTATATTATGTGCCC

	NMWST715	CTTTCTCCACATCCAGCCAACTAGGCCTCATAATAGTGACAATCGGCATCAACCATACCT
	UPSZCM78488	CTTTCTCCACATCCAGCCAACTAGGCCTCATAATAGTGACAATCGGCATCAACCATACCT
	NRM590107	CTTTCTCCACATCCAGCCAACTAGGCCTCATAATAGTGACAATCGGCATCAACCATACCT
	RMNHMAM20681	CTTTCTCCACATCCAGCCAACTAGGCCTCATAATAGTGACAATCGGCATCAACCATACCT

	NMWST715	TGCATTTCTTCACATCTGTACTCACGCCTTCTTCAAAGCTTATATGCTCCGGCTCTATCA
	UPSZCM78488	TGCATTTCTTCACATCTGTACTCACGCCTTCTTCAAAGCTTATATGCTCCGGCTCTATCA
	NRM590107	TGCATTTCTTCACATCTGTACTCACGCCTTCTTCAAAGCTTATATGCTCCGGCTCTATCA
	RMNHMAM20681	TGCATTTCTTCACATCTGTACTCACGCCTTCTTCAAAGCTTATATGCTCCGGCTCTATCA

	NMWST715	TCCACAGCCTAAACGATGAACAGGATATCCGAAAAATAGGAGGTCTATTCAAAGCAATGC
	UPSZCM78488	TCCACAGCCTAAACGATGAACAGGATATCCGAAAAATAGGAGGTCTATTCAAAGCAATGC
	NRM590107	TCCACAGCCTAAACGATGAACAGGATATCCGAAAAATAGGAGGTCTATTCAAAGCAATGC
	RMNHMAM20681	TCCACAGCCTAAACGATGAACAGGATATCCGAAAAATAGGAGGTCTATTCAAAGCAATGC

	NMWST715	CATTCATTACAGGAATACCTTTCCTCACCGGATTTTATTCCAAAGACATAATCATCGAGT
	UPSZCM78488	CATTCATTACAGGAATACCTTTCCTCACCGGATTTTATTCCAAAGACATAATCATCGAGT
	NRM590107	CATTCATTACAGGAATACCTTTCCTCACCGGATTTTATTCCAAAGACATAATCATCGAGT
	RMNHMAM20681	CATTCATTACAGGAATACCTTTCCTCACCGGATTTTATTCCAAAGACATAATCATCGAGT

	NMWST715	CCGCCAACACGTCTTATACCAACGCCTCTCGATTCTCAGCCCTCATCTCTATAACGAAAA
	UPSZCM78488	CTGCCAACACGTCTTATACCAACGCCTCTCGATTCTCAGCCCTCATCTCTATAACGAAAA
	NRM590107	CTGCCAACACGTCTTATACCAACGCCTCTCGATTCTCAGCCCTCATCTCTATAACGAAAA
	RMNHMAM20681	CCGCCAACACGTCTTATACCAACGCCTCTCGATTCTCAGCCCTCATCTCTATAACGAAAA

	NMWST715	TAACCCTTCCTAATCAACTCAATCAAGCAACAACAAGCCCTAGCAGTCACAATCCTAGGT
	UPSZCM78488	TAACCCTTCCTAATCAACTCAATCAAGCAACAACAAGCCCTAGCAGTCACAATCCTAGGT
	NRM590107	TAACCCTTCCTAATCAACTCAATCAAGCAACAACAAGCCCTAGCAGTCACAATCCTAGGT
	RMNHMAM20681	TAACCCTTCCTAATCAACTCAATCAAGCAACAACAAGCCCTAGCAGTCACAATCCTAGGT

	NMWST715	TTTATCCTAGCACTAGAAATCAACAACATAACCCGCAACCTAAAATTAATCCTACTAGGA
	UPSZCM78488	TTTATCCTAGCACTAGAAATCAACAACATAACCCGCAACCTAAAATTAATCCTACTAGGA
	NRM590107	TTTATCCTAGCACTAGAAATCAACAACATAACCCGCAACCTAAAATTAATCCTACTAGGA
	RMNHMAM20681	TTTATCCTAGCACTAGAAATCAACAACATAACCCGCAACCTAAAATTAATCCTACTAGGA

	NMWST715	TATTACCCCACCTACATAAACTTAACAATAAGCCAAAAGTCAGCATCCTTCTCCTAGACC
	UPSZCM78488	TATTACCCCACCTACATAAACTTAACAATAAGCCAAAAGTCAGCATCCTTCTCCTAGACC
	NRM590107	TATTACCCCACCTACATAAACTTAACAATAAGCCAAAAGTCAGCATCCTTCTCCTAGACC
	RMNHMAM20681	TATTACCCCACCTACATAAACTTAACAATAAGCCAAAAGTCAGCATCCTTCTCCTAGACC

	NMWST715	TAATCTGACTAGAAACTATCCTACCAAAAACCATCTCATCCATCCATTCCACGAGTAACT
	UPSZCM78488	TAATCTGACTAGAAACTATCCTACCAAAAACCATCTCATCCATCCATTCCACGAGTAACT
	NRM590107	TAATCTGACTAGAAACTATCCTACCAAAAACCATCTCATCCATCCATTCCACGAGTAACT
	RMNHMAM20681	TAATCTGACTAGAAACTATCCTACCAAAAACCATCTCATCCATCCATTCCACGAGTAACT

	NMWST715	CCATAATAACCACATCAACAAAGACCAGCCAGTCACAACCAATCAAGTACCATAACTATA
	UPSZCM78488	CCATAATAACCACATCAACAAAGACCAGCCAGTCACAACCAATCAAGTACCATAACTATA
	NRM590107	CCATAATAACCACATCAACAAAGACCAGCCAGTCACAACCAATCAAGTACCATAACTATA
	RMNHMAM20681	CCATAATAACCACATCAACAAAGACCAGCCAGTCACAACCAATCAAGTACCATAACTATA

	NMWST715	CAAAGCCGCAATTCCTATGGCCTCCTCACTAAAAAACCCAGAATCCCCAGTATAAATAAC
	UPSZCM78488	CAAAGCCGCAATTCCTATGGCCTCCTCACTAAAAAACCCAGAATCCCCAGTATAAATAAC
	NRM590107	CAAAGCCGCAATTCCTATGGCCTCCTCACTAAAAAACCCAGAATCCCCAGTATAAATAAC
	RMNHMAM20681	CAAAGCCGCAATTCCTATGGCCTCCTCACTAAAAAACCCAGAATCCCCAGTATAAATAAC

	NMWST715	TCAATCTCCCAAATTAAACTTAAACACAACTTCAACCTCTTCATCCTTTAACACATAAAT
	UPSZCM78488	TCAATCTCCCAAATTAAACTTAAACACAACTTCAACCTCTTCATCCTTTAACACATAAAT
	NRM590107	TCAATCTCCCAAATTAAACTTAAACACAACTTCAACCTCTTCATCCTTTAACACATAAAT
	RMNHMAM20681	TCAATCTCCCAAATTAAACTTAAACACAACTTCAACCTCTTCATCCTTTAACACATAAAT

	NMWST715	CACCAACCCCAACCTTACTAGAAACCCAAACTTCAGGATATTGCTCAGTAGCCATAGCCG
	UPSZCM78488	CACCAACCCCAACCTTACTAGAAACCCAAACTTCAGGATATTGCTCAGTAGCCATAGCCG
	NRM590107	CACCAACCCCAACCTTACTAGAAACCCAAACTTCAGGATATTGCTCAGTAGCCATAGCCG
	RMNHMAM20681	CACCAACCCCAACCTTACTAGAAACCCAAACTTCAGGATATTGCTCAGTAGCCATAGCCG

	NMWST715	TTGTATAACCAAAAACCAAAACCCAGAAAAGATCCACCAAAATTTAACACAAAGGTGAAG
	UPSZCM78488	TTGTATAACCAAAAACCAAAACCCAGAAAAGATCCACCAAAATTTAACACAAAGGTGAAG
	NRM590107	TTGTATAACCAAAAACCAAAACCCAGAAAAGATCCACCAAAATTTAACACAAAGGTGAAG
	RMNHMAM20681	TTGTATAACCAAAAACCAAAACCCAGAAAAGATCCACCAAAATTTAACACAAAGGTGAAG

	NMWST715	GTTTTGAAGAAAACCCTACAAAACCAATCACAAAAATCTAACATTCGAAAAACTCACCCA
	UPSZCM78488	GTTTTGAAGAAAACCCTACAAAACCAATCACAAAAATCTAACATTCGAAAAACTCACCCA
	NRM590107	GTTTTGAAGAAAACCCTACAAAACCAATCACAAAAATCTAACATTCGAAAAACTCACCCA
	RMNHMAM20681	GTTTTGAAGAAAACCCTACAAAACCAATCACAAAAATCTAACATTCGAAAAACTCACCCA

	NMWST715	CTGATAAAAATCGTAAACAACGCATTCATTGACATCATGATGAAACTTCGGCTCCCTCCT
	UPSZCM78488	CTGATAAAAATCGTAAACAACGCATTCATTGACATCATGATGAAACTTCGGCTCCCTCCT
	NRM590107	CTGATAAAAATCGTAAACAACGCATTCATTGACATCATGATGAAACTTCGGCTCCCTCCT
	RMNHMAM20681	CTGATAAAAATCGTAAACAACGCATTCATTGACATCATGATGAAACTTCGGCTCCCTCCT

	NMWST715	AGGCATCTGCTTAATCATGCATGTAGGACGGCCTATTACGGATCATACATCTTCCTAAAA
	UPSZCM78488	AGGCATCTGCTTAATCATGCATGTAGGACGGCCTATTACGGATCATACATCTTCCTAAAA
	NRM590107	AGGCATCTGCTTAATCATGCATGTAGGACGGCCTATTACGGATCATACATCTTCCTAAAA
	RMNHMAM20681	AGGCATCTGCTTAATCATGCATGTAGGACGGCCTATTACGGATCATACATCTTCCTAAAA

	NMWST715	ACATGAAACGTCGGAGTAATCCTCCTATTTTCTTCGCCTTCCACTTTATTCTCCCCTTTA
	UPSZCM78488	ACATGAAACGTCGGAGTAATCCTCCTATTTTCTTCGCCTTCCACTTTATTCTCCCCTTTA
	NRM590107	ACATGAAACGTCGGAGTAATCCTCCTATTTTCTTCGCCTTCCACTTTATTCTCCCCTTTA
	RMNHMAM20681	ACATGAAACGTCGGAGTAATCCTCCTATTTTCTTCGCCTTCCACTTTATTCTCCCCTTTA

	NMWST715	TCATCACTGCCCTCCTTTCCTATTTGCGCAATCCTACGATCAATCCCCAATAAACTAGGA
	UPSZCM78488	TCATCACTGCCCTCCTTTCCTATTTGCGCAATCCTACGATCAATCCCCAATAAACTAGGA
	NRM590107	TCATCACTGCCCTCCTTTCCTATTTGCGCAATCCTACGATCAATCCCCAATAAACTAGGA
	RMNHMAM20681	TCATCACTGCCCTCCTTTCCTATTTGCGCAATCCTACGATCAATCCCCAATAAACTAGGA

	NMWST715	GGAGTCCCAAACAACGAAGCATAATATTTCGACCAATCAGCCAATGTATCTTCTGAATCT
	UPSZCM78488	GGAGTCCCAAACAACGAAGCATAATATTTCGACCAATCAGCCAATGTATCTTCTGAATCT
	NRM590107	GGAGTCCCAAACAACGAAGCATAATATTTCGACCAATCAGCCAATGTATCTTCTGAATCT
	RMNHMAM20681	GGAGTCCCAAACAACGAAGCATAATATTTCGACCAATCAGCCAATGTATCTTCTGAATCT

	NMWST715	TAGTAGCAGACTTATTAACACTCACATGGTCGGAGGACAACCAGTCGAACACCCTATATT
	UPSZCM78488	TAGTAGCAGACTTATTAACACTCACATGGTCGGAGGACAACCAGTCGAACACCCTATATT
	NRM590107	TAGTAGCAGACTTATTAACACTCACATGGTCGGAGGACAACCAGTCGAACACCCTATATT
	RMNHMAM20681	TAGTAGCAGACTTATTAACACTCACATGGTCGGAGGACAACCAGTCGAACACCCTATATT

	NMWST715	ATTATCGGACAACTAGCGTCTATATATACTTCCTGGAGAACAACCAACCTCCCTAAGACT
	UPSZCM78488	ATTATCGGACAACTAGCGTCTATATATACTTCCTGGAGAACAACCAACCTCCCTAAGACT
	NRM590107	ATTATCGGACAACTAGCGTCTATATATACTTCCTGGAGAACAACCAACCTCCCTAAGACT
	RMNHMAM20681	ATTATCGGACAACTAGCGTCTATATATACTTCCTGGAGAACAACCAACCTCCCTAAGACT

	NMWST715	CAAGGAAGAAGCTACAGCCACACTATCAGCACCAAAGCTGAAGTTCTACTTAAACTATTC
	UPSZCM78488	CAAGGAAGAAGCTACAGCCACACTATCAGCACCAAAGCTGAAGTTCTACTTAAACTATTC
	NRM590107	CAAGGAAGAAGCTACAGCCACACTATCAGCACCAAAGCTGAAGTTCTACTTAAACTATTC
	RMNHMAM20681	CAAGGAAGAAGCTACAGCCACACTATCAGCACCAAAGCTGAAGTTCTACTTAAACTATTC

	NMWST715	CCATAAGCAAGTAATAAATGAATTTTATCAGATTCTTTCTTCAGGGCCATCTCACCTACG
	UPSZCM78488	CCATAAGCAAGTAATAAATGAATTTTATCAGATTCTTTCTTCAGGGCCATCTCACCTACG
	NRM590107	CCATAAGCAAGTAATAAATGAATTTTATCAGATTCTTTCTTCAGGGCCATCTCACCTACG
	RMNHMAM20681	CCATAAGCAAGTAATAAATGAATTTTATCAGATTCTTTCTTCAGGGCCATCTCACCTACG

	NMWST715	ACTCTTTCCCCTTAAATAAGACATCTTAATCAGCCCATGCTCACACATAACTGTGGTGTC
	UPSZCM78488	ACTCTTTCCCCTTAAATAAGACATCTTAATCAGCCCATGCTCACACATAACTGTGGTGTC
	NRM590107	ACTCTTTCCCCTTAAATAAGACATCTTAATCAGCCCATGCTCACACATAACTGTGGTGTC
	RMNHMAM20681	ACTCTTTCCCCTTAAATAAGACATCTTAATCAGCCCATGCTCACACATAACTGTGGTGTC

	NMWST715	ATGCATTTGGTATTTTTTAATTTTCGGGGATGCTTGGACTCAGCTATGGCCGTCTGTACG
	UPSZCM78488	ATGCATTTGGTATTTTTTAATTTTCGGGGATGCTTGGACTCAGCTATGGCCGTCTGTACG
	NRM590107	ATGCATTTGGTATTTTTTAATTTTCGGGGATGCTTGGACTCAGCTATGGCCGTCTGTACG
	RMNHMAM20681	ATGCATTTGGTATTTTTTAATTTTCGGGGATGCTTGGACTCAGCTATGGCCGTCTGTACG

;
end;
